# Supplementary material for: PD-1 antibody-bound progenitor-exhausted CD8+ T cells in lymph nodes boost PD-1-blockade anti-tumor immunity in gastrointestinal cancer
Source: Nat Commun. 2026 Apr 8;17:4969. doi: 10.1038/s41467-026-70751-2 (PMC13237225; doi:10.1038/s41467-026-70751-2)
Supplement: Supplementary file 4 — Source Data [file 41467_2026_70751_MOESM4_ESM.xlsx]

## Sheet: Fig.1g
gene	LN_pvals_adj	LN_logfoldchanges	TIL_pvals_adj	TIL_logfoldchanges	C05_mean
CCL5	0	6.89948	2.93577e-45	-0.649064	3.41318
CST7	0	7.03563	2.02184e-72	0.971648	2.40127
GZMK	0	6.5492	2.1989e-238	2.87638	2.37966
NKG7	0	6.23791	8.45136e-36	-0.763782	2.33543
GZMA	0	7.06062	1.83355e-96	-1.36691	1.77936
B2M	0	0.688893	8.08524e-32	-0.179075	4.92566
HLA-B	0	0.881283	3.97937e-10	0.115326	4.03268
CD74	0	2.68031	0.0133866	0.167004	2.98261
HLA-A	0	0.831537	0.0152283	0.0537849	4.09159
HLA-DRB1	7.33467e-304	5.29635	6.14146e-13	-0.528391	1.26784
HLA-C	0	0.776708	0.956561	-0.0165082	3.81564
CD99	6.0276e-320	2.15713	0.00387734	-0.13889	1.74087
HLA-DRB5	1.52417e-265	6.32207	5.70967e-12	-0.544143	1.12908
HLA-DPA1	1.98238e-285	2.91478	4.23056e-05	-0.270541	1.36558
RGS1	4.29232e-283	3.37986	8.5387e-41	-1.11098	1.81756
FYN	8.09885e-286	2.27777	4.11002e-39	0.6966	1.65677
CCL4	1.66997e-238	6.79672	5.59642e-30	-1.16144	1.76501
CCL4L2	1.59654e-233	6.88768	1.67137e-09	-0.65373	1.7279
CYTOR	9.89889e-224	5.48862	4.32388e-29	-0.779098	0.820096
DUSP2	1.61529e-229	2.22015	8.3463e-118	1.69111	3.13174
HLA-DPB1	8.89465e-221	2.13918	0.258727	-0.104014	1.46448
CD81	9.6528e-214	1.77128	5.14225e-09	0.302608	1.58543
ACTN4	1.48988e-195	3.98689	3.76414e-24	-0.701357	0.739603
AHNAK	3.19907e-206	2.70589	1.20985e-16	0.605093	1.22055
ZEB2	1.62132e-180	7.06235	0.000120888	0.377321	0.666021
GAPDH	2.39023e-202	1.36201	1.65477e-88	-0.850142	2.46847
CYBA	8.37743e-202	1.26827	8.56484e-14	-0.262297	2.14877
TMSB4X	7.77099e-198	0.710371	2.05373e-50	-0.348707	4.43457
RNF19A	6.46852e-189	2.90697	1.12682e-30	0.87761	0.991857
LAG3	2.66648e-173	3.60987	3.8042e-113	-1.66264	0.835089
AC243829.1	3.56484e-163	6.51189	0.0316239	-0.231279	0.549519
HLA-DRA	1.06921e-161	7.09324	2.50648e-18	-0.815207	0.765706
TNFSF9	9.98935e-169	3.47767	2.24004e-40	1.30942	1.06103
CMC1	3.91922e-169	3.18916	1.8972e-107	2.12277	0.972701
NFATC2	1.32013e-169	2.41648	1.4043e-14	0.551757	0.931617
DUSP4	3.56284e-156	5.78203	3.62317e-19	-0.831233	0.810692
HLA-DQA1	1.70755e-154	7.16978	0.017917	-0.272388	0.652446
SH2D1A	7.59434e-160	2.78496	5.5034e-36	1.02163	0.805672
GZMH	6.80184e-149	8.61091	1.69565e-47	-1.27967	0.754373
SRGN	2.6712e-163	1.40393	2.09507e-59	0.677763	2.93749
PRF1	9.29339e-155	3.27844	1.68375e-144	-1.8612	0.781051
IL32	1.80222e-163	1.06812	1.19627e-06	-0.233647	2.93975
APOBEC3G	2.10222e-153	3.25511	6.36762e-72	-1.26153	0.70561
DUSP5	1.0938e-150	3.27547	0.00311372	-0.293704	0.820638
KLRG1	7.28662e-147	3.7118	2.55363e-124	3.1026	0.714413
CLIC1	1.79887e-156	1.71302	2.48971e-119	-1.12724	1.35912
TUBA4A	1.95669e-153	1.86738	1.18475e-131	1.71165	1.84508
TIGIT	1.6773e-143	3.92424	3.50234e-25	-0.889277	0.622277
CCL3L1	1.40709e-133	6.32767	1.38014e-11	-0.732073	0.710739
F2R	7.06705e-133	5.85888	5.76332e-05	0.431913	0.459864
IFNG	8.51969e-132	5.79028	5.83824e-45	-1.38417	0.863511
CRIP1	2.21185e-142	1.85466	4.28096e-35	-0.731887	1.7518
PLEK	4.1412e-129	6.85374	1.93416e-72	2.45023	0.488869
HNRNPLL	8.8718e-133	3.50849	1	0.0538698	0.614463
PYHIN1	1.71998e-130	3.31758	0.029699	-0.222695	0.581085
AUTS2	3.2227e-125	5.90123	3.71153e-09	0.660863	0.513011
METRNL	2.37713e-128	3.23986	6.9037e-08	0.518782	0.758126
TBX21	1.93637e-119	5.34261	0.960068	0.0866166	0.444787
PIK3R1	6.24278e-128	1.88785	2.66796e-113	1.75154	1.36042
HLA-DQB1	1.06463e-117	4.77361	0.0423013	-0.254271	0.516043
SRSF7	1.54495e-126	1.14792	5.72655e-63	0.859699	2.47151
ANXA2	1.19656e-117	4.28623	8.16247e-38	-1.05639	0.437956
AOAH	3.15627e-120	2.85886	2.4824e-13	0.680573	0.629964
COTL1	6.23748e-124	1.42126	1.06178e-05	-0.262606	1.67169
OAZ1	6.39571e-124	1.01164	0.876142	-0.0405892	1.9883
ARID5B	3.44195e-119	2.66491	4.40715e-21	0.866181	0.733529
APMAP	3.51099e-119	2.42765	3.99042e-22	0.818548	0.669467
SMAD7	2.05054e-116	2.74836	4.51315e-42	1.30191	0.633622
LYAR	3.6566e-118	2.26545	3.53077e-102	2.04055	0.830756
TNFRSF1B	3.66656e-117	2.33094	2.72637e-05	-0.338527	0.718034
LYST	7.0719e-116	2.12245	2.34951e-05	0.362205	0.865886
KLF6	5.98903e-117	1.39186	2.64817e-19	0.565286	3.02798
EML4	3.74646e-116	1.45356	1.78172e-41	0.810182	1.3231
SH3BGRL3	2.2934e-115	0.946848	3.69214e-200	-1.18419	2.32212
UBC	1.29991e-114	0.999293	1	-0.0165742	3.52252
SLAMF7	5.00464e-107	5.30948	0.000661316	0.414898	0.388306
PMAIP1	9.6368e-113	2.09863	2.20131e-05	0.399039	1.09981
CTSC	5.34259e-112	2.07711	4.87557e-49	-0.969201	0.797462
PTPRC	7.02108e-110	0.873337	3.87319e-10	0.243024	2.3816
EOMES	6.43292e-103	4.22547	7.22165e-23	1.18068	0.442416
ARAP2	3.52137e-105	2.22125	0.0123897	0.242035	0.640241
STOM	4.10488e-105	2.17771	1	-0.038703	0.688087
ALOX5AP	4.10912e-104	2.19806	1.39965e-182	-2.06191	0.794799
MRPL10	1.7786e-101	2.48731	3.39222e-21	0.882325	0.549524
SYNE1	2.95485e-102	1.99982	4.6059e-22	0.780797	0.761405
CLEC2B	3.00201e-103	1.51332	0.767018	-0.0721241	1.39777
SLC7A5	8.21134e-102	1.93925	0.0351854	0.205145	0.837707
MYO1F	1.09253e-96	4.14056	1.37381e-07	-0.519351	0.356715
CXCR4	1.85588e-101	1.36332	1.52074e-63	1.30612	2.83314
ENC1	6.85106e-94	5.60502	1.07115e-78	3.74629	0.389275
OPTN	2.21961e-96	2.07745	0.904472	0.0755042	0.638088
CXCR3	9.74742e-95	2.44518	9.10034e-19	-0.709284	0.593203
SRRT	1.25702e-95	1.93105	5.68646e-12	0.564124	0.818003
PLAAT4	9.96803e-97	1.13662	4.88385e-12	-0.352473	1.66175
NIBAN1	1.57186e-90	5.74738	0.388995	-0.170561	0.316654
H3F3B	2.35188e-95	0.842983	1.56241e-97	0.844277	3.47688
DTHD1	8.69971e-89	6.83914	7.18908e-17	1.12728	0.323575
TGFB1	1.13963e-93	1.30852	2.00312e-13	0.459499	1.42855
PPP2R5C	1.47448e-93	1.40622	1.4123e-55	1.07909	1.17605
ZC3H12A	3.21983e-92	2.01091	2.03123e-48	1.34779	0.779294
IDS	1.62436e-93	1.35824	1.01818e-39	0.824795	1.33038
OASL	1.2476e-89	3.10378	8.24562e-21	-0.842464	0.47313
DUSP1	7.42959e-93	1.08997	0.695562	0.0802228	3.25816
TOX	2.34721e-87	5.12603	1.33432e-32	-1.11481	0.339985
MXD4	7.5864e-90	2.53069	0.554255	0.124411	0.525189
RHOC	2.19561e-88	3.27022	1.59054e-40	-1.13342	0.399979
HLA-DMA	2.43154e-88	2.77908	1.8077e-07	-0.49019	0.456024
CKLF	1.08515e-89	1.81411	1.65519e-191	-1.92563	0.725088
REEP5	1.48727e-89	1.92452	5.87121e-10	-0.46016	0.641398
CFLAR	8.22052e-88	1.69506	2.95087e-06	-0.345669	0.815339
LCP1	2.29427e-88	1.09764	0.000932355	-0.188875	1.54328
WIPF1	2.28829e-88	1.0344	1.57914e-11	0.351442	1.55207
PTP4A2	1.33177e-87	1.31481	0.000993712	0.223442	1.12721
MCL1	1.83527e-87	1.21832	2.71721e-10	0.377983	1.84308
PFN1	2.0268e-87	0.693314	6.95771e-108	-0.738389	2.803
IER2	6.35008e-87	1.20475	1.06893e-84	1.27034	2.19836
S100A4	4.55789e-86	1.50909	3.95967e-211	-1.93554	1.42645
CLDND1	5.50003e-85	1.81279	1.89612e-33	1.01813	0.836336
MAP3K8	2.06009e-84	2.24938	2.56882e-20	0.913461	0.608447
C12orf75	1.21627e-83	2.54052	1.22585e-46	-1.16005	0.470343
XCL2	2.29832e-80	6.42522	0.71366	0.156629	0.45539
NAA50	1.98243e-83	2.13673	1.19945e-14	0.720192	0.545398
SAMD3	1.1512e-82	2.09163	9.90028e-05	0.38226	0.569595
ORAI1	2.25944e-83	1.64312	1.93745e-12	0.54853	0.775649
ID2	2.92264e-83	1.57811	3.92846e-34	-0.827812	1.39292
RAB5IF	4.53029e-82	1.69569	1	0.0057702	0.734367
GALM	1.59368e-79	3.56113	1.86053e-14	-0.75139	0.334923
PTMS	7.62304e-79	4.73172	6.69707e-91	-1.94205	0.338545
HMGB2	7.19689e-82	1.51565	0.000836583	-0.274138	0.98233
MCOLN2	6.91159e-79	3.67739	3.36177e-06	0.572044	0.347742
FCRL3	7.83067e-78	5.33968	1.64704e-49	2.60346	0.298577
RAB27A	3.33754e-80	2.21949	4.407e-32	-0.932198	0.508182
ATXN1	1.11882e-78	3.3069	1	-0.0245268	0.334194
PPP1R16B	1.72465e-79	2.20058	2.54376e-14	0.735507	0.532809
TMEM50A	1.64324e-80	1.41398	6.62801e-06	-0.300805	0.86175
ITM2A	1.25994e-80	1.44673	0.68279	0.0849003	1.15267
UBE2S	2.10648e-80	1.15657	6.6237e-113	1.47534	1.53146
SAMSN1	1.91013e-79	1.84076	1.52033e-24	-0.778244	0.701861
ITM2C	9.86125e-78	2.27203	0.0537028	0.239655	0.602312
RABGAP1L	3.9275e-77	1.68904	1	0.0595125	0.682785
PARP8	1.08655e-76	1.35622	0.141026	0.141693	0.967708
SYNE2	6.24018e-75	1.53875	8.10414e-05	0.327868	0.848562
ATP2B4	1.1164e-73	2.18261	4.76275e-05	-0.37957	0.485897
ITGA4	9.48061e-74	1.58914	0.00671298	-0.23496	0.793625
PDCD1	2.9558e-70	4.41342	5.48567e-68	-1.67374	0.307857
SLC9A3R1	2.63722e-71	1.35146	1.12514e-31	-0.729105	0.850861
AKNA	3.65005e-71	1.29908	0.0883319	0.155517	0.968742
KLRD1	1.11874e-66	7.88259	2.13829e-65	-1.85418	0.310394
BHLHE40	8.65764e-69	1.83882	1	-0.00723582	0.767109
GZMB	2.17314e-65	4.47707	5.48971e-267	-3.8679	0.412708
ERN1	3.54117e-67	1.86639	4.17799e-23	1.00486	0.611881
TERF2IP	3.31715e-67	1.18489	0.637362	0.0802402	1.0524
SH2D2A	1.46102e-66	1.43499	3.14083e-09	-0.437138	0.812251
SLA2	7.35898e-66	1.87269	4.41052e-10	-0.527219	0.546729
MYBL1	3.33301e-64	3.76314	1.69573e-17	1.27956	0.273823
TBCD	1.66283e-65	2.07822	0.588457	-0.1233	0.471337
GLCCI1	2.7877e-65	1.85085	0.000228353	0.368738	0.529972
GUK1	1.24089e-65	0.94712	0.28842	0.0919641	1.35267
CTSW	1.79837e-65	1.03828	1.93332e-51	-0.900515	1.40947
HLA-DQA2	1.58418e-62	7.19213	0.0327429	0.38245	0.25595
MATK	3.35345e-64	1.93399	0.218329	0.182401	0.481196
GNG2	1.03059e-64	1.20961	1	0.0390244	0.995781
PPP2R2B	6.76611e-62	5.18596	1	-0.0436258	0.211853
LSP1	2.74296e-64	0.859834	5.19296e-139	-1.16049	1.49059
CD58	5.8092e-62	3.46946	1.13952e-11	-0.731033	0.256843
XCL1	1.67301e-61	5.06984	1	0.0583839	0.375226
DNAJC1	6.18472e-63	1.66371	0.210657	-0.154613	0.561629
TXN	1.06313e-62	1.73275	1.54961e-15	-0.620484	0.549979
GLIPR1	9.93142e-63	1.64768	7.11562e-11	-0.517609	0.628309
PRDM1	2.54356e-61	2.57952	5.62491e-61	-1.52002	0.424949
LGALS3	4.47007e-60	3.2707	3.70915e-108	-2.03234	0.292765
BRD2	1.54242e-61	1.07883	6.69403e-09	0.380357	1.2155
IL10RA	2.31883e-61	1.41751	0.0227491	0.214238	0.776998
PLAAT3	2.962e-60	2.50032	9.38271e-07	-0.501092	0.342148
PTPRJ	3.78342e-60	2.32358	2.67659e-11	-0.638131	0.347722
AKAP13	6.98029e-61	1.12125	0.617716	0.0838159	1.0391
RUNX3	2.65755e-60	1.26244	0.552493	0.0989407	0.883026
ITGAL	5.88999e-60	1.58778	0.000972409	-0.294617	0.591472
FAM160B1	2.09772e-58	3.13812	1.13242e-05	0.599843	0.278867
TRAT1	3.35352e-59	1.67798	1.99763e-74	2.05832	0.590346
PSMB9	1.46294e-59	1.02165	2.00689e-81	-1.01482	1.16852
ABHD17A	2.79498e-59	1.05164	1	-0.0454342	1.02951
ADAM8	2.00687e-57	2.77173	6.19613e-16	-0.824886	0.285226
MAF	1.46595e-56	4.21475	0.322557	0.229179	0.24774
MIR4435-2HG	1.82497e-56	4.33016	2.51517e-28	-1.17811	0.228067
PTPN22	4.95662e-58	1.63574	3.77044e-46	-1.06222	0.565532
CHST11	2.43222e-57	1.83488	3.82716e-11	-0.568188	0.455321
IDH2	1.38547e-57	1.42093	9.68966e-10	-0.467418	0.642684
IL2RG	9.01825e-58	0.750088	4.65864e-55	-0.646174	1.69153
GBP5	2.02583e-57	1.56005	1.02243e-49	-1.10169	0.683248
STX11	1.07649e-56	2.20407	7.43723e-34	1.5094	0.407066
MYL12B	1.54139e-57	0.760887	2.04566e-27	-0.468462	1.60366
EFHD2	2.8416e-57	1.43708	4.76127e-10	-0.475164	0.6652
AC004687.1	2.89267e-56	2.82493	6.59215e-12	0.916151	0.304145
YWHAB	6.24766e-56	0.884666	0.000256529	-0.204475	1.4478
IQGAP1	8.06721e-56	1.1519	5.30721e-15	-0.502741	0.920366
TNF	2.19285e-54	3.38413	0.015712	0.413858	0.408761
ZBTB38	3.16948e-55	1.74348	0.0927214	0.210385	0.501281
TENT5C	1.76352e-55	1.27255	4.1763e-26	0.882528	1.01909
PSTPIP1	5.85229e-55	1.44728	2.80227e-10	-0.488499	0.586136
FAS	4.05451e-54	2.27819	0.258635	0.195985	0.353009
HOPX	3.30852e-53	3.90208	6.85921e-67	-1.91892	0.250853
MYL6	1.4057e-54	0.612325	1.28198e-47	-0.543298	2.0777
CD82	1.95965e-53	2.36316	1.41157e-82	-1.70406	0.348041
PRR5L	7.78674e-52	6.99413	5.83532e-08	0.940308	0.177404
GGA2	7.40673e-53	2.01783	0.0485587	0.262302	0.372086
PTTG1	1.78614e-52	2.5471	3.3152e-31	-1.1297	0.313344
ATG2A	2.40202e-52	2.1477	0.00184177	0.395402	0.348614
SH3KBP1	5.79965e-53	1.18194	1	0.0285966	0.829912
MACF1	9.33711e-53	1.33002	9.39627e-07	-0.382191	0.717215
TLN1	2.72159e-52	1.40746	5.94306e-24	-0.746946	0.621343
CFL1	1.94061e-52	0.513271	1.05874e-75	-0.598417	2.40926
CD44	4.09651e-52	0.79814	2.41868e-69	0.99323	1.67282
SLF1	3.90337e-51	2.54175	3.06743e-09	-0.639353	0.293022
VCP	1.84275e-51	1.00449	1.08287e-13	0.499449	1.00301
ARPC2	1.69957e-51	0.729899	2.35409e-51	-0.658125	1.57749
GATA3	7.43344e-51	1.62945	0.904472	0.0880815	0.616987
ARHGAP18	3.39084e-49	4.82891	1.07543e-16	-0.996953	0.18351
EPS15	1.74577e-50	1.57437	1	-0.0624058	0.488146
SYTL3	3.43209e-50	1.24084	0.871183	0.0791982	0.779718
ZFP36	3.35457e-50	0.934928	3.3164e-73	1.30829	3.2261
FCRL6	2.23305e-48	5.7342	0.0294847	0.426801	0.177374
GZMM	5.51264e-50	0.857192	5.09151e-18	0.521138	1.31414
CCL3	7.36685e-48	4.90787	2.98842e-75	-2.4889	0.293277
PPIB	1.83182e-49	0.840659	1.39072e-18	-0.458657	1.26386
FLNA	3.91531e-49	1.16803	0.769525	0.0836898	0.86113
KIF21A	3.59149e-48	2.96778	0.0148184	-0.3485	0.23907
ARHGAP9	4.96915e-49	1.06306	7.0752e-15	-0.497326	0.992929
TNFRSF9	1.88651e-47	5.24039	5.08748e-08	-0.764407	0.219249
N4BP1	1.60503e-48	1.50918	0.00302249	0.307135	0.524638
REL	9.96073e-49	1.01229	1.21213e-37	0.90448	1.13213
TANK	2.84714e-48	1.59241	0.000207568	-0.349281	0.459758
ZFYVE28	8.88953e-48	2.25715	0.00382126	-0.349147	0.299007
CXCR6	6.50212e-47	5.1636	1.38182e-90	-2.22274	0.216113
GSTP1	2.43653e-48	1.04646	3.22115e-10	-0.416002	0.878804
ANXA5	4.74473e-48	1.64758	1.98709e-52	-1.22375	0.458427
LINC00944	6.6137e-47	4.64679	0.235367	0.281387	0.181729
TRGV2	7.48771e-47	4.86501	0.683774	-0.183287	0.220216
HCST	5.57139e-48	0.659281	2.2652e-30	-0.478845	1.86801
TUBA1C	1.00366e-47	1.46825	2.64107e-45	1.44751	0.574694
SYTL2	3.47846e-47	2.22477	3.19332e-15	-0.802227	0.320716
PRKX	3.13264e-47	1.40155	9.33495e-35	1.18145	0.56716
C1orf21	1.24583e-45	7.9505	6.46669e-30	2.84564	0.166337
GYG1	2.38717e-46	2.0808	7.5226e-07	-0.519398	0.33207
TAGAP	8.32302e-47	1.06708	1.47828e-30	0.841791	1.39117
EMB	1.27367e-46	1.18889	1	0.0347231	0.713345
SPATS2L	9.95946e-46	2.43357	3.94188e-20	-0.955016	0.315626
CD84	6.60968e-46	2.01328	1	-0.0287222	0.338778
TNIP3	3.63908e-45	3.87549	0.00356583	-0.437059	0.208265
IQGAP2	4.09735e-46	1.36623	4.70495e-12	0.635889	0.570628
UTRN	5.10039e-46	1.21949	1.96167e-09	0.502919	0.707975
MAP4K1	7.18842e-46	1.40766	2.8866e-06	-0.403125	0.514098
NR3C1	8.25618e-46	1.13069	1	-0.0105144	0.806022
DUSP10	1.8431e-45	1.63511	0.000481101	-0.378487	0.484145
TESC	5.89533e-44	3.57734	2.91984e-16	-1.00833	0.17334
SLA	7.31112e-45	1.40228	0.155538	-0.173967	0.6308
SYT11	4.79761e-44	2.79454	1.71648e-19	-1.0005	0.215957
MBP	1.75591e-44	1.15309	2.28239e-12	0.566265	0.735591
LIMS1	6.88442e-44	2.3163	0.646592	-0.145579	0.272543
SURF4	2.51254e-44	1.3005	1	0.00334858	0.59344
AC020916.1	4.0821e-44	1.2729	0.731883	0.104049	0.694322
CCR5	1.5269e-42	7.30589	6.12861e-23	-1.2688	0.143975
EZR	7.52409e-44	0.901347	8.63343e-31	0.707132	1.48786
CMC2	2.61161e-43	1.1927	1	-0.0541977	0.634596
PIP4K2A	2.71389e-43	1.17382	1.01991e-05	0.377738	0.673648
CEMIP2	8.80804e-43	1.52537	8.19808e-28	1.17952	0.496257
LINC01871	2.39465e-42	2.20255	8.86456e-134	-2.29731	0.326253
MIAT	7.45618e-42	3.21644	0.000780952	-0.480946	0.202831
ITGB1	2.29422e-42	1.81455	3.41611e-14	-0.747428	0.371526
SEPTIN7	1.18572e-42	0.887544	9.94172e-14	-0.437943	1.05037
MSN	1.18906e-42	0.876874	3.98129e-20	-0.533184	1.1054
ATP5F1E	1.13852e-42	0.487382	1.97146e-16	-0.281047	2.26169
SMAD3	1.37573e-41	2.89657	3.912e-11	1.04935	0.199173
ARPC5L	5.44952e-42	1.2791	2.85831e-05	-0.355163	0.564392
MXRA7	2.5547e-41	2.58194	0.0311985	-0.317309	0.229169
ATF7IP	8.81784e-42	1.13062	0.821845	0.0826383	0.72183
PPP1R14B	2.07576e-41	1.61288	0.940276	0.0955104	0.516567
KLRB1	1.34879e-40	4.2334	7.40185e-16	-1.16203	0.27287
TRGC2	8.38451e-41	3.13604	2.18819e-14	-0.952711	0.194027
PTGDR	1.74629e-40	4.91667	5.92273e-05	0.780207	0.152688
SQSTM1	3.27147e-41	0.94241	0.249719	0.126846	1.24165
CBLB	3.63663e-41	1.00027	3.90703e-23	-0.662287	0.873267
ARHGAP35	1.80379e-40	2.66455	0.722323	0.157366	0.209825
HMGB1	1.49196e-40	0.639472	1.10727e-34	-0.563376	1.63139
MAPKAPK2	5.45947e-40	1.42746	0.0317687	0.249112	0.450448
ITGB2	4.78438e-40	0.806178	0.00111532	0.235941	1.27709
GPR174	1.31985e-39	1.40506	5.3482e-21	-0.778119	0.473996
SRSF2	9.49188e-40	0.808433	9.00389e-47	0.858113	1.65547
CDK17	1.14829e-39	1.0082	1.44948e-32	0.929068	0.787093
SAP30	5.08092e-39	3.16875	1	-0.013032	0.186322
IKZF3	1.43634e-39	1.19495	1.29976e-43	-1.00271	0.627797
KPNA2	2.32554e-39	1.42033	1.06685e-24	1.0743	0.53373
LMNA	2.28125e-39	1.46061	3.26968e-112	3.33239	0.777839
TNFAIP3	2.11065e-39	0.858138	2.85672e-26	0.729057	2.72565
IFRD1	2.68379e-39	1.00079	1.40948e-106	1.95301	0.956955
KLF10	5.89626e-39	1.51814	2.25346e-39	1.54034	0.48839
SUB1	4.71864e-39	0.71701	1	-0.0434053	1.43933
NEDD9	1.08525e-38	1.73456	5.79039e-12	-0.675929	0.349912
CRTAM	1.05529e-38	1.37288	3.60446e-61	1.96057	0.642157
BTG1	6.31632e-39	0.464984	8.67344e-85	0.905625	3.62396
CTSD	8.53673e-39	0.950204	5.96633e-149	-1.58668	0.819023
DKK3	4.31215e-38	2.87899	4.73785e-49	4.38592	0.24776
CD63	1.8819e-38	1.35248	7.64796e-160	-2.02451	0.471272
PLCG2	3.51466e-37	4.83282	4.62675e-12	1.43528	0.14256
RNF213	7.29885e-38	0.80768	7.58739e-11	-0.39135	1.22321
NOCT	1.64643e-37	2.04412	5.7442e-49	2.61202	0.264828
RAPGEF1	1.43523e-37	1.76181	0.000389985	-0.400694	0.310613
EID1	1.05187e-37	1.03442	1.55212e-36	-0.839817	0.745719
ADGRE5	1.03641e-37	0.907157	2.50198e-08	0.383866	1.32045
JPT1	1.68479e-37	1.0987	0.138564	-0.16352	0.646373
RGS2	2.31768e-37	1.13966	2.28762e-11	-0.589825	1.06082
ZFP36L2	4.02722e-37	0.721243	6.45432e-28	0.71823	2.84768
APOBEC3C	1.39391e-36	1.84779	2.68206e-78	-1.72022	0.291551
JAK1	6.76769e-37	0.755414	0.00804158	0.181379	1.22075
GPR137B	1.8332e-36	2.24201	0.360482	-0.199028	0.228003
NAB1	4.97233e-36	2.35617	0.302699	-0.217576	0.250448
FASLG	2.46162e-35	6.89615	8.52983e-46	-1.79897	0.146066
ATP1B3	3.78036e-36	1.21645	3.50775e-10	0.589503	0.587855
SERTAD1	3.51089e-36	0.921433	3.83074e-109	1.80924	1.03246
FAM53B	2.07556e-35	2.83283	0.0484703	-0.337826	0.173632
PHACTR2	2.12212e-35	1.96069	8.34323e-12	0.942782	0.279801
PIK3AP1	8.42781e-35	5.18359	0.50741	-0.231563	0.129239
SEC61B	1.38394e-35	0.914567	0.000498805	-0.255645	0.799309
LINC02084	1.06804e-34	3.37457	0.000159825	0.703707	0.150979
MCTP2	8.5519e-35	2.54069	1.5761e-05	-0.58314	0.193562
IFI27L2	4.50058e-35	1.39869	1.3541e-30	-0.961802	0.391089
DOK2	4.58703e-35	1.1044	0.0704621	-0.183294	0.881428
ISG20	4.54863e-35	0.775469	0.235367	0.120202	1.31264
JMJD6	5.11862e-35	1.09231	3.11288e-26	0.938662	0.621703
PDIA6	6.14278e-35	1.33674	1.41027e-13	-0.650809	0.42605
CHST12	8.36793e-35	1.68754	1.46634e-95	-1.77627	0.312333
SP140	1.15924e-34	1.28487	1.8539e-26	-0.863761	0.456063
YARS	1.81922e-34	1.49241	1	-0.0546995	0.358816
STARD7	1.60201e-34	1.18032	4.58134e-13	0.690389	0.556081
NBEAL2	3.64446e-34	2.33106	7.60124e-09	-0.711984	0.202739
TUBB4B	2.19147e-34	0.910231	7.08157e-94	1.70816	1.03402
MAP4	3.19226e-34	1.5125	3.4817e-11	-0.63009	0.355723
CD2	4.24119e-34	0.74842	4.82638e-151	-1.35402	1.42683
LPCAT1	9.09061e-34	1.95193	6.69798e-08	0.757279	0.248513
GTDC1	1.19156e-33	2.31679	0.171503	-0.2557	0.198903
CDK6	1.19751e-33	2.29941	4.45367e-24	-1.14223	0.213059
IFI16	6.73144e-34	1.07485	1.1805e-33	-0.882861	0.647287
GABARAPL2	1.30583e-33	0.951251	0.326477	0.125403	0.668668
RALGDS	1.73875e-33	1.19939	1	-0.061415	0.49549
USP28	5.1061e-33	2.62799	0.0759946	0.353613	0.177279
ATF3	2.45393e-33	1.5536	4.31651e-08	-0.629986	0.580623
TGFBR3	4.54164e-33	2.11632	3.1786e-12	1.07066	0.223734
PGAM1	3.06647e-33	0.967138	3.08041e-43	-0.958453	0.6753
WNK1	4.13751e-33	0.971418	0.0162455	-0.213645	0.719734
PERP	1.32328e-32	2.64449	0.200569	0.292198	0.17772
PAM	1.54115e-32	2.71475	8.34237e-12	-0.89246	0.16173
JUN	5.9275e-33	0.705028	0.42503	-0.09751	3.73137
TCF25	6.56684e-33	0.878491	0.117775	0.152262	0.872432
GLUL	2.00848e-32	2.5409	0.184911	0.293049	0.218085
SLC1A5	2.07816e-32	2.1373	1	0.0654299	0.219745
RNASEK	1.39677e-32	0.611464	5.98605e-11	-0.328675	1.41335
PPP1R18	2.57577e-32	0.971969	1.19674e-51	-1.0091	0.688181
PLXND1	1.87736e-31	5.768	0.000283309	0.823621	0.110503
TCIRG1	6.23877e-32	1.23422	6.24631e-25	-0.839443	0.457273
TRGV9	3.75992e-31	6.53248	0.767444	-0.199286	0.160633
RILPL2	1.13423e-31	1.36726	3.32167e-17	0.947242	0.41061
POU3F1	6.45928e-31	3.98749	3.91456e-13	1.67465	0.140879
OTULIN	2.20503e-31	1.21229	0.282699	0.165899	0.470525
PDLIM1	1.4344e-30	26.7443	1.26217e-15	2.23198	0.106539
RASGRP1	4.79103e-31	1.08901	0.975565	0.073101	0.568117
CEBPD	2.55242e-30	5.48589	3.73676e-50	-2.16202	0.152777
LGR6	3.38867e-30	5.20319	3.56287e-30	5.29965	0.111399
RASAL3	9.58694e-31	0.873697	5.97274e-30	-0.732401	0.802322
HLA-DMB	3.66591e-30	2.75361	0.0522576	-0.358583	0.154773
CCSER2	1.68509e-30	1.00632	3.34491e-06	0.418715	0.606213
PREX1	1.68375e-30	0.961244	2.10452e-23	-0.719918	0.643338
TMX4	2.06257e-30	1.21427	0.149537	-0.186463	0.493773
LLGL2	3.39473e-30	2.1165	0.0235323	-0.350571	0.198587
EPHA4	7.27028e-30	3.83694	6.58902e-30	3.92984	0.124289
IL2RB	3.06836e-30	1.02794	9.12161e-19	-0.684231	0.624825
DNAJB6	3.38867e-30	0.813616	7.02116e-32	0.850642	0.944723
ARHGAP26	6.20288e-30	1.43706	0.133298	0.22946	0.335265
PDE4B	5.73504e-30	0.92828	1.52221e-33	0.980187	0.933399
CPNE7	2.65747e-29	5.74186	2.26328e-07	-0.863064	0.108003
S1PR5	3.01964e-29	5.97553	1.31014e-26	4.42705	0.122147
SSBP4	8.49591e-30	0.991942	2.03707e-20	-0.68578	0.578418
SLAMF6	1.11294e-29	1.5013	1	-0.06173	0.31636
ALDOA	1.26712e-29	0.741237	1	-0.0149956	1.00504
SIK3	1.87481e-29	1.24169	2.4658e-06	0.503468	0.413679
MVB12B	2.92896e-29	1.84887	1	-0.0603093	0.231431
MFSD10	2.32588e-29	1.1287	5.68179e-09	-0.502573	0.476632
AKIRIN2	2.56268e-29	1.13951	0.228019	-0.16806	0.466282
C5orf56	2.80748e-29	0.973422	0.00178484	-0.274236	0.628943
BTG3	4.14023e-29	1.03468	0.904472	-0.0815982	0.571331
LINC-PINT	4.50432e-29	1.1836	5.63897e-17	0.888527	0.44876
ABI3	5.21633e-29	1.26587	1.53016e-84	-1.5639	0.408444
TP53INP1	1.07865e-28	2.55124	0.0797968	0.372118	0.176227
PIEZO1	1.34104e-28	2.46113	1	0.0939845	0.156277
ZBP1	1.33822e-28	1.81751	2.28001e-16	-0.910575	0.229571
CD96	1.15839e-28	0.735663	1.01501e-20	-0.566904	1.04374
ARL4C	1.91191e-28	0.716071	4.65944e-20	0.57691	1.65428
STK39	3.07724e-28	1.72882	0.63031	-0.153188	0.240281
CREM	3.43773e-28	0.833496	4.09914e-64	1.32624	1.42376
AP3S1	4.74608e-28	1.32113	0.00412255	0.349425	0.347739
CAPG	1.14877e-27	2.35088	1.3259e-78	-2.23289	0.179799
MAP1LC3B	7.09562e-28	0.759082	1.74267e-07	0.366759	0.971117
HLA-F	7.71037e-28	0.596399	0.0141883	0.155838	1.44405
FOXP4	2.63313e-27	4.30197	0.000447977	0.803012	0.10424
GPRIN3	9.60394e-28	1.11668	2.4132e-12	-0.599842	0.489981
HERPUD1	1.01734e-27	0.782205	3.96835e-17	0.643949	1.0129
CD69	1.13483e-27	0.727109	0.92174	0.0738262	2.54028
NEK7	1.41078e-27	1.34045	0.842666	0.110442	0.335354
TRGV8	4.96805e-27	4.29499	3.87984e-05	-0.806179	0.136993
MYO1G	2.00337e-27	1.24003	6.74801e-23	-0.863406	0.388643
CALM1	1.73793e-27	0.40577	6.76274e-13	0.269733	2.40556
H2AFX	2.21058e-27	0.907537	8.55387e-24	0.897944	0.738939
LGALS1	3.53515e-27	1.41363	2.86723e-49	-1.48651	0.466636
TSEN54	3.0451e-27	0.903481	0.000135205	-0.313715	0.640526
CNOT6L	3.9377e-27	0.940535	5.97897e-13	0.634402	0.640097
EIF1	4.09788e-27	0.315329	1.63809e-208	0.936155	3.48814
DR1	5.20378e-27	1.21274	0.0154994	-0.273228	0.380965
ARF1	6.22828e-27	0.644699	0.387204	-0.0907579	1.11156
RAB9A	1.69279e-26	1.42174	1.72078e-12	0.898767	0.310482
GFI1	2.62619e-26	2.74568	1.86223e-40	-1.66762	0.135636
SHISA5	1.53263e-26	0.810191	1.63057e-22	-0.645877	0.753991
AF165147.1	4.49676e-26	4.83871	1	0.0778235	0.0969744
ZNRF2	2.2261e-26	1.3594	0.635411	-0.134408	0.307879
SIPA1	2.21602e-26	0.880837	9.97127e-14	0.623921	0.643032
DRAIC	7.82582e-26	6.15349	1	0.00216943	0.102935
ATP6V0B	2.71897e-26	0.988886	0.01132	-0.24433	0.496116
SERTAD3	4.08287e-26	1.91086	2.10271e-12	1.13108	0.203614
TMEM59	3.21926e-26	0.735236	1.48917e-05	-0.293227	0.840961
DNM2	3.73105e-26	0.935623	0.428551	-0.123879	0.564413
SLC4A7	4.85257e-26	1.45607	1	-0.0541707	0.287624
HNRNPUL1	5.73372e-26	0.829618	6.40051e-19	0.698001	0.7639
ASB2	1.79042e-25	5.9146	4.52968e-38	-1.91951	0.0840727
SERF2	6.52148e-26	0.345115	1.58282e-28	-0.363065	2.1999
GABARAPL1	8.72532e-26	0.916117	0.0162732	0.241278	0.695996
MS4A1	2.667e-25	5.18702	1.17024e-14	2.34519	0.0996851
DDX24	1.01185e-25	0.568345	2.65976e-15	0.436189	1.49457
TNFSF14	1.99299e-25	1.99972	0.000454235	-0.504607	0.267414
WHRN	1.71008e-25	1.54156	1	-0.0549116	0.300857
PPP2R5A	1.84686e-25	1.2657	0.126962	0.228722	0.345126
KRTCAP2	1.9053e-25	0.661665	2.45529e-11	-0.391979	0.96646
ITPRIPL1	4.3287e-25	3.35392	0.000853971	-0.597132	0.108677
SLC38A2	2.47315e-25	0.805922	2.6615e-13	0.580996	0.858553
UBE2A	3.26259e-25	0.964119	0.671543	0.105437	0.521017
DYNC1H1	3.79204e-25	0.865757	1	0.024104	0.666794
UBL5	4.61261e-25	0.567214	2.80622e-23	-0.503048	1.20208
E2F3	7.96493e-25	2.17879	9.68966e-10	1.10843	0.160264
ST8SIA4	6.81975e-25	1.43608	5.72298e-14	-0.784971	0.271618
TC2N	6.7281e-25	0.760476	8.04243e-51	1.23505	0.868981
ARF6	7.13537e-25	0.664975	6.31326e-09	-0.354903	1.07226
EIF4EBP1	1.08473e-24	1.95356	1	0.0926595	0.187519
IER5L	1.55681e-24	1.08214	0.709809	-0.122729	0.651565
NR4A3	1.6193e-24	1.07379	4.93048e-83	2.59067	0.550741
FNBP1	1.63533e-24	0.72125	0.00114491	0.255855	0.860518
FOSB	1.70227e-24	0.654063	6.51119e-183	2.1031	2.22932
TPRG1	5.93871e-24	26.2408	0.000183225	1.0209	0.0763098
CHI3L2	3.33886e-24	1.89963	5.1076e-33	2.53697	0.221646
BBC3	3.04967e-24	1.51199	3.44048e-14	1.08453	0.258785
CASP4	3.23599e-24	0.92901	1	-0.0680672	0.534078
PSME1	3.54672e-24	0.485869	5.64468e-30	-0.499802	1.60669
RSRP1	3.82288e-24	0.657889	0.119952	-0.132713	1.18129
ELOB	4.2751e-24	0.598129	1.06684e-13	-0.411038	1.08801
DEK	4.62859e-24	0.833931	2.2387e-13	-0.548867	0.674248
GAB3	7.28272e-24	2.37137	0.00428964	-0.485439	0.135522
CXCL13	1.07108e-23	3.67106	3.3991e-120	-3.54883	0.19452
DUSP6	9.62022e-24	2.55708	0.0636371	0.424049	0.16094
PPP1R12A	6.50519e-24	0.87923	3.01326e-24	-0.745906	0.608594
HLA-E	6.47043e-24	0.228729	9.70226e-18	0.224557	3.01202
LRIG1	9.8551e-24	1.98974	1.85764e-15	1.44029	0.175119
PLCB1	1.57113e-23	3.68933	0.00420197	0.730967	0.0961211
TSPOAP1	1.53543e-23	2.63523	1	-0.00312262	0.133431
CMIP	1.13575e-23	1.53609	7.12757e-05	-0.494618	0.232581
ELOVL5	1.35438e-23	1.05391	0.904472	0.0928282	0.425205
LMNB1	1.57314e-23	1.54358	0.0808801	-0.274792	0.256635
APOBEC3H	3.07718e-23	4.5629	1.51733e-29	-1.73174	0.0890492
GPR108	1.61413e-23	1.3492	7.84484e-05	-0.448864	0.281438
UBB	1.69906e-23	0.496786	2.35033e-24	0.484163	2.46563
PHLDA1	2.10972e-23	1.35029	1.27333e-88	-2.05189	0.437565
SKAP1	2.32708e-23	0.763989	2.79321e-27	-0.710359	0.743637
CD38	3.09371e-23	1.69352	1.13809e-41	-1.49491	0.223011
PPP1CA	2.57075e-23	0.757566	2.99359e-52	-0.982917	0.741938
CXCR5	4.09021e-23	2.53258	9.48876e-33	4.00365	0.156809
MYH9	2.98474e-23	0.609964	5.81154e-05	-0.259682	1.29132
MICAL2	4.94414e-23	2.74096	0.0920477	-0.357149	0.126511
NFKBIA	3.0524e-23	0.647177	2.89342e-58	1.17811	2.41604
RNPEPL1	3.81521e-23	0.94523	1	-0.0343483	0.474855
TRGV7	1.08298e-22	4.86595	0.00300182	-0.635363	0.107617
MVD	7.03766e-23	1.42155	0.215064	0.231998	0.252422
LINC01943	1.47374e-22	4.61717	2.12504e-21	-1.6157	0.0964945
ARL6IP5	7.90632e-23	0.620825	4.66491e-13	-0.421449	1.11616
ANXA1	8.5168e-23	0.842479	5.62245e-23	0.79261	1.93085
IFNGR1	1.12041e-22	1.1587	2.28056e-26	1.31231	0.371556
MSC	2.52514e-22	26.2955	0.802586	0.24737	0.0791492
TRAPPC10	1.14019e-22	0.976217	1.66113e-05	0.43973	0.455544
TMEM43	1.47374e-22	1.51355	0.371785	0.207445	0.224117
CCR4	3.5012e-22	26.2309	5.02405e-11	2.12421	0.0758094
ARHGAP25	2.03449e-22	1.04746	0.00134954	0.361271	0.406459
CDKN2A	4.28209e-22	4.89519	1.30907e-14	-1.30544	0.0830777
AHR	2.62296e-22	1.3566	4.2036e-06	-0.535865	0.294136
PYCARD	2.52514e-22	1.1892	5.46893e-29	-1.01692	0.320259
SLC15A4	3.22479e-22	1.9095	0.0192982	0.433143	0.170823
ARL6IP1	2.71034e-22	0.646275	0.781512	0.0746197	0.980374
WEE1	6.48816e-22	4.57412	0.0428271	-0.482163	0.0805987
OSBPL7	4.43153e-22	2.19799	0.00574746	0.545832	0.139934
ITGA1	5.694e-22	3.28812	3.77479e-70	-2.3639	0.101868
STK10	4.10506e-22	0.775938	0.598695	-0.0990198	0.675825
GLIPR2	4.98246e-22	1.47399	8.52844e-05	-0.495049	0.230198
TP53I11	9.40585e-22	4.55078	0.997154	0.177441	0.0788643
VCAM1	1.12885e-21	26.6516	1.42167e-22	-1.70015	0.100225
S100A11	5.33292e-22	1.0494	4.30531e-139	-2.07359	0.46441
S100A6	5.26738e-22	0.544739	2.04825e-46	-0.729598	1.48813
DOCK8	6.28394e-22	0.830745	1.15595e-22	-0.723193	0.601884
CTNNA1	1.3085e-21	4.46682	5.93088e-19	-1.45891	0.0779853
TMEM109	7.10685e-22	0.964761	0.902833	-0.0880164	0.46239
GSPT1	6.85344e-22	0.739509	5.69341e-28	0.859396	0.835317
MPST	1.12173e-21	2.67488	1.09033e-28	-1.53605	0.106517
RBM39	7.31993e-22	0.464002	4.78819e-10	0.308699	1.60697
NFKBIB	8.139e-22	1.11041	6.9037e-08	0.604662	0.36333
CHST7	1.54933e-21	4.05417	6.03364e-05	1.02626	0.0884352
RESF1	9.55461e-22	0.683969	2.97885e-13	-0.483091	0.974757
IFNG-AS1	1.84414e-21	2.32555	7.99728e-30	3.53778	0.142769
ID1	1.69845e-21	1.54233	6.45823e-45	2.97514	0.290429
CYTH3	2.79797e-21	3.93177	4.3161e-13	2.19006	0.0846543
HERPUD2	1.65959e-21	0.752094	9.63497e-08	0.436301	0.733525
HSPA8	1.9886e-21	0.482754	1.42051e-07	0.278195	3.18657
NEU1	2.61831e-21	0.975387	1.60051e-32	1.22945	0.756376
BSG	2.78048e-21	0.722229	3.52581e-14	-0.519983	0.681173
MAP2K2	3.08785e-21	0.774426	8.18412e-12	-0.506747	0.612997
SMC4	4.20111e-21	1.84614	1.72729e-16	-1.05223	0.175746
CLIC3	4.60843e-21	1.79883	3.1592e-85	-2.29748	0.187136
TGIF1	4.27618e-21	1.32168	0.000659444	0.471465	0.284175
RAB8B	4.52758e-21	1.07828	2.15205e-10	-0.609213	0.361818
SCAND1	4.52881e-21	0.647597	5.86141e-08	0.390713	0.890189
AC243829.4	1.22807e-20	6.28402	4.38616e-34	-1.95323	0.0838535
GNAO1	1.25798e-20	5.93539	2.07304e-07	1.58533	0.0716758
CD70	1.16986e-20	3.74933	6.22339e-15	-1.32568	0.0987788
FANCA	1.19576e-20	2.71258	0.430835	-0.26094	0.103732
PSMA7	8.24561e-21	0.551165	2.43753e-11	-0.384969	1.08728
CAPN2	9.36378e-21	0.887454	0.0462139	-0.214657	0.490222
CCNH	9.88331e-21	0.607039	5.52696e-23	0.699592	1.33126
IER5	1.16743e-20	0.729624	4.9348e-29	0.901125	1.2407
AC044849.1	1.24605e-20	0.812003	1.01248e-32	1.08585	0.716667
PIK3CG	1.41737e-20	1.29071	1	-0.0229282	0.271711
MDFIC	1.41737e-20	1.1948	3.09089e-13	-0.741757	0.297605
SAMD9L	1.597e-20	1.31944	2.78098e-43	-1.37059	0.273544
FERMT3	1.55023e-20	0.915263	6.0076e-23	-0.790828	0.459103
ST8SIA1	2.36422e-20	2.87854	0.0303895	0.554357	0.100311
ATP6V0E1	1.61414e-20	0.585655	3.18011e-08	-0.337168	0.944889
JAKMIP2	3.07498e-20	4.18415	1	-0.0154724	0.0795847
CLSTN3	2.39463e-20	2.03237	6.25277e-18	-1.13985	0.138421
ACADVL	2.00107e-20	0.856721	1	-0.0530647	0.516698
WSB2	2.62067e-20	2.00315	1	-0.115126	0.1419
PARD6G	4.32395e-20	6.09904	3.06738e-25	-1.77314	0.0718042
MEF2D	2.98221e-20	1.07444	0.904472	0.0976592	0.348008
COPE	3.08352e-20	0.681025	4.84302e-20	-0.600294	0.731268
DYNLL1	3.93937e-20	0.740986	1.29274e-14	-0.56764	0.772271
LINC00426	7.28276e-20	3.02399	1.2117e-09	-1.01297	0.0930446
CPD	6.317e-20	1.11455	0.174582	-0.209808	0.322113
OSBPL3	7.649e-20	1.788	3.43087e-06	-0.654683	0.161754
PTGER2	7.73679e-20	1.709	3.95214e-05	0.725269	0.210987
UBE2L6	6.99812e-20	0.716774	1.78276e-37	-0.87253	0.684185
ANKRD13D	7.71692e-20	0.869871	0.00315116	-0.28402	0.492356
EIF4G3	1.00019e-19	1.57725	3.45946e-10	-0.787456	0.189426
B4GALT1	8.91294e-20	0.888047	3.05878e-12	0.691569	0.501905
ZNRF1	1.12524e-19	1.65204	4.69304e-42	-1.53275	0.187894
CRIM1	1.51996e-19	3.57518	1.01411e-14	-1.31052	0.0880873
AC004585.1	1.47634e-19	2.88542	1.61775e-17	2.60346	0.101667
MAP2K3	1.19697e-19	1.10629	1	-0.0562218	0.313151
FAM102B	1.52106e-19	1.2739	0.20784	-0.22069	0.267223
GFOD1	2.35331e-19	3.7101	3.33589e-07	-0.94057	0.0815832
SPON2	1.73648e-19	1.41973	0.175921	0.269977	0.225068
RNF167	1.67149e-19	0.810902	2.86644e-27	-0.817785	0.526227
TRAPPC1	1.76677e-19	0.720373	1.3229e-22	-0.67685	0.660138
JAZF1	2.14025e-19	1.39305	1	0.0741083	0.223033
AC090152.1	3.10261e-19	3.03676	2.8002e-21	-1.47414	0.0884537
SASH3	2.14272e-19	0.867448	4.26536e-30	-0.88471	0.482777
KMT2E	2.16776e-19	0.57758	0.235815	0.117226	1.04263
TAX1BP1	2.27736e-19	0.70147	0.0348583	-0.191275	0.721635
UTS2	3.00439e-19	2.16467	1	0.0521761	0.125691
AC034238.1	4.09366e-19	4.42894	7.16833e-06	1.30653	0.0717517
HSPA5	2.44964e-19	0.568732	1.94526e-71	1.18442	1.70573
ACOT9	3.51334e-19	1.89311	0.167167	0.324642	0.141303
SNTB2	4.44928e-19	1.76436	4.08908e-19	-1.12231	0.161636
GOLGA7	4.09765e-19	0.879551	1	0.00433581	0.467043
FRMD4B	6.10095e-19	3.10029	0.0631949	0.514973	0.101185
FGR	7.59326e-19	5.60472	7.03534e-13	2.7603	0.0683983
GNB2	4.77447e-19	0.630474	4.94253e-15	-0.500668	0.774757
PTPRCAP	5.73376e-19	0.757165	4.68822e-21	-0.691335	0.590793
DIAPH1	5.88093e-19	0.825409	5.30141e-05	-0.362846	0.523419
C4orf48	6.48425e-19	1.09755	6.98667e-14	-0.741676	0.308356
TBCB	6.83995e-19	0.826665	9.72225e-17	-0.656123	0.487755
MYADM	7.14023e-19	0.64806	1.129e-140	1.99315	1.64832
ADRB2	8.33692e-19	1.61361	1.0509e-05	0.749721	0.194505
PTPRM	1.20748e-18	3.51966	2.50595e-11	2.08561	0.0799163
RYR1	1.73073e-18	5.34633	1	-0.146984	0.0661523
MAP1LC3A	1.1366e-18	1.62054	5.48087e-06	0.759264	0.176313
ZBTB7A	1.32944e-18	0.828981	0.265608	-0.152896	0.509559
VAV3	1.57031e-18	1.76741	1	-0.0531812	0.163702
SEMA4A	2.88883e-18	3.65418	1	-0.113448	0.0784333
SLC1A4	3.8452e-18	3.50821	2.00618e-05	-0.85512	0.072284
PDE4A	3.76893e-18	3.16882	0.398041	-0.305646	0.0864696
LPIN2	2.73107e-18	0.922751	1	-0.0574984	0.416229
GNAI2	2.74372e-18	0.500651	3.36389e-18	-0.47209	1.16743
GPR171	3.40084e-18	1.13103	8.03757e-10	-0.642628	0.32391
TAP1	3.50395e-18	0.674913	2.33583e-25	-0.707472	0.741644
ARHGDIA	3.56454e-18	0.559387	0.115196	-0.131753	1.00054
MAP3K5	4.05054e-18	1.30564	1	-0.0808805	0.227944
TNIP1	4.59444e-18	0.853324	0.0519666	0.231339	0.45588
EIF5	4.6632e-18	0.474665	4.14925e-48	0.835936	1.49864
SMARCA2	5.12421e-18	0.718577	0.960068	0.0699367	0.663949
OGA	5.33831e-18	0.75093	0.00688722	-0.252671	0.577519
PRKY	6.45744e-18	0.899999	6.98901e-13	0.755633	0.426367
CSKMT	7.09188e-18	1.2289	4.47849e-15	1.13232	0.282938
STK4	6.48508e-18	0.488749	0.713228	0.066784	1.30399
MAPK1	6.90722e-18	0.933119	0.0554136	-0.233948	0.37771
CD3E	6.78168e-18	0.256447	1.99309e-18	-0.261963	2.43845
SEMA7A	1.08292e-17	3.06183	3.17768e-07	-0.921216	0.0902913
ZSWIM8	9.72718e-18	1.88427	1	-0.0898706	0.135379
PLEKHA2	1.02235e-17	1.10191	1	-0.0634161	0.294538
ARID4B	1.00123e-17	0.570034	0.000181765	0.274173	0.989634
RNF166	1.12871e-17	0.71757	1	0.0260747	0.616884
TIPARP	1.34733e-17	0.786322	6.57067e-32	1.09953	0.662591
PLEKHO1	1.58788e-17	1.03204	0.000762774	-0.378743	0.326972
LINC00963	1.81402e-17	1.73037	1.52956e-10	-0.876979	0.147186
PARK7	1.61284e-17	0.589742	5.05538e-23	-0.615457	0.865559
LCP2	1.81402e-17	0.548318	1.19965e-60	-0.910954	1.07257
SIRT2	1.99184e-17	1.20836	1	-0.0781423	0.240001
SETBP1	3.13876e-17	25.7932	0.000218971	-0.853168	0.0565183
ADA	2.20484e-17	1.32788	0.00027348	-0.483153	0.208689
RHBDF2	2.5062e-17	1.79943	0.904472	0.157796	0.133308
PSMB10	2.20484e-17	0.639202	1.48552e-43	-0.875041	0.777515
GALNT3	3.68011e-17	4.44939	1	-0.000975865	0.0643723
DHRS7	2.45168e-17	0.734567	5.28672e-13	-0.548558	0.58446
PDIA3	2.53653e-17	0.521052	0.765525	-0.0688343	1.07317
CADM1	3.95941e-17	4.18203	0.0170452	0.743331	0.0747579
GRAMD1B	3.55927e-17	2.66625	2.95979e-06	-0.837696	0.0928415
CCDC167	3.22323e-17	1.78393	3.62371e-13	-0.995943	0.135881
UQCR11	2.78582e-17	0.468818	1.88567e-09	-0.323188	1.18262
MSC-AS1	5.01197e-17	25.765	1	0.0955457	0.0554533
PRKCH	3.10325e-17	0.601444	1	0.0527443	0.834553
RAB11FIP1	3.72782e-17	1.56717	1.12454e-06	-0.678357	0.166514
HP1BP3	3.38402e-17	0.652851	0.00134316	-0.256974	0.757135
SNX5	3.57756e-17	0.991997	0.0289946	-0.268822	0.332495
ADAP1	4.51403e-17	2.38518	0.0478127	-0.434783	0.0968768
PIM3	3.68011e-17	0.718885	1.16138e-41	1.17567	0.836487
RHOF	4.1222e-17	0.687284	0.0234025	-0.208125	0.6588
GLS	4.52647e-17	0.65064	1	0.0574548	0.737028
HSPB11	5.05328e-17	1.0409	6.43152e-12	-0.684802	0.300207
GPR68	7.8351e-17	4.2455	9.09673e-19	-1.58431	0.0659907
MYLIP	5.36339e-17	0.639241	4.58441e-54	1.31004	0.871074
CAPZA1	5.63049e-17	0.666408	7.34578e-09	-0.429275	0.65635
COX17	5.91487e-17	0.804622	2.00932e-06	-0.42122	0.486461
FABP5	6.45071e-17	0.926581	0.0488787	-0.245617	0.555218
YWHAQ	6.90712e-17	0.647523	0.0011068	-0.2647	0.731534
SEC24C	8.2692e-17	1.36427	0.0721246	0.330927	0.195489
ARPC3	7.81624e-17	0.420979	1.17789e-39	-0.620759	1.40159
DNAAF2	8.0804e-17	0.954521	5.13273e-20	1.06665	0.400377
ITGAE	8.86553e-17	1.04959	3.53362e-127	-2.1952	0.317515
PRKCQ	9.66504e-17	1.05293	0.538419	-0.150298	0.300505
ANKRD39	1.04161e-16	1.23257	0.619018	0.165606	0.21393
FBXW5	1.01885e-16	0.873005	4.70495e-12	-0.617547	0.388178
BLOC1S1	1.04813e-16	0.775191	5.44549e-79	-1.37662	0.506066
ST8SIA6	1.57355e-16	4.41799	2.90458e-09	2.09714	0.0659832
WDR26	1.14175e-16	0.974891	0.271838	0.190402	0.335943
SELENOS	1.24696e-16	1.00724	0.149537	-0.215987	0.315366
PDGFD	2.15603e-16	25.7954	6.10288e-10	2.58174	0.0566021
HIRA	1.72533e-16	2.14842	0.000947244	0.751261	0.102283
TENT4B	1.52472e-16	1.05456	6.99647e-27	1.48638	0.294924
RALGAPA1	1.48736e-16	0.752058	2.05979e-09	0.563696	0.559909
CNBD2	1.68205e-16	1.27901	1.2147e-05	0.672877	0.214199
WAS	1.85764e-16	0.607441	1.0769e-13	-0.498655	0.741747
TRGV10	2.29963e-16	1.53576	2.01584e-23	-1.35952	0.248157
PARP14	2.42958e-16	1.18027	7.8912e-20	-0.983339	0.238769
KEAP1	2.78333e-16	1.74254	7.02339e-06	-0.679003	0.126833
PHTF1	2.98303e-16	1.95546	5.83373e-06	-0.725092	0.116394
SGPP2	3.43421e-16	2.90435	0.179875	0.437096	0.0819444
DERL1	2.8327e-16	0.877329	1	-0.0727779	0.38103
DLEU2	3.48699e-16	2.19128	4.50728e-08	-0.89823	0.103192
RAB1B	2.98132e-16	0.661506	1.87323e-32	-0.815049	0.623303
PSMD8	3.32089e-16	0.681515	2.92631e-11	-0.497999	0.588607
EVI2B	3.32038e-16	0.660711	0.1226	-0.160597	0.723611
IL9R	5.51067e-16	25.8342	0.153802	-0.468071	0.0581026
CLECL1	5.35871e-16	5.03705	1.45723e-07	-1.1147	0.0718013
YPEL3	3.94877e-16	0.559664	0.00688516	0.216444	0.934536
ELL	4.29918e-16	1.29551	1	-0.0940922	0.191467
NCOA2	4.13659e-16	1.06176	0.537465	0.160321	0.28973
ADAM19	6.08334e-16	4.38813	4.8938e-39	-2.19943	0.0618553
YPEL1	5.77932e-16	3.42222	1	0.0541815	0.0664009
CD8A	4.65207e-16	0.468614	1.9614e-41	-0.749842	1.91387
AC068587.4	5.62474e-16	1.39074	1.4676e-08	0.934943	0.19991
DAPK2	8.26453e-16	5.6249	2.30223e-54	-2.67234	0.0529633
PMEPA1	6.05802e-16	0.934671	1.67296e-07	0.612409	0.395913
CDKN2C	7.73213e-16	1.99569	0.00354722	-0.547128	0.13242
TPM3	6.74513e-16	0.445561	4.33022e-14	-0.398874	1.28977
PLEKHG1	1.03221e-15	5.69904	0.000756798	1.15552	0.0517282
CD200R1	8.59627e-16	2.0076	0.904472	-0.166535	0.116568
H2AFV	7.44412e-16	0.586529	1	-0.030016	0.807063
ANXA6	7.52954e-16	0.622091	8.33561e-11	-0.463963	0.713375
CPEB2	9.15873e-16	1.98663	1	-0.0883819	0.110334
HIST2H2AC	9.2988e-16	1.24572	0.068361	0.329124	0.202647
EP300	9.19989e-16	1.06513	0.885165	-0.114431	0.268232
AC058791.1	1.11e-15	1.8332	9.67701e-08	1.1408	0.118631
SUPT4H1	1.03647e-15	0.888157	1	-0.0188508	0.368401
SLC38A1	1.19369e-15	0.55031	1.29274e-14	0.550945	0.923809
TYMP	1.25714e-15	1.06374	1.11075e-84	-1.96295	0.28257
KLRC1	1.72369e-15	3.22162	5.39113e-91	-3.33865	0.0864738
PTPN7	1.4528e-15	0.741252	1.8963e-26	-0.823972	0.569692
ADRM1	1.48944e-15	0.821958	3.14878e-11	-0.580938	0.388127
GNLY	2.03357e-15	2.69724	2.54461e-105	-3.87761	0.200356
PPP6R1	1.78789e-15	0.746237	0.000152557	-0.342344	0.484092
NDRG1	2.81805e-15	1.3309	0.00027218	0.59751	0.188394
GNB1	2.82035e-15	0.636046	0.000823849	-0.276919	0.63805
ZNF296	3.31282e-15	1.855	1.41636e-06	1.02328	0.12368
SLC2A4RG	3.53891e-15	0.73074	0.112577	-0.1847	0.515155
KIF5B	3.81446e-15	0.67133	0.0129585	-0.231144	0.579517
IGFBP4	4.79737e-15	2.69091	2.11144e-15	2.70256	0.0897564
TOM1	4.19796e-15	1.04649	3.41021e-11	0.883887	0.274213
PAXX	4.08281e-15	0.519243	2.2987e-26	-0.638102	0.942931
PSMB8	4.08874e-15	0.53815	3.7131e-36	-0.75589	0.919206
MIDN	4.09426e-15	0.609186	7.95017e-76	1.56934	0.855951
TRIM26	4.42337e-15	1.22935	0.540998	-0.177592	0.202893
UHRF2	4.38228e-15	0.932206	0.604054	0.142884	0.336541
AC091271.1	5.24076e-15	2.67592	0.746637	0.25139	0.0800455
DYRK1B	5.57501e-15	2.43296	1	0.168302	0.0843062
PICALM	5.13378e-15	1.13476	1	-0.092709	0.230332
LY6E	5.50753e-15	0.502933	7.5383e-114	-1.32646	1.24407
CMTM3	6.29677e-15	0.802717	7.93168e-15	-0.675243	0.404481
ASXL2	6.72461e-15	1.01218	1.09983e-08	-0.619251	0.279636
VIPR2	9.83871e-15	25.6524	7.15005e-08	2.24722	0.0513952
RNF135	9.37528e-15	4.09462	1	0.0124504	0.0575721
DDX5	7.21558e-15	0.268979	1.66619e-18	0.314425	2.65984
FGFR1OP2	7.90901e-15	0.682835	0.457152	-0.121296	0.590655
PAFAH1B1	8.25752e-15	0.658123	1	-0.0067911	0.56823
KIR3DL2	1.15403e-14	3.41472	6.43601e-09	2.05733	0.0833977
PCNX2	9.81851e-15	1.12624	0.0288675	-0.318645	0.234803
IFI35	9.83871e-15	1.0226	3.16553e-42	-1.32056	0.267366
P4HB	1.00526e-14	0.667023	0.241712	-0.148856	0.547507
ATP2A3	1.02496e-14	0.802306	0.0352493	-0.241493	0.410851
NR4A2	1.13835e-14	0.56836	4.15495e-99	1.59007	1.97014
MPZL3	1.20913e-14	1.14998	1.8074e-07	0.767599	0.233926
RFTN1	1.3264e-14	0.79826	0.255715	-0.166653	0.421624
SPRY2	1.93673e-14	25.869	0.000430746	1.33845	0.0594777
TMEM171	2.30857e-14	25.6055	2.03081e-13	5.4241	0.0497921
CHCHD2	1.68725e-14	0.338826	1	0.014883	1.62572
VOPP1	2.32314e-14	0.938739	3.71119e-07	-0.536814	0.290896
CHN2	2.80682e-14	2.98022	0.642297	0.298984	0.0662046
MYO5A	2.63635e-14	1.58373	0.403501	-0.238391	0.143131
EVL	2.51177e-14	0.354514	3.85334e-48	-0.646525	1.70661
EED	2.71033e-14	1.44315	0.0108605	-0.42243	0.152907
LPGAT1	2.82917e-14	1.25291	0.0289803	0.389355	0.19176
EPAS1	3.26589e-14	2.71045	0.19643	0.449144	0.080293
KDM2B	2.82743e-14	1.0186	7.84842e-07	0.656774	0.264669
DGCR6L	2.78779e-14	0.7747	0.0976121	0.21426	0.411314
PHTF2	2.9195e-14	1.1478	1.50892e-08	-0.678587	0.219307
GOLPH3	2.84044e-14	0.742675	0.474578	0.135792	0.444966
MALAT1	2.86684e-14	0.263963	2.92698e-09	0.219206	5.15517
TNKS2	3.7509e-14	0.708112	0.870291	0.0899183	0.499029
RGS9	5.19568e-14	4.77055	1.20546e-17	-1.66787	0.0536746
SLC27A2	5.29748e-14	5.43261	8.59525e-19	-1.77589	0.0467463
VPS37B	3.96461e-14	0.679951	2.40238e-32	1.10363	0.668248
LBR	4.0366e-14	0.810586	1	-0.0701877	0.385963
INPP5D	4.1675e-14	0.725315	0.000214227	-0.348695	0.461764
FAM83D	5.12171e-14	2.71421	0.000763377	0.934503	0.0891223
MIS18BP1	4.57912e-14	1.17191	6.23192e-17	-0.965142	0.214431
LUZP1	4.7593e-14	1.35303	0.981423	-0.119841	0.172368
NCF4	5.90921e-14	4.12699	3.15329e-88	-3.17592	0.0529309
TRADD	4.70929e-14	1.04206	0.54537	-0.160384	0.248245
EHD1	4.88968e-14	0.837265	0.00781978	0.321853	0.365969
FOS	6.03335e-14	0.444865	4.13739e-97	1.65553	3.16988
NDUFA13	6.16641e-14	0.447103	2.85166e-18	-0.477081	1.04851
DENND3	7.63037e-14	2.87519	1	-0.054704	0.0669183
IRF4	6.80845e-14	1.42287	1	-0.0855765	0.190944
RHOA	6.59476e-14	0.379736	1.73676e-38	-0.61601	1.3928
JUND	7.72847e-14	0.303235	6.79732e-57	0.674262	3.79029
MIR222HG	1.03645e-13	2.91738	0.924148	-0.206349	0.073374
S100PBP	9.52221e-14	1.31727	5.91675e-22	-1.16644	0.169292
PRELID3B	9.77449e-14	0.777835	1.34107e-13	0.779724	0.399767
ARF5	1.09956e-13	0.579028	2.12058e-15	-0.551156	0.63218
SAT1	1.17908e-13	0.50202	1.36339e-11	0.496916	1.90253
SNAI3	1.40651e-13	1.84516	0.0591879	-0.422056	0.100247
PLEKHJ1	1.28612e-13	0.821959	0.0902275	-0.219879	0.350801
FAM43A	1.43624e-13	1.79205	0.609043	0.238595	0.146878
RBPJ	1.43624e-13	0.978816	6.34912e-132	-2.29684	0.282472
HIC1	1.56886e-13	1.93773	1	-0.0755577	0.112421
FGFBP2	1.75426e-13	3.12952	3.77797e-10	2.38035	0.0819163
SLAMF1	1.5529e-13	1.41254	1.29082e-25	-1.30395	0.16201
RPN1	1.4997e-13	0.677915	0.961331	0.0749773	0.501997
ZFP36L1	1.50457e-13	0.53542	0.0173719	-0.202644	1.47736
MCRIP1	1.60788e-13	0.871071	0.000495645	-0.386937	0.305122
TUBA1B	1.60109e-13	0.48906	2.82437e-08	0.413686	1.27081
TTC39C	1.61565e-13	0.64566	2.79009e-07	0.471839	0.577119
RBCK1	1.72674e-13	0.647471	2.76694e-10	-0.500585	0.544152
FAM111A	2.06647e-13	0.934637	0.0279644	-0.2916	0.298328
IKZF2	2.53367e-13	1.96806	0.253107	0.373717	0.113221
LRBA	2.27251e-13	0.794014	0.000414305	-0.362959	0.377226
PPP3CC	2.26947e-13	0.67564	0.337991	0.145176	0.498667
FAM49A	3.24457e-13	25.3782	6.22464e-05	1.63975	0.0426862
HIST1H1C	2.50563e-13	0.677358	1	-0.0315744	0.781622
RAB2A	2.54161e-13	0.669025	1	-0.0304659	0.502542
PSENEN	2.67177e-13	0.958275	6.96533e-07	-0.538379	0.272279
ARHGEF12	3.3192e-13	2.57539	2.24491e-35	-1.99507	0.068049
CKAP2	3.00935e-13	1.06096	1	-0.0885588	0.248218
A2M-AS1	4.01023e-13	4.06477	9.98662e-09	2.43129	0.0497356
Z93241.1	3.54725e-13	1.89288	1	0.0716126	0.105446
STUB1	3.21024e-13	0.624492	0.33807	-0.13208	0.536392
MAP3K20	4.2974e-13	5.81598	8.38972e-05	1.53928	0.0430855
PDE4D	3.44455e-13	0.719145	0.000202924	-0.366747	0.516251
NFAT5	3.56596e-13	0.927158	1.71815e-05	-0.478542	0.299361
CARD16	3.71423e-13	0.741167	4.46393e-55	-1.2283	0.479581
POLR2A	3.79062e-13	0.625781	3.23643e-20	0.816704	0.637917
KDM2A	3.87016e-13	0.577225	5.97862e-15	0.637598	0.704245
CD244	4.19619e-13	1.41883	2.52429e-26	-1.34816	0.143514
SEC11C	4.22324e-13	0.860233	0.00132008	-0.362176	0.312455
CHD9	4.65744e-13	1.06018	0.0697024	-0.285182	0.238691
GNA13	4.6114e-13	0.735985	0.491296	0.138613	0.427882
KLRF1	8.37995e-13	25.5345	1.48649e-11	4.79595	0.0474568
PSMB3	6.46052e-13	0.563121	1.24556e-36	-0.839833	0.646514
ACSL5	6.7371e-13	1.04099	4.04416e-06	-0.555121	0.224293
APOBEC3D	7.24512e-13	1.87215	1.47144e-16	-1.24994	0.100342
THRAP3	6.69641e-13	0.604914	0.0060336	-0.245538	0.611449
SIAH2	6.95691e-13	0.665249	0.000738516	0.337141	0.562483
RIC8A	7.3115e-13	0.926918	1	-0.048689	0.27401
SCRN2	7.57751e-13	1.0901	0.743611	0.15201	0.208272
SMIM29	7.64072e-13	1.05728	9.38787e-15	-0.858088	0.21779
IL18RAP	9.25424e-13	3.53704	3.6577e-31	-2.12646	0.0521152
TSC22D3	7.73133e-13	0.507467	1.1944e-22	0.784131	2.82262
CALR	8.58442e-13	0.438037	1	0.0117826	1.30278
ATP9A	1.20921e-12	25.4131	9.62552e-06	1.90985	0.0437096
DOCK2	9.37381e-13	0.785632	0.73576	-0.11424	0.379728
PFKFB3	9.62542e-13	0.834212	0.740298	0.128254	0.39409
AC103702.2	1.24289e-12	5.92408	5.05681e-08	-1.27187	0.0464975
AC245297.3	9.89044e-13	0.907671	1	0.0543612	0.274777
LAP3	1.02079e-12	0.946072	6.52815e-05	-0.468216	0.271653
SLBP	1.02757e-12	0.675848	1.7739e-05	0.424038	0.545506
RORA	1.06194e-12	0.769879	1	-0.0698752	0.430344
BICDL1	1.10396e-12	1.06205	5.25467e-05	0.606968	0.216846
COLGALT2	1.44019e-12	25.3338	1	-0.0724612	0.0414185
CYB561	1.26219e-12	1.84631	4.33512e-13	1.94305	0.0997355
CDCA7	1.58782e-12	4.43911	0.437715	-0.396674	0.045831
TRPC4AP	1.31882e-12	0.830559	0.576921	0.145319	0.318336
CCR6	1.7134e-12	5.37968	0.0466444	0.828464	0.0491376
RAPGEF2	1.47433e-12	1.40648	0.00212131	0.596973	0.141451
GAK	1.48637e-12	0.967427	0.260439	-0.211338	0.24289
ROCK1	1.45901e-12	0.631139	7.32265e-12	-0.551246	0.55907
ARHGAP30	1.54254e-12	0.66114	3.98573e-08	-0.469784	0.515357
CLIC5	1.83512e-12	2.54393	1.64851e-26	-1.78467	0.0697415
PSMC4	1.93454e-12	0.810231	5.91308e-07	-0.504729	0.3161
PALM2-AKAP2	2.35099e-12	3.21988	2.09148e-15	-1.54036	0.0570595
RPL39L	2.46414e-12	2.19583	0.162032	-0.391663	0.0783083
NEAT1	2.20802e-12	0.522764	1.51852e-07	-0.413549	1.02401
FRMD4A	2.90904e-12	5.03122	0.000462824	1.38045	0.0442144
SLC20A1	2.3607e-12	0.752078	0.99451	0.083102	0.401427
LPP	2.51887e-12	0.976906	0.0111825	0.382218	0.245198
CD151	2.67246e-12	1.71488	2.68615e-20	-1.35722	0.102697
ZNF831	2.59988e-12	0.732751	4.36307e-23	1.08748	0.438469
SSNA1	2.65609e-12	0.707416	1.54531e-10	-0.560178	0.403829
SRXN1	3.26338e-12	4.25241	1	-0.089523	0.0466713
MT-CO1	2.8466e-12	0.178667	6.10219e-15	0.292905	4.29653
CD300A	3.25478e-12	1.6323	1	0.0582875	0.11039
CARHSP1	3.09405e-12	0.883053	8.45908e-11	-0.680616	0.292538
B4GALT5	3.39014e-12	1.96961	1	0.0806169	0.0840339
FAM49B	3.10763e-12	0.579208	0.000770229	-0.281032	0.612567
SMG1	3.36018e-12	0.594156	0.588867	-0.10702	0.588281
CASP1	3.42093e-12	0.834945	5.2926e-16	-0.785868	0.317695
RBM15	3.63613e-12	1.14362	1	-0.0499163	0.188512
CASP8	3.74708e-12	0.716647	0.0111332	-0.276864	0.425069
NPC1	4.36507e-12	1.83974	1	-0.115323	0.0995334
MBOAT1	4.65466e-12	2.56303	1	0.0976092	0.0623369
PTPN4	4.29332e-12	0.76371	2.40375e-05	-0.427158	0.367909
TUT7	4.56087e-12	1.00904	0.000444439	-0.451272	0.227017
KDM5A	4.51006e-12	0.700422	0.0272373	-0.245001	0.450701
UST	5.42393e-12	2.24566	3.59877e-06	1.31355	0.0822989
TP53BP2	5.18819e-12	1.00068	9.19032e-10	0.895238	0.22444
MARK4	5.71087e-12	1.53509	0.134675	-0.344096	0.111393
MAPRE2	5.71607e-12	0.54365	1	0.0262482	0.763419
TRBV7-6	6.73659e-12	2.70268	0.585828	-0.327396	0.181117
HIST1H1E	5.98428e-12	0.560352	6.93082e-07	0.43599	1.02039
RAD21	6.34977e-12	0.505671	9.38265e-05	-0.290298	0.789466
ABCA2	6.73073e-12	1.64537	2.89572e-24	-1.47749	0.100552
MT-ND6	6.36348e-12	0.561978	1	0.0191801	0.787037
BTN3A2	6.48738e-12	0.540907	0.00224626	-0.251928	0.697368
SPPL2A	6.67219e-12	1.01573	8.5099e-12	-0.775428	0.210581
CIITA	8.56656e-12	4.44683	0.00315116	-0.804223	0.0458692
CCNDBP1	7.07205e-12	0.76018	1.70784e-07	-0.499455	0.369146
FYCO1	7.47069e-12	1.29561	0.0409964	0.420783	0.14914
TSC22D2	7.45701e-12	0.809672	2.96361e-13	0.889054	0.344886
FAM50A	7.68269e-12	0.800744	1.44043e-07	-0.526382	0.327206
CLIP1	7.92027e-12	1.1263	5.30113e-06	-0.601542	0.184308
TRIM22	8.22384e-12	0.570425	2.47476e-07	-0.407388	0.711329
HELZ	8.8934e-12	0.842571	0.00229541	-0.36079	0.301414
SHKBP1	9.57745e-12	0.78879	5.30426e-07	-0.506835	0.316791
PTPRE	1.023e-11	0.924557	0.467594	0.179538	0.271717
AP2B1	1.0584e-11	0.92648	6.53926e-06	-0.523752	0.252587
UBE2L3	1.06724e-11	0.592673	9.55833e-06	-0.36611	0.536365
CD53	1.0764e-11	0.441107	2.98801e-28	-0.641841	0.962027
PLEKHA3	1.24642e-11	0.854591	0.309564	0.196281	0.282095
AC006369.1	1.37627e-11	1.95438	5.51246e-05	1.07252	0.0814782
TMED9	1.30789e-11	0.62315	7.11733e-09	-0.472347	0.485289
NCOA7	1.34651e-11	0.984258	0.499349	0.187439	0.226605
EDARADD	1.55927e-11	3.24179	9.7021e-06	-1.03617	0.0507286
TRANK1	1.36182e-11	0.934393	0.00143211	-0.409843	0.249538
SLC35D2	1.56292e-11	0.878914	0.162761	-0.22646	0.261719
IKBKG	1.58848e-11	1.00793	0.166777	-0.246619	0.208927
ASXL1	1.62065e-11	0.595532	4.33748e-05	0.38408	0.575581
PSMB6	1.78468e-11	0.565698	2.06485e-10	-0.480811	0.551872
TOGARAM2	2.1157e-11	3.69463	1.0865e-13	-1.58787	0.0437728
MBNL2	1.86122e-11	0.939763	0.202848	-0.230395	0.236371
BCL2L1	2.08584e-11	1.48569	1.41744e-15	-1.13455	0.12171
RASGEF1A	2.538e-11	5.5448	0.232985	-0.494642	0.0397776
PSME2	2.17934e-11	0.433535	1.10029e-71	-1.00834	1.03602
TRPS1	2.23899e-11	1.10296	3.21887e-05	-0.573791	0.187549
NIN	2.23899e-11	0.640083	0.161575	0.186007	0.495189
RFFL	2.36984e-11	1.0724	0.669206	-0.163453	0.186254
CD160	2.85091e-11	5.51528	1	0.075083	0.0468862
SNX10	2.56392e-11	1.51823	2.75563e-06	-0.76096	0.115888
IVNS1ABP	2.49361e-11	0.614857	3.90121e-17	-0.687114	0.576527
KMT2A	2.58398e-11	0.516705	6.98938e-07	-0.37237	0.762548
TMEM120A	2.71815e-11	1.37343	4.68909e-06	-0.700541	0.126496
2026-03-02	2.80415e-11	1.23433	0.16287	-0.292108	0.145216
ABR	2.82488e-11	1.30779	4.18757e-09	-0.849915	0.135546
TRBC1	2.84507e-11	0.607441	1	-0.0715105	0.977875
RMDN3	2.9175e-11	1.15119	0.0126847	0.45282	0.166841
SPAG9	2.9175e-11	0.943741	0.21013	-0.226546	0.23272
GOLIM4	3.5042e-11	5.24795	1.90949e-52	-2.89799	0.0399115
CITED2	2.95355e-11	0.553348	0.892513	0.0895309	1.11286
XAF1	3.00002e-11	0.702416	1.62435e-24	-0.883371	0.526928
BCL7C	3.08283e-11	0.735727	2.50999e-05	-0.429149	0.342833
TNFSF10	3.39497e-11	1.25773	2.40158e-31	-1.47266	0.162275
NCKAP1L	3.39183e-11	0.756703	0.00585898	-0.314253	0.341222
YWHAZ	3.36764e-11	0.326998	3.21163e-08	0.262981	1.93405
NDUFB10	3.39183e-11	0.549566	3.83268e-06	-0.367769	0.566589
SH2B3	3.58982e-11	1.60045	2.31623e-06	1.09139	0.104695
CALHM2	3.74273e-11	1.88766	4.69922e-43	-2.00595	0.0791022
ANXA4	3.95435e-11	2.67647	5.98276e-07	-1.05734	0.0542613
MINK1	3.75415e-11	1.15533	1	-0.0372005	0.1637
TP53I13	3.74273e-11	0.809085	2.43956e-06	-0.506715	0.297631
PLEKHA5	4.55617e-11	25.1821	0.839006	0.339138	0.037363
MAZ	3.76404e-11	0.598961	1	-0.044336	0.534747
PSMA3	3.82036e-11	0.65229	0.14484	-0.184366	0.425929
PSMA5	4.05518e-11	0.618342	5.24131e-25	-0.802277	0.493618
BCAP29	4.23131e-11	1.22237	5.13292e-06	-0.65561	0.148021
GPI	4.34921e-11	0.526174	4.03153e-10	-0.470231	0.660911
HAUS3	4.43399e-11	0.690291	0.000251139	0.401078	0.443404
ODF2L	4.66072e-11	0.726041	0.269511	-0.176306	0.373846
BAZ2B	4.90943e-11	1.27996	4.52525e-06	0.88123	0.147122
MED27	4.98605e-11	0.986476	1	-0.0689775	0.203356
GALNT1	5.0902e-11	1.03365	1.40983e-15	-0.926975	0.199356
CGAS	5.23147e-11	1.1565	6.48469e-06	-0.625295	0.183652
NUDT14	5.33519e-11	1.45381	1.70809e-16	-1.18635	0.113173
ATP2A2	5.38815e-11	0.957074	0.262829	-0.220692	0.222111
NCOR2	5.42683e-11	0.994475	1.10545e-05	-0.568763	0.199377
FBXO7	5.40239e-11	0.609715	0.369362	0.141902	0.491416
PDE4DIP	5.50042e-11	0.809004	1	0.0182948	0.346066
MMP23B	6.27522e-11	2.82834	0.00106117	1.12728	0.0540544
SEM1	5.87644e-11	0.552866	1.77148e-40	-0.936363	0.590434
IL15	7.57298e-11	2.84579	0.000438997	1.22893	0.049744
SKAP2	7.77969e-11	2.23162	0.453922	0.355114	0.0730624
PDCL3	7.35052e-11	0.763107	0.546052	-0.143626	0.348803
PFKP	7.8661e-11	0.848918	0.0105589	-0.335739	0.261974
SCD5	9.58531e-11	25.0359	0.00215227	-0.916145	0.0338205
LMF2	7.99214e-11	0.762191	0.00472088	-0.329916	0.313792
NXPH4	1.1172e-10	25.1414	0.00143942	1.5401	0.0363423
SIRT7	9.7377e-11	0.839205	0.00255567	-0.370738	0.259037
ACLY	1.00318e-10	0.985926	0.26397	-0.225289	0.198395
GPR183	9.87043e-11	0.599964	1.52268e-109	2.49155	0.925547
ZNF821	1.03813e-10	1.3454	1	0.0333773	0.127445
NOD2	1.25868e-10	5.49296	1	0.218079	0.0382933
CSF1	1.10117e-10	1.22972	5.15025e-25	-1.34921	0.248264
WDR47	1.19156e-10	1.01397	1.62439e-09	0.968695	0.190169
TBC1D2B	1.19083e-10	0.799057	1	-0.0583913	0.30035
CCDC12	1.20334e-10	0.631818	0.00105663	-0.31811	0.432823
NCOA1	1.24489e-10	1.01678	0.641958	0.174611	0.195728
FAM214A	1.25868e-10	0.91481	0.921846	0.115205	0.240472
TP53INP2	1.29606e-10	1.1776	4.18532e-26	2.35381	0.158521
C1orf61	1.38256e-10	2.23851	0.0330274	0.68576	0.0654475
KPNA4	1.31108e-10	0.627678	0.904874	0.0859124	0.454493
ETV1	1.58031e-10	25.1419	2.50077e-17	-1.96208	0.036354
CNNM3	1.4031e-10	1.12694	3.0243e-06	0.805292	0.16886
PATL2	1.42021e-10	0.934919	0.397362	0.208862	0.228485
COMMD4	1.43498e-10	1.21026	3.792e-10	-0.856843	0.139028
NUGGC	1.75746e-10	24.9482	0.364529	0.572567	0.0318587
AGO4	1.58163e-10	1.95467	1	-0.0786923	0.0729066
RBM18	1.51162e-10	1.0231	0.353526	-0.214584	0.184485
SCAF11	1.52031e-10	0.530018	1	0.00263339	0.6553
YIPF5	1.55827e-10	0.761403	0.345204	0.180488	0.327942
PLK3	1.58319e-10	0.551546	3.67799e-57	1.53233	0.656915
PPP1R7	1.61375e-10	0.725024	0.000138211	-0.396407	0.336457
PLEKHO2	1.73712e-10	1.87556	8.23767e-10	-1.08469	0.0774409
TBCC	1.70947e-10	0.612521	4.1708e-07	0.503884	0.488819
HEG1	1.76978e-10	1.20559	1	-0.0464111	0.151273
CDHR1	2.11048e-10	25.0481	0.00050617	1.67551	0.0341038
BANP	1.79087e-10	0.921953	0.0746236	0.304821	0.233152
CDC34	1.82001e-10	0.820309	1	0.0144521	0.272225
SLC66A3	1.86076e-10	0.896613	0.328729	-0.201641	0.226809
DLG3	2.00438e-10	1.84591	9.52522e-05	-0.756853	0.081004
ILK	2.10398e-10	0.879301	1.33939e-23	-1.02425	0.233513
NSD3	2.09834e-10	0.476176	1	-0.0466499	0.765207
BUB3	2.12389e-10	0.480005	5.32684e-25	-0.678761	0.740289
SEC61A1	2.15922e-10	0.87264	0.449125	-0.177559	0.236125
SRRM2	2.24321e-10	0.343699	0.000221756	0.217796	1.39803
SEC13	2.31385e-10	0.7224	0.134918	-0.209418	0.321704
TMEM170A	2.38538e-10	0.780829	0.0833105	0.263734	0.302859
SUMO2	2.38239e-10	0.331118	2.02735e-27	-0.525129	1.30071
ITGB2-AS1	2.43289e-10	0.739483	9.32943e-35	1.64785	0.337436
PRDM4	2.58033e-10	1.45867	0.0663575	0.46177	0.107754
TBK1	2.53846e-10	1.20071	1.69795e-07	-0.737326	0.144157
PCBP4	2.66922e-10	1.90193	0.0191217	-0.543867	0.0713259
CORO1A	2.53065e-10	0.289553	5.16776e-113	-0.951881	1.89675
RTF1	2.61297e-10	0.666317	0.0131315	-0.27276	0.407276
ITCH	2.63404e-10	0.810834	0.111728	0.258941	0.265174
RAC1	2.73459e-10	0.503654	1.12604e-19	-0.637139	0.674662
AC016831.1	3.06371e-10	2.01646	8.12913e-09	1.84839	0.0653504
IL10	3.39494e-10	5.29002	0.0103883	1.15635	0.0691986
AKAP5	3.1197e-10	2.31979	2.55552e-42	-2.23204	0.0708882
AL512625.3	3.47999e-10	4.30923	5.80545e-05	-1.099	0.0358549
CYB5R3	3.20126e-10	0.790552	2.33294e-09	-0.622155	0.267039
HACD4	3.28827e-10	0.846668	0.000574324	-0.423712	0.263561
RC3H1	3.28284e-10	0.732093	1	0.0775779	0.326327
PSMA6	3.29856e-10	0.530978	6.11504e-15	-0.577764	0.570259
DGKQ	3.44597e-10	1.49191	0.0279366	0.534347	0.104731
FMNL1	3.33949e-10	0.502144	4.09148e-11	-0.480514	0.680588
COX8A	3.33811e-10	0.412076	7.7308e-24	-0.600337	0.954465
STXBP2	3.48927e-10	0.713564	0.000144663	-0.401672	0.328428
CYB561D2	3.53892e-10	0.8363	9.28218e-05	-0.462305	0.248811
MARK2	3.59683e-10	0.762006	1	0.0242313	0.300768
VPS13C	3.68993e-10	0.574426	0.00125566	-0.298167	0.532345
ATG4B	3.81677e-10	0.779074	1	0.0354036	0.285209
RAC2	3.85658e-10	0.290881	7.67424e-114	-0.93668	1.79624
ADGRG1	4.59754e-10	25.1415	3.45544e-48	-3.06868	0.0363429
SMS	3.96907e-10	0.874549	1	0.0408357	0.233286
AC087623.2	4.14169e-10	1.5266	0.803421	0.211051	0.102672
DNAJA1	4.02464e-10	0.412246	3.50877e-52	0.995301	1.93068
NELFCD	4.28299e-10	0.737594	0.0209125	-0.288026	0.315201
LINC00892	5.01305e-10	5.12425	2.11361e-06	-1.28864	0.0419797
LPXN	4.42778e-10	0.552753	1.2952e-32	-0.876201	0.533887
CAPN1	4.48699e-10	0.831155	2.53447e-06	-0.536896	0.244041
TAP2	4.49548e-10	0.56464	0.000100467	-0.345843	0.517099
AC016831.5	4.91959e-10	2.56004	4.32984e-05	1.46139	0.0490347
HIST1H3D	4.56029e-10	0.775101	7.12497e-05	0.53463	0.296779
AIM2	5.36417e-10	4.0343	0.00235402	-0.885241	0.0364127
PSMB2	4.78603e-10	0.680724	1.27237e-14	-0.708205	0.347433
RECQL	4.89136e-10	0.817746	2.6149e-09	-0.64348	0.269215
LMAN2	4.9719e-10	0.51564	0.000174588	-0.307598	0.595778
BAZ2A	5.07006e-10	0.668909	1	0.0769482	0.393558
TRG-AS1	5.10776e-10	0.778399	3.4381e-34	-1.2009	0.303885
PLP2	5.13963e-10	0.521825	0.00374292	-0.262813	0.678474
RCAN2	6.18232e-10	5.21522	0.000854073	1.54494	0.0347439
CAP1	5.59834e-10	0.438076	1.45413e-35	-0.76239	0.904712
S100A10	5.83862e-10	0.397381	2.85918e-08	0.387826	1.30391
NCR1	6.86979e-10	5.21567	4.27218e-07	-1.31554	0.0355616
SLC2A1	6.18232e-10	1.20813	0.527758	0.230805	0.133441
TYROBP	7.00166e-10	5.21499	0.0265199	1.06909	0.063318
WDR86-AS1	6.99545e-10	3.66294	0.314042	0.553331	0.0380007
P2RY8	6.21595e-10	0.578686	2.22252e-88	2.36486	0.551508
PTBP3	6.30371e-10	0.639695	4.86819e-05	-0.396403	0.399588
ARPC4	6.32681e-10	0.500972	1.55712e-31	-0.808371	0.626995
DCP2	6.50973e-10	0.752616	0.0829748	-0.245614	0.30239
ERLEC1	6.76208e-10	0.912686	0.00181575	-0.414388	0.222449
MBD2	6.81535e-10	0.662195	3.33589e-07	-0.49259	0.376196
EML2	7.1165e-10	1.03335	1.7062e-11	-0.854839	0.164208
HMOX1	8.01631e-10	3.40164	9.64709e-11	-1.5238	0.0503906
CD5	7.25903e-10	0.463709	1.75584e-40	1.05822	0.870355
TMBIM6	7.30775e-10	0.344011	1.6698e-07	-0.287875	1.2055
GMNN	7.75699e-10	1.6703	0.0436765	-0.465852	0.0865891
MYO18A	7.82665e-10	1.78299	0.202385	-0.371382	0.0804888
RTP5	8.58491e-10	4.14895	0.0823255	0.823172	0.0369951
SLC2A8	8.92417e-10	24.9133	1.71021e-40	-2.77188	0.0311082
ZDHHC18	7.7163e-10	0.757776	0.433811	0.173734	0.292999
NKTR	8.29466e-10	0.552672	1	-0.0525399	0.569004
NFE2L3	8.99562e-10	1.89098	1	0.130353	0.0732976
MGAT1	8.81042e-10	0.75834	1.00493e-15	-0.782038	0.306303
REV3L	8.9032e-10	0.732945	0.000662786	0.433587	0.324694
EPSTI1	9.04301e-10	0.728232	1.76227e-50	-1.35242	0.338016
EMC7	9.0735e-10	0.605816	0.904874	0.0860956	0.418851
BPTF	9.08483e-10	0.539475	0.00176914	-0.283382	0.593544
ZNF683	9.87901e-10	2.44154	2.03975e-127	-4.1654	0.0649839
AC007952.4	9.61971e-10	1.27516	1.30251e-28	-1.5494	0.144583
TTC19	9.36998e-10	0.592456	4.55101e-08	0.538293	0.49948
WBP2	9.58671e-10	0.527115	1	0.0367124	0.55239
MADD	1.00373e-09	0.9913	0.000175087	0.6217	0.184133
ACTA2	1.17687e-09	4.95411	0.00987148	-0.833672	0.0316493
DLGAP1-AS1	1.06851e-09	1.24359	1	0.0137509	0.130675
BAX	1.0914e-09	0.513521	2.86855e-17	-0.63094	0.623097
NUFIP2	1.12324e-09	0.483079	3.4945e-08	0.459665	0.725028
KATNAL1	1.35023e-09	3.98935	2.79582e-07	-1.31709	0.0345899
CTSZ	1.22384e-09	1.06463	3.7291e-16	-1.00489	0.16235
HOTAIRM1	1.43186e-09	1.41703	0.0104772	0.612821	0.10515
STAMBPL1	1.46651e-09	0.902264	1	0.0154294	0.217689
PHF21A	1.52053e-09	1.14721	0.0862481	-0.338784	0.139565
NCOR1	1.70806e-09	0.483788	2.04622e-08	-0.418997	0.672536
ZBTB1	1.71898e-09	0.585076	1.57792e-07	0.523578	0.487271
TTC38	1.8005e-09	1.87409	8.65334e-05	-0.799288	0.0713798
SFPQ	1.73334e-09	0.373182	0.258727	0.110052	1.21005
HIP1	1.89894e-09	2.62842	9.51838e-08	-1.19769	0.0502039
NDFIP2	1.9053e-09	1.45467	1.23166e-45	-1.99265	0.0986722
CTLA4	1.93824e-09	1.00257	1.95192e-89	-2.28334	0.25888
ATP5MD	1.93089e-09	0.420635	1.02754e-10	-0.416903	0.839771
CALCOCO1	1.99607e-09	1.03357	0.856917	-0.14352	0.167269
RALY	2.00068e-09	0.443983	2.15422e-14	-0.514015	0.710513
INO80E	2.01295e-09	0.64953	0.0622041	-0.231837	0.364519
PARP1	2.0175e-09	0.592649	0.00822904	-0.273495	0.452174
NCAPH	2.38e-09	24.7743	0.000520524	-1.10238	0.0282905
WDR83OS	2.07386e-09	0.46151	1.0871e-20	-0.623504	0.689529
ARL8A	2.10528e-09	0.791828	0.0139319	-0.325422	0.250598
PTK2B	2.19169e-09	0.696106	0.00317516	-0.342243	0.336069
C16orf87	2.24766e-09	1.1923	2.1776e-06	-0.715908	0.135789
SPTAN1	2.19169e-09	0.517993	0.407771	-0.124944	0.637683
EOGT	2.25801e-09	1.44003	0.0049177	0.655606	0.100299
HUWE1	2.39459e-09	0.720815	1	-0.0784692	0.307578
NCDN	2.49541e-09	1.36802	0.000108058	0.862254	0.106426
SRPK2	2.43888e-09	0.630096	0.960068	0.0847999	0.396402
KIAA0319L	2.46081e-09	0.925273	0.130523	0.292692	0.199902
IGF2R	2.69608e-09	0.749928	1.28368e-09	-0.647718	0.294074
TSC22D4	2.7217e-09	0.525063	7.41103e-05	-0.335817	0.539493
PRKCB	2.75473e-09	0.565113	0.000232933	0.369484	0.491083
NAPA	2.75473e-09	0.496858	0.0049108	-0.244667	0.578702
CKS2	2.80997e-09	0.664092	1	-0.00946893	0.464992
TRBV10-2	3.19086e-09	3.02987	0.351565	0.537383	0.128237
TCOF1	2.95684e-09	0.85317	0.162401	0.263659	0.231926
APBB1IP	3.22044e-09	0.457054	3.0845e-48	-0.937034	0.715363
TXNDC11	3.30156e-09	0.872077	0.00104291	0.505001	0.214654
ENTPD1	3.58118e-09	2.92452	1.20946e-77	-3.39714	0.0453188
TSPAN5	3.37478e-09	1.16004	5.15644e-39	-1.59918	0.135146
CDK2AP2	3.3462e-09	0.594176	2.50943e-42	-1.08728	0.47232
ZFAND5	3.35937e-09	0.453578	5.99337e-45	1.1344	0.844644
CSTB	3.40467e-09	0.536259	0.00348031	-0.274689	0.52702
PARVB	3.64696e-09	1.46811	0.0485232	-0.442128	0.0892834
GNG5	3.58023e-09	0.495444	1.03884e-58	-1.11889	0.628564
ZNF335	3.66297e-09	0.865789	0.961556	0.111755	0.219992
SPAG1	4.06933e-09	1.91474	1	-0.112008	0.0702898
CD83	4.03257e-09	0.775193	1.65666e-32	1.78638	0.378686
IL12RB2	4.59456e-09	3.53609	0.0111672	-0.822151	0.0352442
G6PD	4.20386e-09	0.820541	0.00121938	-0.41836	0.227077
USP9Y	4.17708e-09	0.657857	2.69387e-06	0.538794	0.36765
SFXN3	4.36134e-09	1.29534	0.301598	-0.285133	0.113758
PIN1	4.29374e-09	0.599769	1.2269e-18	-0.748014	0.392734
FCGR3A	4.98368e-09	25.1235	0.0402126	1.05729	0.0359006
HSP90AA1	4.35232e-09	0.394352	0.130951	0.131794	3.59258
TLE3	4.45762e-09	0.825783	0.211972	0.243406	0.237289
ODC1	4.45998e-09	0.462861	1.65836e-45	1.16918	0.942671
ELOVL1	4.59706e-09	0.765295	9.35108e-07	-0.540735	0.255846
EZH2	4.96801e-09	1.71505	6.93671e-08	-1.03554	0.0697435
JOSD2	4.95841e-09	1.03396	6.16479e-16	-1.02233	0.15247
ZEB2-AS1	5.68975e-09	24.7616	1	0.109495	0.0280471
RAB5C	4.98375e-09	0.558433	0.000331684	-0.328384	0.46036
RAB11B	5.03621e-09	0.512888	2.08165e-08	-0.446925	0.545523
CST3	6.00894e-09	24.889	3.22726e-08	5.05319	0.0305971
RGS16	5.4178e-09	1.43089	0.648303	-0.235896	0.122796
SYNM	6.42251e-09	24.9285	3.00236e-07	3.81073	0.0314323
MIER1	5.82922e-09	0.569097	0.560328	-0.122229	0.443997
SETD2	6.41621e-09	0.554747	0.00510062	0.294391	0.514743
SLC10A3	6.52862e-09	0.767685	0.00168794	0.437876	0.259587
SLC9A9	6.82625e-09	1.16598	0.588457	-0.210848	0.126097
WAKMAR2	7.32163e-09	0.96491	0.0204767	-0.382085	0.177495
ITGB1BP1	7.40717e-09	0.757149	4.35075e-07	-0.558286	0.261835
TRGV5	7.99591e-09	1.78443	0.624872	-0.28233	0.090278
SKA2	7.67182e-09	1.12782	6.06186e-27	-1.36664	0.129601
APOL6	7.62955e-09	0.627091	1.60917e-06	-0.468936	0.392354
SLC6A6	7.75273e-09	0.94648	7.52016e-06	-0.60257	0.178965
AGPAT2	8.69442e-09	1.11346	1.48131e-07	-0.76766	0.131838
NUP153	8.7005e-09	0.832114	0.960068	0.114098	0.212317
RER1	8.95288e-09	0.638924	1.78466e-11	-0.626991	0.34383
DBF4	8.98822e-09	0.742954	4.56515e-05	0.527855	0.293986
AL513303.1	9.72159e-09	3.41734	0.0093991	1.1317	0.0398662
SLC4A4	1.01114e-08	4.75836	1.67192e-05	2.41054	0.029715
KIF20B	9.25692e-09	1.23446	1.14027e-16	-1.2224	0.118693
BTN3A3	9.59038e-09	0.68634	1	0.0834788	0.307834
CDK13	9.58265e-09	0.578157	0.0623833	0.230243	0.435413
KTN1	9.61368e-09	0.491363	2.90598e-05	-0.34637	0.619675
GLB1	1.04313e-08	1.3562	0.780732	-0.201064	0.096765
LINC00987	1.14065e-08	3.89335	0.464409	0.508164	0.0337569
SPOPL	1.09583e-08	1.66664	1	-0.0483022	0.0718937
CDC42EP3	1.05945e-08	0.595181	0.904472	0.0920316	0.51168
TMEM39A	1.09787e-08	1.14858	0.255828	0.311137	0.126958
HIVEP3	1.22513e-08	1.88257	1.98273e-08	-1.10216	0.0638688
PARVG	1.21119e-08	0.547966	2.72114e-14	-0.625	0.465545
NINJ2	1.29906e-08	2.09817	0.0689337	-0.529854	0.055516
LASP1	1.29447e-08	0.691382	2.35353e-21	-0.913965	0.297921
TRGV3	1.37679e-08	1.65114	0.103574	0.520116	0.0906188
LIME1	1.36817e-08	0.395241	0.133486	0.149146	0.97938
POMP	1.39588e-08	0.468528	1.24695e-07	-0.398805	0.648646
AC011446.2	1.43615e-08	1.15472	1.67314e-06	1.00293	0.127206
VANGL1	1.75866e-08	4.82485	0.475864	-0.442677	0.0281765
TPP1	1.60262e-08	0.694168	1	-0.0448521	0.296886
MOSPD3	1.62068e-08	0.996843	0.00242397	-0.470064	0.153902
POLR2K	1.6942e-08	0.53158	0.0526484	-0.208486	0.483418
KANSL1	1.7358e-08	0.586671	1	-0.0485344	0.402114
CNPPD1	1.84367e-08	0.652048	0.000297215	-0.391298	0.317487
BROX	1.85936e-08	0.892807	0.935601	-0.122863	0.185913
CDYL2	1.94004e-08	2.02945	7.18016e-06	-0.976118	0.0562444
PPP3CA	1.92844e-08	0.987856	2.17084e-10	-0.839944	0.160014
KIAA1671	2.06066e-08	2.2742	1.38708e-11	-1.41356	0.049816
ANXA7	2.00821e-08	0.581297	0.0183302	0.280385	0.382764
CDC37	2.07247e-08	0.353903	0.940784	0.0557795	0.999152
SIGIRR	2.08993e-08	0.434498	0.673066	0.0918284	0.712052
NCALD	2.16521e-08	1.67805	0.00978235	-0.604711	0.0684647
ATP6V0D1	2.13656e-08	0.716786	1	0.0709319	0.270135
LINC002481	2.25448e-08	2.25153	6.66125e-09	-1.2733	0.0517309
SPATA13	2.15627e-08	0.649983	0.116732	-0.221694	0.340367
ARPP19	2.19972e-08	0.653228	2.90166e-05	-0.439432	0.320791
RGMA	2.49884e-08	24.7673	2.23573e-06	3.36853	0.0281558
LAX1	2.25736e-08	0.907224	0.896371	-0.137006	0.188854
CLTC	2.25342e-08	0.788924	7.53207e-06	-0.539591	0.234749
SPN	2.25694e-08	0.538972	5.44601e-22	-0.775352	0.488655
MTURN	2.41849e-08	1.70652	1	0.128764	0.0670482
BAK1	2.42141e-08	0.901343	0.00111569	-0.46554	0.179537
NCK1	2.47574e-08	0.684276	1	0.0320671	0.291519
ETS1	2.594e-08	0.343834	0.0503336	-0.14521	1.35405
COMMD7	2.62035e-08	0.608849	8.5871e-36	-1.05661	0.360555
AC104170.1	2.92768e-08	4.79803	0.00278516	1.5243	0.0298562
HAVCR2	2.76054e-08	1.58992	4.70765e-114	-3.28358	0.0832712
ERO1B	2.70394e-08	0.8974	0.0153947	0.428695	0.182492
TULP4	2.71467e-08	0.919702	0.0361341	0.390698	0.177861
PDZD8	2.73816e-08	0.940065	0.0558439	0.372306	0.168057
TRERF1	2.75105e-08	0.882803	0.607304	0.183768	0.184718
XPNPEP1	2.79146e-08	0.988307	0.733543	0.178475	0.155079
ATP6V1A	2.86728e-08	1.06521	0.983512	0.137394	0.129206
GNGT2	3.13814e-08	1.41825	3.62491e-09	-1.01037	0.0862971
DBI	3.12763e-08	0.457419	2.23075e-30	-0.794061	0.642449
DMTN	3.21647e-08	1.41785	0.000100946	-0.739789	0.0850131
SLK	3.17272e-08	0.777722	0.00447022	-0.381825	0.235402
SAFB2	3.15967e-08	0.545888	8.0253e-06	0.456133	0.443408
ACSL4	3.26339e-08	1.14536	6.21859e-13	-1.03606	0.119409
H1FX	3.21647e-08	0.445776	3.87304e-05	-0.348043	1.36295
SLTM	3.31961e-08	0.484903	0.00589682	-0.253308	0.58866
MAF1	3.34424e-08	0.52073	0.347345	0.148158	0.480802
CLPTM1L	3.40906e-08	0.836098	0.0554136	-0.304598	0.19613
CBX4	3.40557e-08	0.500853	1.15408e-15	0.744342	0.587575
GSTK1	3.52937e-08	0.311131	0.00432959	-0.175818	1.27233
CAPN12	3.69722e-08	1.82148	5.17883e-05	-0.903484	0.0600189
COX5A	3.62125e-08	0.480551	1.17452e-30	-0.843228	0.565018
CAST	3.64658e-08	0.48829	1	-0.0447982	0.605695
TRGC1	3.81422e-08	1.99733	5.00078e-06	-1.04152	0.0573521
CDC42SE2	3.66851e-08	0.403755	6.41382e-18	0.640779	0.827947
HNRNPL	3.73884e-08	0.351182	0.0205311	0.179625	0.960929
RETSAT	3.90372e-08	1.91341	0.750334	0.291634	0.0551983
SIPA1L1	3.83052e-08	0.937188	0.00208384	-0.472331	0.159156
USP36	3.88233e-08	0.502465	1.68685e-26	1.02222	0.593541
VPS4B	3.93016e-08	0.685892	0.0897948	-0.246384	0.281826
DDX3X	3.9321e-08	0.38911	6.6818e-30	0.809511	1.08248
SUPT5H	3.959e-08	0.574759	0.000368004	0.396159	0.397851
UBR2	3.98719e-08	0.721395	0.00186177	-0.382497	0.261459
MAP3K2	4.14997e-08	0.515552	7.29515e-05	0.395074	0.510471
ATAD2	4.35353e-08	1.18337	1.88211e-06	-0.781971	0.114094
TRAM1	4.47252e-08	0.471577	1	0.0518469	0.566247
KDELR2	4.71198e-08	0.752163	1	-0.0841164	0.239191
USP25	4.8398e-08	0.661426	0.000718912	-0.385437	0.30847
CAPNS1	5.1045e-08	0.513215	9.03679e-06	-0.389979	0.484437
SLC27A3	5.29215e-08	1.53982	4.52322e-15	-1.33896	0.0745659
IRF3	5.26583e-08	0.608579	0.0631313	-0.237671	0.346703
MAN1A1	5.37757e-08	0.812867	4.54956e-10	-0.7385	0.220869
BRK1	5.35955e-08	0.446808	4.44466e-37	-0.862392	0.609615
CLU	6.0239e-08	4.01971	1	0.180702	0.0352497
NLRC3	5.60153e-08	0.79387	3.74768e-16	-0.905912	0.222141
AC006064.4	5.84078e-08	1.60983	1.23339e-06	-0.946047	0.0667917
IL12RB1	5.73067e-08	0.818311	3.19108e-10	-0.757645	0.195184
AL118516.1	5.86914e-08	0.516604	1.9945e-33	1.24674	0.549859
HYOU1	6.10062e-08	0.896324	1	0.0372164	0.171817
CFH	6.73226e-08	24.5673	0.00743971	1.52229	0.0245551
DENND1B	6.30553e-08	0.968364	5.93559e-40	-1.5374	0.157448
BIK	6.58782e-08	1.79625	0.0160368	0.783485	0.067497
COPS9	6.41407e-08	0.46056	1.90511e-09	-0.461899	0.555064
KSR1	6.5975e-08	1.71637	0.499403	-0.314459	0.0618435
EPN2	6.79003e-08	2.56485	0.136914	-0.548485	0.0410381
CREB3L2	6.56109e-08	1.27468	1.8956e-15	-1.23323	0.0952962
UNC45A	6.54752e-08	0.946811	0.0972664	-0.314378	0.15703
CAPN15	6.56151e-08	1.05802	0.714722	-0.185311	0.128584
APLP2	6.59248e-08	1.00878	0.164481	-0.303022	0.142575
CD4	6.89071e-08	2.0932	0.131683	0.60706	0.0613467
RHOG	6.7774e-08	0.400666	1	0.0486092	0.789325
GTPBP1	7.118e-08	0.856401	1	0.0490808	0.181637
AC007448.4	7.98176e-08	24.5507	1	0.22622	0.024278
BTBD6	7.29227e-08	0.761894	0.067095	-0.282338	0.222388
SRSF3	7.26979e-08	0.34234	0.885661	0.0632783	1.11512
KLHDC4	7.47207e-08	0.874313	0.0805967	0.335765	0.181958
TNFSF12	7.4893e-08	0.63275	9.4419e-13	-0.694831	0.314653
SSH1	8.27471e-08	1.37759	1.38358e-16	-1.33267	0.0852361
P2RY11	8.63946e-08	2.0324	0.0596	-0.565412	0.050425
GSK3A	8.37444e-08	0.69943	0.678757	-0.139519	0.250601
SQLE	8.71572e-08	1.27105	0.0373469	-0.459351	0.0985323
AGTPBP1	8.59836e-08	0.819074	8.05381e-15	1.24288	0.201831
KMT5C	8.68311e-08	0.991833	1.03183e-07	1.00223	0.142069
TRPV2	8.75924e-08	0.730018	0.0184159	-0.328776	0.235071
INSIG1	8.79566e-08	0.66574	3.29246e-06	0.592191	0.37341
IFI27	9.70393e-08	2.6902	5.40096e-11	-1.84339	0.057933
RNF187	9.52214e-08	0.555467	5.20026e-22	-0.827895	0.379165
SUSD6	9.67109e-08	0.995284	5.34323e-05	-0.615826	0.139008
MZB1	1.01796e-07	3.41252	8.2022e-29	-2.43211	0.0328368
COPS6	9.66635e-08	0.572612	8.63417e-13	-0.639132	0.362738
GGT1-1	1.08657e-07	4.39185	0.498991	-0.457598	0.0265061
ATXN2L	1.03324e-07	0.482326	1	-0.0553497	0.53276
AC011611.3	1.08016e-07	1.7306	2.38525e-25	-1.87201	0.0677858
ZBTB32	1.12502e-07	3.09877	0.0349555	-0.724469	0.0358406
TIAL1	1.06068e-07	0.530371	0.011527	-0.262712	0.440845
INPP5K	1.06534e-07	0.77071	0.904472	0.121859	0.215416
GET3	1.06554e-07	0.697076	1.0152e-17	-0.872467	0.249812
PSME4	1.06492e-07	0.596747	0.320627	0.174318	0.379969
BTN3A1	1.08016e-07	0.608159	1	-0.080611	0.352786
KIF1B	1.10137e-07	1.61592	0.0455073	0.612549	0.0696263
RALBP1	1.09849e-07	0.594006	0.0277303	-0.263508	0.365718
SLC25A24	1.16063e-07	1.1972	3.95571e-10	-0.970218	0.10537
CANX	1.16316e-07	0.520787	5.54276e-08	-0.478369	0.461599
PPP2R5E	1.21451e-07	0.63096	0.745863	-0.121026	0.312616
SCP2	1.27104e-07	0.566835	2.86542e-11	-0.602695	0.371176
LRFN4	1.38329e-07	4.03499	0.00132769	-1.03569	0.0271219
NCBP3	1.31416e-07	0.794216	0.0704107	-0.293313	0.205476
AL135818.1	1.37868e-07	3.36823	3.81618e-08	-1.44669	0.0312157
IGHV1-3	1.37612e-07	2.60725	0.00191933	-0.883273	0.0426658
TNIP2	1.32646e-07	0.67079	1	0.0875033	0.266407
RC3H2	1.35868e-07	0.681575	0.294568	-0.197052	0.257444
CCDC92	1.3845e-07	0.867111	0.000367345	-0.501721	0.176888
IFFO2	1.39194e-07	0.726936	7.51747e-07	0.694806	0.25444
ATP13A1	1.40329e-07	0.805004	0.809329	0.147211	0.202321
EWSR1	1.4161e-07	0.37028	2.12736e-05	-0.294857	0.827528
CEBPA	1.55504e-07	3.90948	0.0758272	0.965373	0.0296464
POLR2F	1.52515e-07	0.585488	0.00177933	-0.334815	0.348188
BCR	1.56151e-07	0.895591	2.67633e-11	1.20301	0.161095
LMO4	1.57721e-07	1.23542	1.09932e-24	-1.50877	0.104359
AC245014.3	1.61731e-07	1.2868	3.14313e-08	-0.974677	0.100999
ICAM3	1.61414e-07	0.394479	0.00188276	-0.239993	0.772359
NEDD8	1.66058e-07	0.40213	4.33159e-19	-0.598938	0.703201
SDF4	1.67712e-07	0.534674	8.09217e-06	-0.421481	0.400727
EMD	1.67868e-07	0.37462	9.25474e-15	0.55738	0.866777
ICOS	1.76133e-07	0.58662	0.00452423	-0.324396	0.496136
WARS2	1.84274e-07	0.9626	0.000475784	0.661805	0.138651
CENPF	1.9111e-07	2.08738	6.80294e-08	-1.36323	0.0503028
KIF13B	1.85676e-07	1.03935	0.409314	-0.243808	0.128879
B3GAT1	2.01145e-07	24.5386	0.218012	0.811151	0.0240775
GALNT10	1.86886e-07	0.974977	1.11844e-05	-0.663469	0.138893
INPP4B	1.9067e-07	0.526477	0.799738	-0.100674	0.466114
CASP3	1.92412e-07	0.749971	0.94252	-0.111137	0.225498
MT1E	1.97839e-07	1.33922	3.81904e-08	-0.927007	0.128757
GPR65	1.94903e-07	0.562718	0.887234	0.100389	0.42224
PPP1R15A	1.96427e-07	0.282941	0.000179264	0.232148	2.17501
UBR4	2.03832e-07	0.628086	0.442537	0.169753	0.30606
SF3B2	2.06437e-07	0.371715	0.219486	-0.127014	0.825421
NF1	2.09625e-07	1.04466	0.0969639	-0.356572	0.121583
MPG	2.09606e-07	0.654613	1.48612e-13	-0.752118	0.273695
SLC25A1	2.10516e-07	0.813384	0.000437369	-0.481492	0.188287
SPSB3	2.09892e-07	0.472981	0.600673	-0.109487	0.524839
SCAMP2	2.11419e-07	0.553312	1.62909e-14	-0.679142	0.381908
RAB35	2.14185e-07	0.830515	0.0205751	-0.365114	0.174085
SCAMP1	2.14807e-07	1.02922	0.271838	-0.276776	0.130035
OFD1	2.14401e-07	0.578031	0.904472	0.0983443	0.370267
CORO1B	2.15612e-07	0.579214	1.09896e-10	-0.623833	0.39805
PPP4C	2.23773e-07	0.490075	9.13665e-15	-0.620124	0.463962
SRI	2.24508e-07	0.474001	6.4917e-21	-0.723145	0.497704
ABI1	2.26751e-07	0.543634	0.0096532	-0.28087	0.392298
PHIP	2.30734e-07	0.527307	0.235301	-0.170291	0.458032
VKORC1	2.36293e-07	0.668147	7.92503e-20	-0.906421	0.271281
TMEM87A	2.36293e-07	0.635986	1	0.0283201	0.300895
AL158071.3	2.58344e-07	24.5089	0.0183889	-0.948082	0.0235929
EIF6	2.37658e-07	0.628368	0.000167578	-0.4171	0.291877
RTCA	2.39164e-07	0.768997	0.00444523	-0.395358	0.203536
INTS6	2.41898e-07	0.553975	0.904472	-0.0924312	0.420942
CSK	2.45213e-07	0.385052	4.05066e-13	-0.494381	0.752628
SEL1L3	2.5448e-07	0.778943	2.7071e-21	-1.04834	0.206637
IGFBP3	2.63716e-07	1.53642	5.8259e-08	1.64851	0.0848009
NUSAP1	2.78898e-07	3.0418	3.8688e-18	-2.15271	0.0351575
ZNF80	2.83175e-07	3.90255	1	-0.00508156	0.0325722
OTUB1	2.7168e-07	0.432462	1.25356e-15	-0.584533	0.578235
BICD1	2.81608e-07	1.05651	0.904472	-0.161514	0.118966
ZDHHC3	2.83019e-07	0.799142	0.631163	0.176737	0.188082
SMC6	2.84315e-07	1.21715	1.16028e-07	-0.888243	0.0986991
LINC00539	2.93166e-07	1.83757	1.26432e-05	-0.971861	0.054209
KIF11	3.07997e-07	4.47668	4.12807e-07	-1.5513	0.0242075
EVC2	3.11622e-07	5.45609	8.27604e-06	-1.37744	0.0245447
GCHFR	3.05884e-07	0.74004	0.807554	0.141743	0.231251
PTPRA	3.05763e-07	0.623654	1.26966e-11	-0.680724	0.303627
BRF1	3.11622e-07	0.974157	0.85923	0.169126	0.132336
ZCCHC8	3.19612e-07	0.843708	1	-0.0254266	0.174682
ATXN7L1	3.20654e-07	0.896075	7.84119e-08	0.962641	0.156355
TRBV5-4	3.24699e-07	1.50875	0.000184247	1.12359	0.201418
CCDC50	3.34882e-07	2.58165	1.31707e-20	-2.03638	0.0377457
GNAS	3.24019e-07	0.221555	1	-0.0213069	1.89499
SELPLG	3.25276e-07	0.462251	1.14723e-21	-0.723671	0.627277
FAM98C	3.28498e-07	0.855797	0.0129156	-0.39697	0.168973
CERT1	3.28323e-07	0.818996	0.33817	-0.221208	0.183571
ITGAV	3.31791e-07	1.55594	1	0.0800268	0.074106
RABIF	3.29342e-07	0.837544	0.601271	-0.179268	0.172459
TSPYL2	3.38278e-07	0.384113	1.387e-58	1.30646	1.32119
TRIB1	3.57866e-07	2.09976	2.41682e-09	-1.35452	0.051911
UBXN4	3.50867e-07	0.400228	3.07733e-20	-0.63388	0.704932
AP3D1	3.75007e-07	0.683818	0.186082	-0.225831	0.247096
RPN2	3.77595e-07	0.440909	0.187926	-0.154885	0.570076
YY1	3.77936e-07	0.52904	0.0230447	-0.253655	0.418596
DAXX	3.82718e-07	0.639069	1.82101e-08	-0.592624	0.28563
TTC13	3.85108e-07	0.878381	0.337376	-0.236417	0.161515
P2RX5	3.86781e-07	0.936428	5.65395e-11	1.27479	0.150428
MGST3	3.8445e-07	0.574576	0.00333839	-0.323231	0.336142
CEP128	4.24039e-07	1.72509	1	-0.015673	0.0564968
SGMS1	4.15842e-07	0.84896	4.79794e-11	-0.840758	0.171074
TMEM9B	4.2711e-07	0.628813	0.0813832	-0.247014	0.279758
MNDA	4.82065e-07	24.5804	1.28611e-06	5.38591	0.0247768
AC004865.2	4.61427e-07	1.49389	1	0.159048	0.0720454
RNF125	4.56942e-07	0.518105	5.03681e-11	0.680515	0.470303
PPP4R1	4.73937e-07	1.50966	0.0806755	-0.471817	0.0676787
GRK2	4.65848e-07	0.395342	1	-0.0317602	0.700488
LRP8	4.90549e-07	1.96574	0.838697	-0.263366	0.047092
ABHD12	4.95062e-07	0.893716	1	-0.0363346	0.147884
ARNTL	5.08531e-07	0.93657	0.109535	-0.324128	0.139386
WARS	5.11634e-07	1.09823	5.26361e-19	-1.30555	0.111741
TMCO4	5.201e-07	1.48306	1	0.0020797	0.0698279
ZC3H18	5.23571e-07	0.695691	0.14494	0.259824	0.243497
BARD1	5.41272e-07	1.80176	4.55496e-22	-1.78094	0.0541372
AGAP1	5.69983e-07	4.62413	3.20956e-05	2.78378	0.0251669
TRBV6-4	5.65534e-07	3.52497	0.0155993	1.16767	0.0622256
CC2D1A	5.44276e-07	1.21476	0.0679702	-0.42222	0.0933705
SPCS3	5.61896e-07	0.504613	3.31952e-06	-0.42299	0.437042
FAM120A	6.0608e-07	0.639857	0.519001	-0.155524	0.275296
ARFGEF1	6.09964e-07	0.634338	0.282012	0.204847	0.279669
GPCPD1	6.26541e-07	0.541466	3.68368e-32	1.37615	0.401707
SMC3	6.29097e-07	0.68065	3.97651e-09	-0.663457	0.255676
ATP11B	6.29022e-07	0.559646	1	-0.0650902	0.349189
ACAA2	6.39659e-07	0.782347	7.66227e-19	-1.02056	0.184452
GBP4	6.47729e-07	0.569351	1.42785e-10	-0.626049	0.388771
WDR63	7.11371e-07	24.441	0.0173719	1.46827	0.0225206
ATRX	6.60495e-07	0.432622	0.000314802	-0.309242	0.644641
KLC1	6.62278e-07	0.629789	1	0.0819185	0.28434
IL21R	6.63464e-07	0.558361	0.090488	0.234701	0.376599
PI4K2A	6.79572e-07	1.19705	0.107022	0.456188	0.0918947
LETM2	6.93674e-07	0.910624	1	-0.000415996	0.149015
ARF4	6.88366e-07	0.434045	4.49046e-10	0.534603	0.616553
RRBP1	6.99718e-07	1.11837	0.00148088	-0.585165	0.104963
RAB27B	7.35279e-07	3.40031	0.0640531	0.999114	0.0279356
STAU1	7.01471e-07	0.523364	0.195948	-0.180945	0.393584
DIAPH2	7.13183e-07	1.11591	0.903208	0.185742	0.103394
MIR22HG	7.24525e-07	1.10336	2.01743e-11	1.62795	0.106202
SFMBT2	7.26935e-07	0.732396	4.77586e-06	-0.574178	0.21993
PRPF38B	7.44666e-07	0.388743	0.721863	-0.0856493	0.750274
LAMTOR2	7.49921e-07	0.718344	1.32186e-10	-0.733924	0.2137
TBKBP1	7.7732e-07	2.51568	1	-0.0949848	0.035555
SH3BGRL	7.48912e-07	0.404354	2.71013e-05	-0.328607	0.620608
MTMR12	7.7732e-07	1.03537	0.402398	0.283131	0.119128
PSMD2	7.70721e-07	0.571253	0.956207	-0.0908014	0.331504
RNF115	7.7808e-07	0.645019	0.152934	-0.226505	0.273356
SLC25A29	7.96739e-07	1.16234	1	-0.114984	0.0949766
PCMT1	7.99498e-07	0.581522	6.18598e-08	-0.54796	0.308543
TAGLN2	8.00074e-07	0.309342	0.505831	0.0834018	1.52178
AC016074.2	8.22949e-07	1.72108	0.402056	-0.380154	0.0647892
RAB8A	8.15998e-07	0.633717	7.06509e-15	-0.787702	0.27099
SYNGR3	8.83924e-07	4.62257	8.18806e-36	-2.98479	0.0228767
SH3GLB1	8.70131e-07	0.589489	2.09408e-07	-0.534108	0.311277
SEPTIN11	9.02586e-07	1.11868	0.136199	-0.365799	0.10139
CCR1	9.66439e-07	24.45	3.32015e-61	-3.70001	0.02266
PIAS4	9.41084e-07	1.24602	0.00819037	-0.562618	0.082092
RAD23B	9.31602e-07	0.532711	0.193137	0.196456	0.372399
TACC1	9.49826e-07	0.470506	0.932851	-0.0805721	0.494749
TMEM258	9.56317e-07	0.360696	1.21668e-12	-0.471333	0.778402
NPEPPS	9.6291e-07	0.614076	2.29565e-05	-0.47171	0.281419
MAP4K5	9.69447e-07	0.79073	1	-0.0778395	0.184766
CHAF1A	1.00013e-06	1.6839	1	-0.185074	0.0545443
GCLM	1.0007e-06	0.888558	1	0.107519	0.149125
VNN2	1.01054e-06	1.07794	2.52155e-05	0.930386	0.108149
DERL2	1.00804e-06	0.613001	0.387512	-0.173032	0.273759
KIAA0513	1.03328e-06	1.65408	0.985882	0.208256	0.0585969
SLC35E1	1.02115e-06	0.838058	1	0.0918541	0.164072
BMPR1A	1.04328e-06	1.52986	0.186045	-0.418165	0.0635015
PLXNC1	1.05858e-06	1.45623	0.00800602	0.776046	0.0695466
SPCS2	1.05413e-06	0.46997	2.99309e-16	-0.66017	0.475575
BDP1	1.06798e-06	0.509821	0.0285225	-0.250036	0.435227
LIMK1	1.09519e-06	1.10195	6.05396e-26	-1.50744	0.10027
TBC1D9B	1.11261e-06	0.869175	1	-0.0206468	0.146798
OSTF1	1.12804e-06	0.43728	6.01655e-43	-1.01396	0.528352
HNRNPUL2	1.14931e-06	0.5465	0.0601652	-0.238668	0.355374
KANSL3	1.19155e-06	0.930206	1	0.113446	0.130158
ITGA5	1.20238e-06	0.78479	4.51824e-27	2.13418	0.193218
TAOK3	1.19926e-06	0.556796	0.791151	-0.11319	0.342879
CCPG1	1.20238e-06	0.702777	0.00997936	-0.364952	0.216232
CRTAP	1.22568e-06	0.746931	1.99622e-05	0.676872	0.192819
CAPN3	1.29779e-06	3.83579	0.000322184	2.16288	0.0252597
DAZAP2	1.23147e-06	0.244754	0.0358829	0.126648	1.45383
PAOX	1.27643e-06	1.71236	0.0013217	-0.787959	0.0517809
DRAP1	1.25536e-06	0.331814	1.60162e-57	-0.918726	0.940048
RELL1	1.26145e-06	0.822157	0.00398837	0.512933	0.165705
PITPNM1	1.27426e-06	0.818923	1	0.0488936	0.169794
RIOK3	1.27486e-06	0.567268	1	-0.0527546	0.337594
ADHFE1	1.29928e-06	1.16627	0.0363983	0.551571	0.0925655
PHKG2	1.34725e-06	0.706409	0.605878	-0.162537	0.213124
KCTD7	1.38369e-06	1.307	0.000413339	-0.723833	0.075852
HEXIM1	1.36691e-06	0.521852	6.98545e-27	1.20677	0.411715
LCMT1	1.38499e-06	0.704632	1	-0.0547446	0.205224
AP1G1	1.40605e-06	0.751767	1	0.096618	0.193074
CLIP4	1.4201e-06	0.719346	0.0938566	0.308068	0.20802
CHPF	1.51303e-06	1.4486	0.0891992	-0.466816	0.0656767
NABP2	1.52021e-06	1.06649	1.59977e-11	-1.02629	0.101126
JADE2	1.5323e-06	0.615054	0.336683	0.194268	0.281154
AP1S1	1.55691e-06	1.21529	8.04539e-14	-1.19899	0.0850231
GFPT1	1.5481e-06	0.820386	1	0.0135032	0.16306
BMF	1.61704e-06	2.889	0.000930727	-1.03097	0.0304679
LY9	1.60719e-06	0.462288	1.13884e-15	0.800638	0.51583
DYRK1A	1.63418e-06	0.616588	1	-0.0175801	0.274164
CHD8	1.66669e-06	0.68861	0.0645983	-0.289358	0.227261
DPY19L1	1.70105e-06	1.26334	0.0983249	-0.419922	0.0807683
DDX39A	1.70933e-06	0.444508	1	-0.040921	0.519206
CSRP1	1.74328e-06	0.785101	2.1813e-07	-0.675769	0.173427
NELFB	1.74616e-06	0.835614	0.118302	-0.300664	0.156154
SH3BP2	1.77883e-06	1.01304	1.758e-15	-1.17045	0.113657
PPP2R5B	1.78683e-06	1.21458	0.984367	-0.164843	0.081729
SMARCA5	1.77883e-06	0.437953	0.0218155	0.240383	0.537234
CCR2	1.92183e-06	24.3745	0.0579608	-0.866504	0.0215172
AC022706.1	1.81848e-06	0.834409	8.29597e-05	-0.577524	0.163133
DENND4C	1.90706e-06	0.637597	1	0.00575896	0.250228
TIMM17B	1.97285e-06	0.571039	1.22955e-05	-0.466174	0.291685
SLC52A2	1.99959e-06	0.851412	8.4081e-06	-0.643183	0.144962
TMEM273	2.19476e-06	4.33999	2.77487e-29	-2.7449	0.0254548
PNKP	2.088e-06	0.636147	7.38957e-05	-0.472417	0.255644
AC083880.1	2.14722e-06	1.87635	0.22717	0.551847	0.0488319
HMGN4	2.16727e-06	0.496576	0.00165718	-0.318268	0.38988
LRRC2	2.31543e-06	24.3772	0.324541	0.78953	0.0215569
METRN	2.19459e-06	0.853954	0.0622685	0.391527	0.146791
HMGCS1	2.19459e-06	0.627011	3.82389e-05	0.561737	0.272888
SQOR	2.21669e-06	0.747152	6.33256e-18	-1.00171	0.181999
DNAJB11	2.21875e-06	0.567323	1	-0.0270451	0.299517
TRIP4	2.25697e-06	1.26954	0.000258239	-0.728505	0.0752546
FKBP8	2.27587e-06	0.328786	4.44856e-07	-0.334212	0.816131
ITSN2	2.27668e-06	0.433684	0.717269	-0.0977409	0.55569
AC010642.2	2.34708e-06	0.940444	1	0.0117219	0.124798
TMUB1	2.33859e-06	0.491775	0.0118933	-0.270368	0.397979
MIIP	2.37119e-06	0.759484	4.03379e-11	-0.816926	0.174508
RANBP9	2.37827e-06	0.568437	0.889531	-0.106376	0.309569
AC021188.1	2.47034e-06	2.06182	1.28732e-05	-1.10512	0.0420459
ITPRIP	2.43452e-06	0.521451	2.6797e-21	1.08779	0.398171
ANAPC11	2.43587e-06	0.443378	2.813e-15	-0.635109	0.490351
AGPAT3	2.47034e-06	0.780619	0.56014	0.198782	0.171456
BLVRA	2.49886e-06	0.914776	0.454725	-0.229346	0.130698
RASSF1	2.49348e-06	0.510583	4.7941e-13	-0.657616	0.384179
JOSD1	2.50289e-06	0.526405	2.81608e-08	0.628723	0.361956
AFAP1	2.53802e-06	1.45407	1	-0.0096452	0.0667988
WDFY1	2.53743e-06	0.985298	2.59032e-09	-0.910255	0.11355
SLC9A1	2.54791e-06	1.04118	0.904472	-0.168885	0.108393
PPP5C	2.5605e-06	0.770655	3.25967e-17	-0.99995	0.179973
AC105446.1	2.66625e-06	3.45861	0.761353	-0.386896	0.0237679
SERPINB9	2.60253e-06	0.454204	0.0490936	0.23508	0.53618
KCNK5	2.70509e-06	2.41534	4.6636e-11	-1.59258	0.0369871
FAM13B	2.63284e-06	0.563373	1	-0.0501214	0.306872
MIR194-2HG	2.7483e-06	3.2194	0.000762152	1.89951	0.0282513
SDC4	2.72406e-06	2.98073	2.8816e-07	-1.47078	0.0268665
SON	2.65545e-06	0.233349	0.846705	-0.0501757	1.54259
DNASE2	2.70255e-06	0.823562	7.1365e-05	-0.580274	0.14755
ATP6V1D	2.75369e-06	0.768264	0.00613204	-0.416251	0.172427
NBR1	2.81185e-06	0.641641	0.0247523	-0.316394	0.235579
AL158071.4	3.04011e-06	24.2528	0.00139889	-1.21868	0.019793
PHF19	2.89792e-06	0.822334	0.000171312	-0.560828	0.155113
OGDH	2.89792e-06	0.559473	1	0.0651496	0.306835
CASP7	2.93974e-06	0.970969	2.63702e-10	-0.935785	0.114156
ZBTB2	2.96678e-06	1.03761	0.925657	0.168044	0.105688
SLC25A20	3.01505e-06	1.09243	1.04096e-05	-0.764248	0.0947264
FUCA2	3.06377e-06	1.8555	0.198988	-0.472361	0.0444634
ABHD17B	3.02786e-06	1.0663	0.3415	0.320481	0.102035
LRMP	3.05506e-06	0.711003	0.0509138	0.345959	0.208291
USP42	3.0627e-06	0.736652	0.195856	0.270569	0.201091
C20orf194	3.14915e-06	2.15733	0.00322906	-0.879083	0.0367171
PET100	3.253e-06	0.401338	1.02052e-05	-0.351795	0.587838
C18orf32	3.3465e-06	0.455346	1	-0.0220212	0.444232
KIAA0825	3.45578e-06	1.81598	0.475948	-0.3733	0.0455335
FBXW7	3.42519e-06	0.606361	1	-0.0761786	0.264262
ACTR2	3.46263e-06	0.365273	1.22718e-25	-0.704215	0.710043
OTOF	3.6855e-06	24.2722	1.24214e-12	-2.15001	0.0200578
ZNF600	3.51751e-06	0.918129	1	0.0558737	0.126988
TMED2	3.63882e-06	0.471861	0.137936	-0.189277	0.400445
CCDC124	3.66329e-06	0.558348	1.2675e-05	-0.46315	0.29291
SEPTIN8	3.79058e-06	2.18437	0.492026	-0.410485	0.0362364
PSMC2	3.7126e-06	0.7146	6.98792e-05	-0.516203	0.190782
OXSR1	3.73468e-06	0.683023	0.130398	0.285518	0.208133
TRBC2	3.7967e-06	0.335768	2.38309e-35	-0.762096	1.37956
RPS6KA4	3.84323e-06	1.1822	0.0589664	-0.454194	0.0779099
MAN2B2	3.84009e-06	0.791426	1	0.0144452	0.162576
RASSF4	4.00749e-06	4.13817	1.85831e-05	-1.42162	0.0231713
PDLIM2	3.8787e-06	0.508353	8.23767e-10	-0.578117	0.362023
RAP1GDS1	3.93608e-06	0.774347	2.55501e-06	-0.643504	0.169121
CCDC107	3.94745e-06	0.501237	7.75543e-26	-0.907225	0.377151
BAG1	3.9527e-06	0.584293	0.282984	0.202579	0.284763
PPM1G	4.00024e-06	0.450159	1.69441e-07	-0.457971	0.456314
KIF22	4.0406e-06	0.612144	1	-0.0723952	0.250874
GRAMD1C	4.22198e-06	4.00947	0.028123	1.3334	0.0225628
GLTP	4.07977e-06	0.651325	0.458009	0.187745	0.235993
CISD3	4.11803e-06	0.684244	6.52828e-18	-0.968344	0.203736
EVA1B	4.22162e-06	2.10867	6.75095e-07	-1.21702	0.0394163
RAP1A	4.12337e-06	0.410293	0.484157	-0.118744	0.546142
HOXB4	4.23405e-06	2.02971	0.000760979	-0.921992	0.0406331
STIMATE	4.20341e-06	0.893348	0.00106208	-0.539112	0.131189
CHORDC1	4.36527e-06	0.40061	1	-0.0630653	0.745611
KMT2D	4.52266e-06	0.819789	0.937907	0.143249	0.147435
CLCF1	4.72743e-06	3.14484	1	0.232404	0.0252438
CHMP4A	4.62306e-06	0.520505	1.30683e-13	-0.689426	0.350383
GTF3C1	4.65012e-06	0.62951	1	-0.0798812	0.250198
KNL1	4.9384e-06	24.1278	1.87623e-10	-2.11775	0.0181647
KAT2B	4.69506e-06	0.97802	0.00974241	-0.494008	0.110257
PIK3R3	4.85422e-06	2.96274	0.000477188	-1.13257	0.0271015
ANKRD36	4.87322e-06	0.603342	1	0.00209216	0.26361
RNF149	4.90028e-06	0.373901	1	-0.035107	0.69631
TRIM59	4.98489e-06	1.06916	4.46088e-12	-1.08871	0.0995099
CNTRL	4.98786e-06	0.535343	0.00327325	-0.334877	0.33899
A2M	5.23744e-06	3.23682	1.40916e-05	3.01971	0.0237479
TMEM179B	5.16837e-06	0.535374	1.17258e-16	-0.781857	0.313132
CNOT2	5.19407e-06	0.426364	0.0631593	0.212307	0.511525
TMEM115	5.27685e-06	1.00817	0.756375	0.210869	0.10171
EBP	5.30327e-06	0.622732	1	0.0651219	0.240212
HPS3	5.33243e-06	0.883036	0.00101597	-0.535902	0.133927
COPB1	5.31992e-06	0.499185	0.0644259	-0.227662	0.385647
ASTL	5.4259e-06	1.85875	1.89282e-09	2.90512	0.0428907
NEK6	5.574e-06	3.07717	1	0.0452354	0.0257612
FLOT1	5.37293e-06	0.498089	3.57024e-08	0.619478	0.372181
STX4	5.68732e-06	0.630872	0.237714	-0.218961	0.235481
MECP2	5.70583e-06	0.499505	0.494064	0.147169	0.367703
IQCG	5.85265e-06	1.67951	1	0.0169244	0.0485767
TGFBR1	5.97126e-06	0.985482	0.398202	-0.271838	0.107958
TNFRSF18	6.12252e-06	1.67193	2.48606e-41	-2.70557	0.0545757
LPIN1	6.21849e-06	0.557773	7.12239e-07	-0.530337	0.302051
ITM2B	6.21462e-06	0.178665	0.732844	0.0473826	1.89606
TMCC3	6.63016e-06	4.24794	0.125009	1.01351	0.0209624
SIDT1	6.36607e-06	0.613532	0.00940731	0.387662	0.250165
DLEU1	6.5578e-06	1.35707	0.089883	-0.474351	0.0659222
AMD1	6.55448e-06	0.409109	1.2884e-34	1.15057	0.605712
GPR107	6.60901e-06	1.02813	1	-0.0207281	0.0971176
MCM5	6.62921e-06	0.893276	1.11048e-14	-1.13188	0.128173
PSMD14	6.72825e-06	0.623069	0.0212928	-0.32197	0.225956
VAMP1	6.77736e-06	0.966249	0.732524	0.215233	0.107434
NPIPB5	6.81198e-06	0.79821	0.429544	-0.224633	0.151272
PMS1	6.80931e-06	0.754068	1	-0.0680043	0.172369
SNRNP200	6.88652e-06	0.421939	1	0.0614689	0.529885
PLCH2	7.14492e-06	1.35604	0.389466	0.388799	0.0672833
SYNRG	7.10734e-06	0.415316	1.04248e-11	-0.544779	0.55148
RHOT2	7.21377e-06	0.51823	0.878659	-0.103128	0.338823
YWHAH	7.2531e-06	0.552197	1.15686e-23	-0.948417	0.354403
LRP10	7.2804e-06	0.478526	0.0188386	-0.264058	0.38402
KIF21B	7.30473e-06	0.612601	1	0.0445951	0.249879
GCLC	7.60316e-06	1.13107	0.795439	-0.215828	0.0820017
AC015912.3	7.79551e-06	1.63161	0.134935	-0.518389	0.0513745
LPCAT4	7.68943e-06	0.722814	2.06259e-28	-1.24829	0.183298
ALKBH6	7.69748e-06	0.704344	0.00485739	-0.40751	0.18578
RUSC1	7.84929e-06	1.08363	0.0151674	-0.512801	0.0899452
ATP8B4	8.32099e-06	24.2462	1.9757e-65	-3.98181	0.0197038
DDX3Y	7.96245e-06	0.350466	1.29619e-43	1.11918	0.832567
PRR13	7.98028e-06	0.287707	1.06623e-06	-0.300611	1.00018
PITPNC1	8.05144e-06	0.349032	1.2652e-35	0.997964	0.733437
CDC14A	8.19766e-06	0.591932	0.000788588	0.47068	0.26682
CTSB	8.32099e-06	0.671643	8.59897e-09	-0.711386	0.213414
MIEN1	8.31115e-06	0.508516	1.44345e-18	-0.792037	0.343358
ARIH2	8.35949e-06	0.428395	0.0106395	0.277975	0.460142
CUL3	8.44905e-06	0.476226	0.230065	0.185338	0.392434
CDK2AP1	8.60958e-06	1.51796	8.41183e-05	-0.898107	0.0523696
TMEM165	8.5464e-06	0.565527	6.14532e-09	-0.605842	0.292193
COMMD1	8.58145e-06	0.646	0.369707	-0.197283	0.215482
SLC30A1	8.83309e-06	1.00028	2.28079e-06	1.08818	0.111793
UHRF1BP1L	8.86267e-06	0.767766	0.0768322	-0.32897	0.158362
CENPN	8.89911e-06	1.03129	0.840503	0.199433	0.101236
HECTD4	8.88432e-06	0.716241	0.000667916	-0.486117	0.179001
ECPAS	9.05786e-06	0.913949	0.460717	-0.242491	0.119192
PAXBP1	9.05878e-06	0.666456	1	-0.0779825	0.204045
AL135791.1	9.35706e-06	1.87136	0.0759697	0.76292	0.0411188
GLUD1	9.2283e-06	0.447224	1	0.0358546	0.474591
EIF4G2	9.67849e-06	0.282963	8.53786e-10	0.39557	1.11809
EFCAB14	9.83725e-06	0.538458	4.45465e-05	-0.44728	0.304953
ARFGAP3	1.0157e-05	0.666248	1	-0.0645098	0.208322
COX6A1	1.0233e-05	0.255473	1.26697e-21	-0.492268	1.17753
ATG12	1.02656e-05	0.497846	0.452295	-0.148543	0.360539
KIAA1109	1.0379e-05	0.603527	1	0.0722008	0.249336
FBXL8	1.08646e-05	3.45832	0.45157	-0.531891	0.0201624
CACNB3	1.1125e-05	24.0248	1	-0.0605553	0.0169235
ZNF142	1.0851e-05	1.22654	0.803271	-0.227524	0.0735231
NIPA1	1.10353e-05	1.43329	0.294956	-0.39503	0.0572568
DNAJB14	1.11811e-05	0.487214	6.39204e-05	-0.405407	0.36662
FBXW2	1.12817e-05	0.728344	0.566509	-0.186357	0.168332
ARRDC1	1.15197e-05	0.556684	0.00307818	-0.355587	0.274493
SF3B4	1.1577e-05	0.446596	0.178369	-0.179853	0.400664
FBXW11	1.16086e-05	0.775361	0.602605	-0.189168	0.152067
SHFL	1.16006e-05	0.398419	4.50526e-11	-0.526786	0.560821
IFITM1	1.16474e-05	0.193005	1.51406e-47	-0.586717	2.69547
GPS2	1.18592e-05	0.385082	0.136914	-0.164145	0.575261
DGKH	1.21421e-05	1.17194	7.53713e-12	-1.18369	0.0821631
UBXN6	1.24946e-05	1.32231	1	0.0632414	0.0617702
SF3B5	1.24058e-05	0.299741	0.347438	0.105874	0.947812
PCBD1	1.25335e-05	0.860314	6.6927e-08	-0.794756	0.132321
GABPB1	1.26512e-05	0.874876	0.324732	-0.267943	0.123082
AL035530.2	1.26645e-05	0.917525	0.904472	0.172737	0.118573
PKN1	1.26512e-05	0.388503	1	-0.0476961	0.547882
RAB10	1.27304e-05	0.535537	9.46633e-09	-0.594368	0.288273
TESK1	1.29703e-05	1.04267	1.65375e-06	-0.828441	0.0959039
SAMD9	1.3053e-05	0.569922	1.82581e-09	-0.653814	0.282671
NUB1	1.30849e-05	0.462702	0.720571	-0.111543	0.415257
GLMN	1.31579e-05	0.883877	0.0340553	-0.41248	0.117542
PLAA	1.34115e-05	0.690821	0.615631	0.178589	0.186996
MS4A6A	1.40716e-05	4.94396	0.673016	0.583195	0.0286416
ILRUN	1.35943e-05	0.835949	1	-0.0194263	0.129391
PCSK7	1.38035e-05	0.488061	0.0716856	-0.232468	0.37222
IL2	1.44301e-05	4.72399	1	0.107093	0.0244783
SRRM1	1.3904e-05	0.281184	1.5939e-07	0.344895	1.10273
CENPE	1.47029e-05	4.10054	1.5121e-05	-1.49131	0.0235541
ATP1B1	1.50431e-05	2.21888	0.122682	-0.61794	0.0361284
ADAT1	1.48184e-05	0.959837	0.180669	0.372546	0.106302
RHOQ	1.49243e-05	1.33188	0.460418	0.378762	0.0604311
SELENOF	1.4791e-05	0.340252	0.281566	-0.126867	0.658224
ARHGAP10	1.50133e-05	1.41987	1	-0.0236231	0.0576328
LMAN1	1.52712e-05	0.472163	0.0157001	-0.271202	0.373034
IL4	1.61746e-05	24.4379	0.00468636	2.1544	0.0224723
ELMO1	1.54443e-05	0.477672	0.995153	0.0831232	0.370292
DUSP23	1.54665e-05	0.774454	4.974e-19	-1.11605	0.153504
SOS1	1.55775e-05	0.962117	0.416557	-0.265756	0.107004
ARL6IP6	1.56563e-05	0.627295	1.94275e-19	-0.979517	0.220278
NMUR1	1.65275e-05	24.1006	1.15125e-18	-2.60097	0.0178287
SP100	1.59162e-05	0.323469	4.96998e-33	-0.771139	0.808114
CTCF	1.60273e-05	0.495722	0.00766741	-0.306964	0.347016
LETM1	1.63262e-05	0.980042	0.685851	0.23264	0.0972165
NDUFA6	1.63262e-05	0.375909	2.1206e-07	-0.409976	0.571875
IL15RA	1.6641e-05	1.33734	0.000145375	-0.847083	0.0594443
YY1AP1	1.66268e-05	0.544171	1	-0.0729666	0.290055
HERC2	1.67195e-05	0.607845	1	-0.0632324	0.240057
DNMT1	1.67195e-05	0.430241	0.127765	-0.191727	0.459469
TMED5	1.67647e-05	0.489536	0.15107	-0.204302	0.352427
ENG	1.69225e-05	1.27208	0.906267	-0.202025	0.0693048
QPCT	1.80039e-05	23.9453	2.047e-06	-1.69596	0.0160239
FOXO3	1.75776e-05	0.875443	0.328834	-0.272404	0.122077
SMARCD1	1.79995e-05	0.699096	1	0.0738908	0.18223
CTDSP1	1.80248e-05	0.555846	1.16706e-09	-0.644352	0.271774
HNRNPA2B1	1.84216e-05	0.196307	5.79273e-22	-0.414484	1.81756
MED26	1.84905e-05	0.774617	4.34992e-05	0.740111	0.150093
MIR155HG	1.86909e-05	1.11762	1.87857e-35	-1.95723	0.0973574
C1orf174	1.93079e-05	0.721928	1	0.0963622	0.160249
IGHMBP2	1.93733e-05	0.95988	1	-0.0481244	0.102939
UBE2W	1.94174e-05	0.841201	0.100722	-0.341684	0.126543
ZSWIM6	1.95986e-05	0.643478	1	0.106641	0.207693
FANCL	2.01648e-05	2.73649	4.27365e-17	-2.12014	0.0254006
TBC1D1	1.97267e-05	0.516093	0.904472	-0.102383	0.306985
AC093010.2	1.99743e-05	1.31953	1	0.148838	0.0673166
ATP10D	2.02505e-05	1.25544	2.08474e-32	-1.95898	0.0673926
HDAC10	2.03339e-05	0.738925	7.84842e-07	-0.685429	0.160224
SLC38A5	2.03971e-05	1.03301	0.00177276	-0.605019	0.0911718
PSMB1	2.03436e-05	0.308493	0.000581299	-0.251243	0.761871
PSAP	2.03872e-05	0.339182	0.248967	-0.132644	0.700674
PLCXD2	2.07219e-05	0.904556	0.00115185	-0.57672	0.11572
EPB41	2.06824e-05	0.366792	1.75006e-31	1.03478	0.629531
ADCK5	2.10215e-05	1.75343	0.13008	-0.542433	0.0419841
RAB11FIP3	2.101e-05	0.852914	0.121309	0.381169	0.11988
CD3G	2.15567e-05	0.271729	1.47713e-49	-0.798397	1.17191
ZNF282	2.20589e-05	1.44221	2.44099e-14	-1.52534	0.0517536
TK1	2.33809e-05	3.57027	1.08173e-11	-2.22107	0.0203662
KIAA2013	2.28771e-05	0.771045	4.99146e-09	-0.796914	0.148828
MIB2	2.30011e-05	0.636574	0.11996	0.290942	0.21838
TRBV4-2	2.35787e-05	1.71982	1.01632e-10	3.61363	0.13482
AC016831.7	2.44199e-05	3.49858	0.000478937	2.47632	0.0186907
ARL8B	2.44199e-05	0.552007	0.0313639	-0.294194	0.258282
CHIC2	2.4448e-05	0.431084	0.573529	-0.121891	0.422269
CTR9	2.47119e-05	0.495145	0.0210204	0.301374	0.357148
GPR35	2.51835e-05	1.28112	0.0101683	0.811163	0.0656963
ATF6B	2.49694e-05	0.521197	7.05466e-06	-0.485267	0.296953
HIST1H2AC	2.56909e-05	0.656856	0.551343	-0.187761	0.226129
PRC1	2.61284e-05	1.94049	0.00608985	-0.845965	0.0362546
STRIP1	2.58083e-05	0.754178	0.844806	-0.153396	0.148363
NDUFA3	2.57481e-05	0.34268	9.35829e-07	-0.36976	0.669052
TFIP11	2.58017e-05	0.529833	7.44538e-05	0.514371	0.280037
ATP2B1	2.60809e-05	0.572969	0.0012547	0.465166	0.264121
ENPP5	2.71681e-05	2.91207	0.0175232	1.37174	0.0237385
MOB4	2.68192e-05	0.417438	0.302636	0.157756	0.462373
ADGRG5	2.81045e-05	3.13377	2.226e-21	-2.54121	0.0204731
SRSF4	2.73143e-05	0.395688	6.09451e-08	-0.456217	0.507037
SPATA2L	2.73978e-05	0.773388	0.00044463	0.653648	0.151641
MARK3	2.82929e-05	0.504663	0.0532071	-0.255857	0.31363
DMWD	2.87578e-05	0.836607	0.610849	-0.207433	0.124779
RSRC2	2.88594e-05	0.324772	0.973496	0.0621768	0.781269
SMIM13	2.94689e-05	1.04938	0.0474842	0.536065	0.0852074
DZIP3	2.9743e-05	0.888249	4.24905e-05	-0.691402	0.116423
GOLGA2	2.99788e-05	0.774885	0.226679	-0.278456	0.146515
DPYSL2	3.09185e-05	3.11064	0.313346	-0.583462	0.0213136
SLFN12L	3.07572e-05	1.31202	0.037592	-0.56035	0.0602754
CHN1	3.10632e-05	2.20614	0.00269822	-0.960742	0.0334352
RDX	3.10409e-05	1.13424	0.00436992	-0.603793	0.0828091
LINC02384	3.24714e-05	4.85603	0.115196	-0.849152	0.0162602
ATG9A	3.14494e-05	0.854117	0.213121	0.340872	0.114919
NUTM2B-AS1	3.15904e-05	0.472344	1.7366e-07	-0.515119	0.363358
HCLS1	3.17311e-05	0.257034	1.34344e-13	-0.415649	1.13511
DCTN1	3.18155e-05	0.640663	1	-0.0866997	0.204603
TMEM160	3.19869e-05	0.456879	4.63381e-12	-0.631977	0.365066
APAF1	3.25795e-05	1.02582	0.778064	-0.211036	0.0886466
PLPP5	3.26115e-05	0.70874	0.351563	-0.22911	0.164695
VAMP8	3.26115e-05	0.352753	1.16589e-47	-0.96409	0.618772
PML	3.32382e-05	0.537791	3.59236e-07	-0.556978	0.277563
NRM	3.38115e-05	1.81363	5.38837e-06	-1.13846	0.0386234
SRGAP2C	3.42152e-05	1.58454	1	-0.0525581	0.0463807
TAB2	3.38792e-05	0.472142	0.840728	0.108793	0.364199
CHMP1A	3.4171e-05	0.665221	4.52309e-06	-0.597779	0.180068
JHY	3.45162e-05	1.55824	1	0.0519038	0.0489309
EHBP1L1	3.4652e-05	0.618898	5.4052e-10	-0.74249	0.209308
PPP2CA	3.45853e-05	0.323147	2.71803e-08	0.427825	0.740189
GNPTAB	3.50736e-05	0.614589	8.97158e-41	-1.43935	0.212561
WDR45	3.5174e-05	0.55009	0.0191947	0.345612	0.248333
TAF10	3.56191e-05	0.273079	0.6799	-0.0744127	0.985879
TOMM5	3.58446e-05	0.372075	1.15703e-05	-0.364362	0.546944
VMP1	3.6097e-05	0.474335	4.16391e-07	-0.513578	0.36143
CLTB	3.63183e-05	0.415575	0.000510055	-0.325161	0.457296
NETO2	3.79675e-05	23.8121	0.115772	-0.892142	0.0146206
PRELID1	3.71617e-05	0.369198	3.54591e-43	-0.977025	0.560146
ST3GAL4	3.76307e-05	1.85825	0.848878	-0.288679	0.0372502
SRF	3.75531e-05	0.802076	0.769106	-0.175032	0.129648
H2AFZ	3.78698e-05	0.301218	1	-0.0115489	1.06936
LRRFIP2	3.83727e-05	0.644633	0.370224	-0.211489	0.186296
AFAP1L2	3.90822e-05	2.09691	1.10586e-52	-3.24277	0.0306659
SNRPB	3.87443e-05	0.289292	1.96608e-12	-0.447393	0.867468
ADD1	3.88332e-05	0.445767	0.00172423	-0.325649	0.39917
POLG	4.00692e-05	0.719974	1.52469e-06	-0.677759	0.152825
MAPK6	4.08179e-05	0.899279	0.245436	-0.305943	0.109289
TMEM156	4.29978e-05	0.804968	0.00104386	-0.541422	0.134114
LITAF	4.29e-05	0.293872	2.37959e-84	1.4095	1.24229
LCK	4.29909e-05	0.218585	3.79402e-19	-0.432515	1.37693
UBE2K	4.30479e-05	0.507611	0.322791	-0.181767	0.287386
ZNF224	4.36141e-05	0.755452	0.376338	-0.239076	0.14301
TMEM116	4.42676e-05	0.805337	0.124516	0.375573	0.125986
BABAM1	4.4546e-05	0.495356	0.0177866	-0.291595	0.29784
CD28	4.48141e-05	0.435457	1.47098e-59	2.0937	0.436214
STX8	4.49632e-05	0.557232	0.00136366	-0.400757	0.241415
UBFD1	4.56101e-05	1.24871	0.218563	-0.404308	0.0611639
AC010175.1	4.67354e-05	3.90224	7.90265e-05	3.53664	0.0188531
KDM6A	4.59821e-05	0.637701	1	-0.0718713	0.191389
TPX2	4.81404e-05	23.8243	1.03801e-17	-2.87873	0.0147441
TOP1	4.65489e-05	0.373127	0.546369	-0.113883	0.553434
EMC3	4.68252e-05	0.499372	0.45023	-0.158536	0.299776
CEBPB	4.68439e-05	0.396011	0.00374128	-0.288743	0.616728
CCDC186	4.70183e-05	0.58905	0.544559	-0.168049	0.239886
MICALL1	4.74416e-05	1.08937	0.139155	0.470535	0.0736234
C3orf14	4.85373e-05	2.34521	2.01806e-08	-1.56426	0.0277467
BABAM2	4.95644e-05	0.745553	0.982591	0.132732	0.137455
TRAV8-4	5.13337e-05	1.24298	1.52224e-09	-1.32097	0.121396
TTL	5.15914e-05	1.38207	0.213679	-0.435484	0.0523556
USP4	5.15054e-05	0.527021	0.0705343	-0.260816	0.269819
INPP1	5.18846e-05	1.40913	6.4539e-07	-1.05767	0.0563225
PPM1D	5.21104e-05	0.63071	0.00373372	0.469239	0.200484
WRAP73	5.37028e-05	0.807528	2.13673e-05	-0.668712	0.120669
CPT1A	5.45436e-05	0.767859	1	-0.11972	0.140859
WIPI1	5.54532e-05	1.96939	0.0709388	-0.662512	0.0317588
ABCG1	5.49845e-05	0.650852	0.100446	-0.293332	0.187693
MIA2	5.55848e-05	0.552995	0.000392405	-0.439745	0.241879
JMY	5.57338e-05	0.448639	3.17749e-09	0.652167	0.398523
AC005332.4	5.6849e-05	0.858448	0.00565207	-0.50865	0.115493
SS18L2	5.69901e-05	0.40002	0.1622	0.180997	0.488736
B3GNT2	5.70799e-05	0.390114	1.58451e-21	0.899718	0.595145
MYO6	5.80265e-05	1.77147	0.510586	0.462245	0.0389358
TMEM62	5.77093e-05	0.956971	0.147316	-0.368087	0.092627
CALY	5.87232e-05	2.06291	0.354967	-0.496681	0.0335322
PACSIN1	5.96676e-05	3.84074	0.000866611	2.53566	0.0189371
EFR3A	5.83537e-05	0.61956	1	-0.0966346	0.195106
SHARPIN	5.89843e-05	0.561463	0.004374	-0.374792	0.231555
SERP2	6.01559e-05	2.44841	0.000770518	-1.11857	0.0274272
TRGV4	6.03803e-05	2.42422	0.939044	-0.311895	0.0340058
UCKL1	5.94739e-05	0.600351	1	-0.0140318	0.205235
WASHC1	5.96787e-05	0.407769	0.0396208	-0.228695	0.455007
YEATS2	6.0438e-05	0.775537	2.38456e-07	-0.768664	0.131711
DPP8	6.05799e-05	0.642887	1	-0.00738507	0.191276
TAF5L	6.22125e-05	0.897177	0.0716095	0.460426	0.102778
RIPK3	6.27126e-05	1.19424	0.00183978	-0.709819	0.0638981
STAT4	6.34368e-05	0.33296	4.28054e-09	0.477516	0.706985
AC025171.3	6.40305e-05	1.28402	0.00451814	0.923986	0.058695
TBC1D10B	6.45286e-05	0.76358	0.00298209	-0.491208	0.133119
CDS2	6.49254e-05	0.518811	1	0.0537866	0.259888
METTL23	6.56803e-05	0.424816	0.570956	-0.125594	0.402076
FBXO34	6.66507e-05	0.778035	0.000240347	0.728371	0.13426
RALGAPB	6.69846e-05	0.722164	0.414893	-0.229059	0.14437
AGK	6.79296e-05	0.773662	1	0.00186206	0.134956
WDR54	6.85381e-05	0.698895	0.265249	-0.252521	0.157968
UBL3	6.92047e-05	0.567111	0.00697364	0.412691	0.24161
FADS3	7.04378e-05	1.61905	0.991512	0.249948	0.0407891
ETF1	7.02184e-05	0.480594	0.0059218	0.355878	0.316573
PEA15	7.1594e-05	0.981572	0.000423682	-0.670294	0.0889937
CASZ1	7.21278e-05	1.13568	0.035753	0.626526	0.0740025
CTNNAL1	7.21403e-05	1.21097	0.310591	-0.366819	0.0696998
ZBTB8OS	7.29639e-05	0.595577	2.16864e-08	-0.671013	0.207049
AL157394.3	7.35721e-05	1.61745	0.539981	-0.374049	0.0428607
POLR2B	7.29639e-05	0.505857	1	-0.0192682	0.278216
IFFO1	7.31173e-05	0.804979	5.35111e-06	-0.719821	0.118048
WAC	7.32901e-05	0.392603	1	-0.0536257	0.46114
CHD1	7.32954e-05	0.36058	3.77764e-12	0.615789	0.613947
KPNB1	7.55284e-05	0.355225	0.523702	-0.114118	0.582673
IFITM2	7.79218e-05	0.234325	3.22866e-66	-0.926009	1.69462
KIFC2	7.93772e-05	1.01526	0.99979	0.173124	0.0849109
MED17	8.17872e-05	0.596922	0.335303	0.227443	0.200786
IFI44	8.21403e-05	0.692223	3.93735e-29	-1.35631	0.170024
SPECC1	8.31733e-05	1.87319	0.16335	0.717983	0.0337222
PAK2	8.28465e-05	0.357456	9.4335e-08	-0.43104	0.571563
MRPL28	8.44743e-05	0.59626	0.000268275	-0.477695	0.19792
UFD1	8.47544e-05	0.487196	0.00109177	-0.374531	0.290905
CENPM	8.48973e-05	0.890349	2.45375e-07	-0.892509	0.103969
XPO1	8.55941e-05	0.510232	0.0977546	-0.248332	0.271559
RAB38	8.87133e-05	24.1331	1	-0.3455	0.0182312
TAX1BP3	8.62979e-05	0.937388	0.713656	-0.219901	0.0869632
VIM-AS1	8.67373e-05	0.756943	0.0024393	-0.50639	0.132161
GSDMD	8.68813e-05	0.413924	2.58137e-11	-0.588754	0.403437
DGLUCY	8.70999e-05	0.590926	0.000288245	-0.47993	0.204224
GSK3B	8.71878e-05	0.509439	0.219486	-0.208058	0.275824
GCNT1	8.93509e-05	1.56475	6.52141e-43	-2.51951	0.0466425
DYNLRB1	8.92765e-05	0.954788	0.0317793	-0.477512	0.0855328
TOR1A	8.92324e-05	0.744084	8.07208e-10	-0.867678	0.130651
NMT1	9.04751e-05	0.612693	0.257899	-0.232793	0.186312
UBE2M	9.20706e-05	0.443836	0.0392326	-0.250667	0.345608
RPS27L	9.25093e-05	0.386755	4.81586e-25	-0.833789	0.486291
RNF5	9.38827e-05	0.530725	2.90326e-07	-0.578396	0.24497
TMBIM4	9.47453e-05	0.367482	4.14653e-20	-0.696987	0.510459
RNF6	9.67536e-05	0.616997	0.0757048	0.33246	0.187828
TGFBR3L	9.90497e-05	2.99153	0.367512	-0.588383	0.0203201
NTAN1	9.89271e-05	0.721568	0.00765612	-0.44661	0.139235
CCNL1	9.99745e-05	0.253909	7.31719e-27	0.675382	1.27002
NSD2	0.000103861	0.816959	2.47293e-15	-1.17425	0.111907
PIF1	0.000105476	2.63696	0.000219107	-1.18109	0.0276008
MTPN	0.000104499	0.381806	0.15786	-0.176269	0.463852
DDOST	0.000105225	0.331066	1	-0.0473592	0.581862
KIDINS220	0.000106109	0.646927	0.041094	-0.349176	0.171862
GABARAP	0.000107009	0.23967	9.33e-16	-0.436184	1.0972
PLEKHG2	0.000108103	0.943781	0.351847	-0.3033	0.089743
C1orf122	0.000109697	0.561637	0.673246	-0.148245	0.224422
CKAP2L	0.000114843	23.6136	0.000112056	-1.70595	0.0127534
PRPF40A	0.000112411	0.359725	7.31868e-08	-0.441935	0.553866
CCNE2	0.000116331	3.08558	1	-0.246379	0.0208956
VPS36	0.000114968	0.497564	6.69798e-08	-0.572829	0.282527
TEDC1	0.000115674	1.37972	0.1333	-0.490706	0.0502771
AAGAB	0.000115489	0.676424	0.00578926	-0.437462	0.152797
PON2	0.000117372	1.72011	3.88418e-14	-1.75952	0.0366504
MYO9B	0.000116449	0.422631	3.24246e-31	-0.988807	0.389735
TBL1XR1	0.000117291	0.580416	1.54472e-10	-0.753579	0.21194
ABAT	0.000118878	1.98562	0.376338	-0.48931	0.0318791
LAMP1	0.000117728	0.333899	0.646883	-0.0984017	0.585237
ABHD17C	0.000119738	2.48764	1	-0.231956	0.0235793
PLD2	0.000120641	2.9417	0.50469	-0.528103	0.0206505
AKT1	0.000119884	0.463138	3.16033e-10	-0.624997	0.30989
NRBP1	0.000119884	0.382848	0.670641	-0.108102	0.458811
PILRB	0.000120506	0.639492	0.00116255	0.558248	0.17815
UBE2J1	0.000120641	0.482438	1.21734e-05	0.551764	0.298903
PZP	0.000124531	2.88859	0.000285748	2.67541	0.0195153
TRIOBP	0.000122718	1.01381	8.19572e-06	-0.845794	0.0773883
UCK2	0.000125608	1.89941	5.83678e-05	-1.12859	0.0306966
TCF7L2	0.000126096	1.5869	3.24907e-07	2.46357	0.0399775
MED13	0.000126953	0.736549	0.148517	-0.314663	0.129039
FBXO10	0.000130868	23.546	4.03548e-11	-2.36421	0.0121736
CPNE8	0.000130951	3.06833	0.162744	0.983405	0.0201562
FIP1L1	0.000129677	0.464343	1.02809e-06	-0.503533	0.309133
GOLGA4	0.000130786	0.410671	0.258741	-0.169841	0.432688
SERPINH1	0.000132157	0.718443	1	-0.0118053	0.311427
RLF	0.000133569	0.450829	5.46749e-05	0.481391	0.335219
SLC35B1	0.00013601	0.68856	0.0271864	-0.38406	0.14602
JAML	0.000136745	0.4519	2.07674e-47	-1.31877	0.33043
FAR2	0.000142138	2.44487	1.82932e-07	-1.61478	0.0209764
SF3A2	0.000139803	0.317434	1	-0.00206239	0.618429
AP003472.2	0.000144617	24.0018	0.69546	0.655136	0.0166583
USP9X	0.000142243	0.560603	0.122102	0.284451	0.217571
FMR1	0.000142724	0.672155	0.960068	-0.130778	0.152535
SNTA1	0.00014649	1.04434	0.850593	-0.215215	0.0733796
LUC7L	0.000149045	0.439838	0.0360126	0.274432	0.352797
ABHD15	0.000151347	1.79549	0.00822192	-0.841596	0.0334165
ZNFX1	0.000152198	0.473625	0.325119	-0.181939	0.307908
TRBV14	0.000154941	1.62591	0.982042	0.276607	0.100165
RMND5A	0.000154998	0.431484	0.848727	-0.103794	0.360306
RBBP6	0.00015758	0.288628	0.0575812	0.174785	0.836366
NADSYN1	0.000158897	0.547121	0.417943	-0.186638	0.223028
PRELID2	0.00016474	4.14204	0.168083	-0.787977	0.014412
PELO	0.000162306	0.784767	1	-0.115861	0.12817
MCM7	0.00016331	0.825869	0.000467261	-0.664715	0.106402
PCGF3	0.000165039	0.880163	0.456347	-0.26638	0.0974617
FCHSD1	0.000165044	0.565431	1	-0.0554098	0.207189
TYK2	0.000165436	0.656787	0.0348543	-0.364743	0.157854
AMMECR1L	0.000166557	1.11225	0.618198	0.307478	0.0646462
SNAP47	0.00016769	0.768709	1.19133e-36	-1.72487	0.119745
LINC01138	0.000167274	0.460898	0.777604	-0.12	0.308646
LIMD1	0.000169748	1.37029	0.0301098	-0.64469	0.0446446
SMC5	0.000169694	0.447018	1	-0.00300741	0.337481
MOB1A	0.000169836	0.354314	8.15903e-09	-0.472701	0.515663
ANKS1B	0.000174129	2.98395	0.000398836	-1.31414	0.0208201
HEXB	0.000171664	0.534157	0.62834	-0.153167	0.228444
SLC14A1	0.000174401	2.18102	0.260183	-0.589118	0.0258545
TMF1	0.000173125	0.394299	0.219823	0.179918	0.450428
DGAT1	0.000174383	0.674543	0.0235336	-0.390954	0.148035
MANEAL	0.000181407	23.5965	0.559699	-0.604755	0.0126038
CYTH2	0.000177033	0.615189	1	0.0387121	0.173082
FMNL3	0.000177033	0.647147	0.00186825	-0.472887	0.164847
SEL1L	0.000178303	0.681497	0.803271	-0.160763	0.147244
WSB1	0.000181413	0.299674	0.802594	0.082155	0.74045
TMEM64	0.000182719	0.855688	0.0475702	0.5031	0.100461
RNF7	0.000184439	0.352884	7.05466e-06	-0.37874	0.528246
ZBTB7B	0.000186072	1.63022	0.000273147	-1.00664	0.035174
NATD1	0.000188328	2.20186	0.141623	0.897137	0.023836
PHF12	0.00018718	0.50511	0.406914	0.188789	0.258372
PRKCD	0.000192239	0.980119	1	-0.150012	0.0794304
SRGAP2	0.00019416	1.86786	0.000415341	-1.0472	0.0298588
PTPN9	0.000193161	0.91046	0.000160908	-0.7023	0.088666
TMEM155	0.000199357	24.0415	0.493037	0.804814	0.017119
APH1A	0.000193963	0.369153	0.391679	-0.136391	0.453708
NDUFB2	0.000195916	0.299223	3.24381e-08	-0.399169	0.705739
CSNK1D	0.00019712	0.40036	0.0948318	0.220946	0.401916
CSNK1A1	0.000197136	0.348674	1	-0.0421847	0.524619
INTS7	0.000198661	1.46628	2.64378e-05	-1.03896	0.0427811
RAB40C	0.000198661	1.29496	0.901549	-0.241034	0.0510406
RNF38	0.00019785	0.518299	0.00296998	-0.386765	0.234054
NOP14-AS1	0.000198698	0.758614	1	0.0104535	0.119848
USP12	0.000199502	0.57071	1	0.106197	0.199701
ARAP1	0.000201165	0.665881	1	-0.0698667	0.150056
ZDHHC14	0.000202286	1.22375	4.97605e-08	-1.1609	0.0550252
CDKL1	0.000204464	1.86506	2.60455e-06	-1.28228	0.0317157
SMCHD1	0.000202627	0.281347	0.708005	-0.0801423	0.918409
ACBD5	0.000203271	0.80941	9.2565e-05	-0.666292	0.110458
PBDC1	0.000204938	0.550461	0.000391568	-0.461948	0.22011
HPS1	0.000205865	0.456479	0.000130469	-0.421356	0.30134
AMZ2	0.000205989	0.523753	0.812463	-0.129272	0.239959
CUL4A	0.000206041	0.436172	1	0.043439	0.326846
PLEKHM1	0.00021103	0.571015	1	0.00856828	0.191067
[truncated: 34,602 more rows]

## Sheet: Fig.2ab
gene	NMF_0	NMF_1	NMF_2	NMF_3	NMF_4	NMF_5	NMF_6	NMF_7	NMF_8	NMF_9
PLEKHN1	0.149504	0.000788742	0.0329633	0.215789	0	0.0466407	0.113788	0.332975	0	0
HES4	0.11665	0.343582	0.0999216	0	0	0	0	0	0	0.726647
ISG15	0.168611	0.250174	0.0467527	0.0761876	0	0	0	1.12388	0.193049	0.259965
TNFRSF18	0.888739	0	0.30357	0.07824	0	0	0.0892321	0.760615	0	0
TNFRSF4	0.799948	0.207275	0.481708	0	0	0	0.155044	0.354985	0	0
MMP23B	0	0	0	0	0	0	0.145451	0	0.756315	0
SKI	0.0571246	0	0.030634	0.093028	0.712593	0.00581645	0.224675	0.102976	0.65966	0
PLCH2	0.0934848	0.104046	0.113568	0.171278	0.128582	0	0.117583	0	0.202079	0.158107
AL139246.5	0.0496211	0.256888	0.020218	0.119834	0.400312	0.0303555	0.227514	0	0.285083	0.236686
TP73	0.0411053	0	0	0.368775	0	0.369132	0	0.46865	0	0
ESPN	0	0	0.0365574	0	0.274391	0	0.523232	0.0606409	0	0
UTS2	0.224057	0.184482	0.190043	0.570017	0	0	0	0	0.18587	0
TNFRSF9	0.666826	0	0	0.658881	0	0	0	0.129048	0.205426	0.0930134
ERRFI1	0.0655741	0.292361	0.0438111	0.008179	0	0	0	0	0.0457349	0.249262
NMNAT1	0.081217	0	0.0707727	0.0561032	0.122074	0.0087821	0.0391631	0.150626	0.0387681	0.149259
FBXO2	0.0853123	0	0.00269196	0.281093	0.0994795	0	0.188591	0.119046	0.10448	0.181689
DRAXIN	0.0265973	0	0	0.710157	0	0.0518197	0	0.0762652	0	0
AL021155.5	0.0294574	0	0.057504	0.0728325	0.228239	0.0561749	0.545543	0	0.136823	0.0685932
TNFRSF8	0.687335	0	0	0	0	0.0780723	0	0.0746474	0	0
TNFRSF1B	0.756296	0.107554	0.150668	0.383273	0.0421107	0	0.202985	0.214136	0.470946	0
EFHD2	0.352016	0.0257945	0.00189952	0.181055	0.0709914	0.022758	0.596233	0.400023	0.997732	0
DDI2	0.183013	0	0.113235	0.28839	0.381044	0	0.0990574	0.153783	0.567064	0.0370805
AL450998.2	0.0777463	0	0.0304808	0.113289	0.926399	0.0626178	0.158702	0.0300815	0.0886658	0.238192
BX284668.5	0	0.0533583	0.00706437	0	0.321276	0	0.226469	0	0.0930271	0.350327
BX284668.6	0.0250791	0	0	0.074333	0.241369	0.0245654	0.250609	0	0.117328	0.395765
IFFO2	0.151701	0.285071	0.194762	0.0125525	0.119156	0.0442304	0.449831	0.095336	0.189756	0.425114
NBL1	0	0.0654451	0.0383519	0.70296	0.490515	0.00637727	0.302033	0.332504	0.251721	0
CAMK2N1	0.104096	0.0487407	0.174367	0	0.160169	0.0341661	0.741218	0.0657601	0.345962	0
TCEA3	0	0	0	0	1.21132	0	0	0	0	0.0111048
ID3	0.348139	0	0	0.0311243	0.210298	0.0471402	0	0.162246	0	1.17655
MDS2	0	0	0.072753	0	0.791022	0	0	0	0	0.265193
SELENON	0.0188773	0.0691718	0.780083	0.0696327	0.455468	0.0205173	0.0979834	0	0.064159	0
STMN1	0.0327897	0.0909475	0.11827	0.176006	0.408962	0.522114	0.0772601	0.0785529	0.184442	0.257853
UBXN11	0.0755103	0.0720462	0.120973	0.470507	0.656059	0.0337639	0.242426	0.0472252	0.114288	0.133238
CRYBG2	0	0	0	0.452147	0.0122002	0.0197347	0.0981775	0.0216655	0	0.0631915
ZNF683	0	0	0	1.50778	0	0	0.115635	0	0.230477	0
FGR	0	0	0	0	0	0	0	0	0.757802	0
IFI6	0.286767	0.15788	0.014064	0.0550646	0.174325	0	0	1.23695	0.235142	0
SESN2	0.116637	0.29431	0.0478462	0.0684471	0	0.00596875	0.0446381	0.0930764	0.281929	0.392978
MARCKSL1	0	0.395007	0.126044	0	0.433374	0.0274456	0	0	0.212227	0.73577
S100PBP	0.119917	0.0232205	0.145844	0.741868	0.152697	0	0.149593	0.355005	0.158609	0.198953
AZIN2	0	0.02962	0	0.533782	0.16106	0	0.184823	0	0	0.151446
KIAA0319L	0.0929722	0.146427	0.399076	0.0916846	0.340407	0	0.190611	0.41958	0.187199	0.132219
NCDN	0.10839	0.195476	0.446096	0.0225248	0.0750701	0.0352539	0.290121	0.192448	0.0790203	0.00137317
CLSPN	0.000592752	0.0179143	0.00869884	0.213015	0.0186564	0.705412	0.0397216	0.18923	0.0804062	0.0409763
SH3D21	0.0203942	0	0.0489448	0.0725607	0.0858232	0.0234262	0.0622835	0.267754	0.0542943	0.0780926
EVA1B	0.337028	0	0.162797	0.125098	0.0438942	0.0404753	0.202735	0.477429	0.0754363	0
ZC3H12A	0.145487	0.452728	0.0449815	0.154319	0	0	0.566951	0.0905507	0.459032	0.277587
CDCA8	0.000157317	0.0335527	0.00934831	0	0.0516749	0.983347	0.0567938	0	0.0504375	0.0601338
POU3F1	0.178262	0	0.56753	0	0	0.0400647	0	0.344239	0.341153	0.111243
COL9A2	0.460454	0	0.264621	0	0.090638	0.0344208	0	0.402536	0	0
CITED4	0.00040709	0.105276	0	0	1.24207	0	0	0	0	0.488764
HIVEP3	0.334861	0	0.0427748	0.173035	0.19941	0.100797	0.121041	0.39651	0.240828	0
CDC20	0	0.0467676	0.00506038	0.0495915	0.0542904	1.00128	0.0350723	0	0.0294337	0.0283095
KDM4A	0.223992	0.0194507	0.245915	0.187725	0.122295	0.0225802	0.141156	0.226404	0.318526	0.170087
ARMH1	0	0.0481629	0.527336	0	1.14881	0	0	0.00501935	0	0.24926
KIF2C	0.0368399	0.00549422	0	0	0.0558121	1.02551	0.118673	0	0	0.0765785
PLK3	0.0782523	0.48858	0.0406129	0.00672474	0.568556	0.00266738	0.187711	0.13363	0.269127	0.202488
PIK3R3	0.214145	0	0.0114762	0.271766	0	0.00686088	0.155888	0.195448	0.111849	0.109994
CDKN2C	0.108748	0	0.135674	0.23153	0	0.0667753	0	0.243535	0.168147	0.708805
KTI12	0.0475624	0.0341944	0.0778578	0	0.338299	0	0.135202	0.032957	0.15856	0.139906
LINC01358	0.00898169	0	0	0.60115	0	0.0697817	0	0.479591	0	0
NFIA	0	0	0.587199	0	0.435122	0	0.156933	0	0.132891	0.0413688
DOCK7	0.00524528	0.00276863	0.113024	0	0.317807	0	0.284649	0	0.171054	0.0659726
AK4	0.0799315	0	0	0	0	0.105648	0	0.719631	0	0
DNAJC6	0	0.0650073	0	0.00959244	0.133427	0	0.0746274	0	0.034293	0.116101
PDE4B	0.171204	0.502105	0	0.148447	0.283158	0	0.367881	0.08606	0.533659	0
IL23R	0.257459	0	0	0	0	0	1.48925	0	0	0
IL12RB2	0.99325	0.0151388	0.131729	0	0	0	0.322774	0.127339	0	0
GADD45A	0.458114	0.356512	0.117308	0.0346723	0.578574	0.0240392	0.0614922	0.00932202	0.169505	0.0469552
CTH	0	0.222893	0	0	0.140686	0.00989881	0.0825154	0	0.0142406	0.258162
DNAJB4	0.164817	0.0535187	0.0315434	0.128609	0	0	0.0403351	0.0620558	0	1.8157
AC103591.3	0.0623076	0.0993547	0.0577296	0.765686	0.377232	0.0105861	0.286799	0	0.0131974	0
IFI44L	0.0187475	0.289722	0.0170947	0.141388	0.174694	0	0.0278129	1.22415	0.0156543	0.0201598
IFI44	0.130835	0.159859	0.0756897	0.15155	0.126122	0	0.179346	1.05436	0.102625	0.0978449
MCOLN2	0	0.0672558	0.11788	0.262618	0	0	0	0.4027	0.86236	0.147208
LMO4	0	0	0	0.406587	0.102578	0.0333697	0.525056	0.638355	0.247977	0.0731766
GTF2B	0.059369	0.695134	0.155466	0.133448	0.407627	0.0329969	0	0.0330523	0.239215	0
GBP3	0.116795	0.020983	0	0.560953	0.131408	0	0.139082	0.335232	0.255763	0.417836
GBP1	0.119057	0.146063	0	0.382378	0.143447	0	0.0537919	0.733998	0.226179	0.43487
GBP2	0.531938	0.104442	0.241952	0.281165	0.196343	0	0.110886	0.453527	0.220769	0.203334
GBP4	0.306644	0.170966	0.0449797	0.345986	0.209156	0	0.0995755	0.530302	0.3021	0.183147
GBP5	0.493644	0	0	0.425224	0.12364	0	0.425021	0.402721	0.41596	0.312608
LRRC8D	0.0726742	0.0193481	0.619965	0.186117	0.398133	0.0140903	0.0863844	0.0872943	0.0647855	0.193935
TGFBR3	0.0360196	0.0228205	0.0149607	0.0032165	0.31776	0	0.424128	0.0412431	1.10237	0
GFI1	0.210994	0	0.0518682	0.94854	0	0.0256614	0.227958	0.319753	0.255808	0
CCDC18	0.0860938	0.0268226	0.129788	0.130984	0.219582	0.164947	0.166886	0.0504729	0.175528	0.305676
RTCA-AS1	0.0341305	0	0.141974	0.082783	0.183538	0.0304884	0	0	0.03174	0.186158
CDC14A	0.118442	0.271986	0.048114	0.155602	0.419315	0	0.378695	0.0887066	0.219274	0.281515
VCAM1	0	0	0	1.12673	0	0	0	0	0.160105	0.0756885
AC104506.1	0	0	0.00150142	0	0.12008	0.0447834	0.131582	0.0288246	0.0780377	0.287364
AL109741.1	0	0.00262299	0	0	0.668819	0.00413715	0.00920269	0	0.0105907	0.220143
S1PR1	0	0	0	0	1.76943	0	0.134691	0	0.458942	0
VAV3	0.462201	0.0856977	0.189396	0.364785	0.127185	0	0.0167092	0	0.407511	0
FAM102B	0.0853536	0.187169	0.256358	0.460285	0.124681	0	0.0470647	0.230609	0.463453	0.134995
KIAA1324	0.0874525	0	1.04264	0.0723199	0.129497	0	0.0606672	0.157278	0.00323706	0
AMIGO1	0	0	0	0.00158162	0.590157	0.00182752	0.0206646	0	0	0.113538
GSTM2	0.0627821	0.000658075	0.0572279	0.283846	1.06774	0.0133143	0.117463	0.0479338	0	0.161189
AC000032.1	0.0452916	0.011944	0.0433914	0.1601	0.189593	0.0455486	0.0672565	0.0119669	0.0504886	0
GSTM3	0	0.557835	0	0.0429864	0.269901	0.0350386	0	0	0	0
CSF1	0.359087	0	0	0.692651	0	0	0.195411	0.3528	0	0.549338
LRIF1	0.0929217	0	0	0.20532	0.268231	0.0427781	0.194134	0.296978	0.136305	0.658621
AL360270.3	0.0118728	0	0.0306698	0.015868	0.0463075	0	0	0.0106507	0.0169685	0.731378
CHI3L2	0	0.0776175	0.990762	0	0.0569482	0	0	0	0.287816	0.209512
C1orf162	0	0.264054	0	0	1.05818	0	0	0	0	0.536383
CTTNBP2NL	0.454814	0	0.0750687	0.0625035	0	0	0	0.00295555	0.00267042	0
RHOC	0.365177	0.00603984	0.393243	0.673491	0	0	0.534798	0.0894689	0.455501	0.16571
SLC16A1	0.337982	0.0544963	0.240417	0	0.303901	0.0198696	0.0956537	0.0376852	0.326133	0.285565
SLC16A1-AS1	0.138542	0	0	0.0122976	0.364677	0.117355	0.128178	0.126627	0.0907737	0.288136
PTPN22	0.201432	0.170801	0.181842	1.08915	0	0	0.295501	0.134144	0.380554	0.0834711
DCLRE1B	0.039297	0	0.0348209	0.00805507	0.0462833	0.172047	0.138782	0.0935395	0.0545682	0.38997
BCAS2	0.0287367	0.595664	0.0468832	0.194097	0.217349	0.0159294	0	0	0.0437177	0.607544
TSPAN2	0	0	0	0	0.0774574	0.111461	0.0672192	0.924723	0.127212	0
CD101	0	0	0	0.717465	0	0.0324502	0.270859	0.0715203	0.0644553	0.127452
TENT5C	0.171129	0.606966	0.312095	0.272697	0.0414125	0	0.219685	0	0.379058	0
REG4	0	0.0355055	0	0.309139	0.450461	0	0	0	0	0.0133587
AC253572.2	0.0168226	0.0417001	0.0123448	0.624087	0.206002	0.03201	0.595635	0	0.0388224	0
AC246785.3	0	0.0930774	0	0.138932	0.0489529	0	0.0983995	0	0.0437912	0.456073
SRGAP2B	0.0405206	0.0465193	0.0970706	0.160053	0.0271001	0.0997412	0	0.0952115	0.0624704	0.0316992
AC245014.3	0.0536691	0	0.00352327	0.579818	0.36947	0.0305812	0.779968	0	0.106973	0
NBPF20	0.0602631	0.0389279	0.0849848	0.0656771	0.299874	0.0103149	0.090512	0.00108241	0.136609	0
CD160	0	0	0	0.0833581	0	0	1.33449	0	0.120348	0
AC239799.2	0.000354505	0.0296087	0.0132166	0.437534	0.113337	0.0943725	0.390343	0	0	0.0366333
ACP6	0.306691	0.0494439	0.00206537	0.245528	0.145203	0.00171883	0.620677	0.0642623	0.0347198	0.0324996
PDE4DIP	0.130075	0.137847	0.245282	0.251968	0.383351	0.0123105	0.0786201	0.315586	0.289744	0.35845
HIST2H2BF	0.00538912	0.114237	0.00650389	0.0832241	0.206666	0.229295	0.204348	0	0.0934779	0.397927
HIST2H2BE	0	0.115729	0	0.0844652	0.106371	0.112739	0.161633	0	0.0359209	0.502017
HIST2H2AB	0	0.14756	0.00101455	0.113294	0.19682	0.301299	0.117402	0	0.0870973	0.0415834
CIART	0.0192768	0	0.00881433	0	0.0921288	0	0	0.0448528	0	0.436122
MLLT11	0.0238434	0.0291377	0	0.320367	0.173822	0.0332053	0.0606641	0.105889	0.0497365	0.216221
TDRKH-AS1	0.0737893	0	0.0496659	0.113621	0.115004	0.0259968	0.0308853	0.0549789	0.0720032	0.0516962
RORC	0.105299	0	0.00291742	0	0	0	1.37351	0.18004	0	0
S100A11	0.133996	0	0.112887	0.353953	0.23085	0.0135129	0.461143	0.949291	0.28336	0.0750244
S100A4	0.389577	0	0.00296958	0.320212	0.148786	0.0209486	0.917964	0.350385	0.499879	0
SLC27A3	0.0522249	0	0.0367153	0.752587	0.0311797	0.125042	0.148704	0.0942012	0.16999	0.0577558
ATP8B2	0.149802	0.135494	0.0203288	0.217982	0.491293	0.021034	0.174675	0.0964123	0.147894	0.308649
IL6R	0.226122	0.0866553	0.753329	0	0.438716	0	0	0	0	0.332392
AL451085.1	0.00793104	0	0.0237024	0.059589	0.105505	0.0581304	0.199216	0	0.0642773	0.29938
PBXIP1	0.433737	0.335417	0.283336	0.0120642	0.353307	0	0.448781	0.0550117	0.230769	0.0345782
CKS1B	0.0150239	0.077361	0.115109	0.192524	0.0972682	0.340706	0.0562734	0.153227	0.0891333	0.225807
EFNA4	0.145129	0.0747941	0.0358557	0.0731024	0.055246	0.0389906	0.00168952	0.032572	0.046824	0.265128
EFNA1	0	0.0182795	0.0175751	0	0.287231	0	0	0	0	0.416584
SYT11	0.258184	0	0.394452	0.497777	0.0180104	0	0.0299298	0.525383	0.382447	0.0707253
LMNA	0.0790486	0.890332	0.107356	0	0	0	0.38842	0	0.0802258	0
SEMA4A	0	0.0686971	0	0.250732	0	0	0	0.28878	0.316147	0.122813
TTC24	0	0.0328987	0.164997	1.01544	0.168237	0	0	0	0.141455	0.0569625
SH2D2A	0.427391	0.233128	0.0369988	0.488733	0	0	0.436073	0.504989	0.370583	0
NTRK1	0.212905	0	0	0.0152882	0	0.0310458	0.201273	0.319132	0	0.00273287
ETV3	0	0.628949	0	0.0126697	0.229742	0.0162267	0.34413	0.00934442	0.217254	0.163295
FCRL3	0.82941	0.10454	0	0	0	0	0	0	0.385373	0.123686
PYHIN1	0.225675	0.0778939	0.403262	0.623852	0.00706019	0	0.185075	0.161825	0.567469	0.250529
IFI16	0.198978	0.202196	0.387899	0.445146	0.223556	0	0.0188516	0.545114	0.23301	0.130267
FCRL6	0	0	0	0.313108	0	0	0	0	0.963836	0.122809
CD84	0.0982437	0.078773	0.469716	0.406877	0.0620145	0.00432136	0.0919989	0.274051	0.460678	0.223347
SLAMF1	0.464427	0.11067	0.0241888	0.219932	0.0228834	0.000471618	0.675046	0.483658	0	0.301499
SLAMF7	0	0	0	0.429512	0	0	0.41925	0	0.856915	0.36802
LY9	0	0.354266	0.251662	0.273381	0.226902	0	0.176119	0	0.288465	0.518006
CD244	0	0	0	1.0663	0	0	0.381179	0	0.282017	0.207834
FCER1G	0.0193688	0.116266	0	0.156688	0.361876	0	0	0	0	0.0344708
AL592295.5	0.0793116	0	0.0998414	0.0257506	0.0673019	0.102588	0.0233667	0.146098	0.0359085	0.282726
HSPA6	0	0	0	0	0	0	0.110528	0.311922	0.0032473	1.96347
FCGR3A	0	0	0	0	0	0	0	0	0.838276	0
UAP1	0.017433	0.147485	0.0938768	0	0.320962	0.0299949	0.222555	0.0365248	0.699383	0
NUF2	0.057933	0	0.109682	0.0509158	0.0297544	0.694257	0.0265338	0.0121954	0.062863	0.0514335
XCL2	0	0.0446694	0	0.705557	0	0	0.179449	0	0.532256	0.220708
XCL1	0	0.00502062	0	0.606308	0	0	0.259693	0	0.408769	0.361676
ATP1B1	0.522154	0.0212791	0.0255926	0.0896746	0	0.0349274	0.163877	0.0233115	0.0846273	0.13739
SLC19A2	0	0.0583695	0.00781642	0.0327342	0.151741	0.0665183	0.0676826	0.0915457	0.0572364	0.450263
F5	0.874955	0	0.169068	0	0.136974	0	0	0.10679	0	0.0133186
C1orf112	0.380795	0.0741357	0.0618465	0.068175	0.103882	0.169348	0	0.0157573	0	0.17902
SELL	0.164832	0.406831	0.0749538	0	1.15822	0	0	0	0	0.233927
FASLG	0	0	0	0.814352	0	0	0.0912827	0.54043	0.434541	0.15051
TNFSF4	0	0	0.0376025	0.676881	0	0.0130908	0	0.377631	0	0.0148385
ZBTB37	0.0729822	0	0.0431465	0.172449	0.349066	0.0620937	0.0557315	0.0896828	0.156677	0.2059
Z99127.4	0.062155	0	0.0345959	0.15798	0.456672	0.0987107	0.259183	0	0.110916	0.355253
CACYBP	0.206055	0.105687	0.0615369	0.0836048	0	0	0.0253487	0.0603468	0.110236	1.54087
IER5	0.0909283	0.228248	0	0.0693396	0.0242064	0.0210769	0.526595	0.154581	0.159872	1.0254
GLUL	0	0.219524	0	0.156172	0.27511	0	0.443884	0.0164843	0.393627	0.238081
RNASEL	0.134489	0.0260399	0.0892486	0.248756	0.182013	0.0212857	0.146631	0.211667	0.0400598	0.306559
RGS16	0	0.111548	0	0	0.208841	0.0536554	0.263475	0.543702	0.00672494	0.511445
COLGALT2	0	0	0	0.171545	0	0	0.0125238	0.222038	0.303126	0.105897
C1orf21	0	0	0	0	0	0	0	0	1.38305	0
NIBAN1	0.387355	0.0876498	0.0461587	0.307413	0.0417927	0.0151727	0.387057	0.202398	0.682871	0
IVNS1ABP	0.140319	0.403508	0.179857	0.736425	0.184579	0	0.352373	0.104547	0.115269	0.0879001
PRG4	0.108394	0.0201813	0.009311	0	0.0960323	0.0500643	0	0	0	0.141924
AL136987.1	0.0131402	0.0183407	0.0193529	0.357314	0.00130649	0.0873712	0	0	0	0.0245871
RGS1	0.298086	0.351956	0.221459	1.36491	0	0	0	0	0.0444191	0
RGS2	0.0285295	0.0358756	0.193143	0.66487	0	0	0.232104	0.113412	0.132441	1.23037
AL138778.1	0.161863	0	0.03292	0.268496	0	0	0.30563	0.00706874	0	0.110723
CFH	0	0.0250226	0	0	0.0367027	0	1.2064	0	0.0610987	0
ASPM	0.0240398	0.00737072	0.0651236	0.136123	0.0300458	1.00699	0.0498134	0	0.0508414	0.0314214
AL450352.1	0.0409641	0	0.387222	0	0	0	0.144321	0	0	0.387305
MIR181A1HG	0.149034	0.0352428	0.306593	0.475307	0.0279812	0.0420857	0	0	0.0482134	0.248214
AL359834.1	0.0862461	0	0.404044	0	0	0.0484648	0	0.512684	0	0
KIF14	0	0	0	0.0671394	0.000225779	1.01991	0.0166578	0.0122914	0.0090706	0.0456717
GPR25	0	0	0.0568128	1.17273	0	0	0.0684363	0.727743	0	0
PHLDA3	0.209367	0.000481418	0.0874559	0.0931548	0	0.142502	0.146238	0.0583638	0.0177189	0.0127902
PTPN7	0.266616	0.0600298	0.250804	0.443197	0.148803	0.00231963	0.253127	0.488872	0.380506	0.277147
LGR6	0	0.0256212	0	0	0	0	0	0	0.851139	0
KDM5B	0.362679	0.0183787	0.280636	0.307011	0.281501	0	0.221495	0.436403	0.230733	0.0660988
PCAT6	0.0913712	0	0.0172165	0.0468023	0.0662306	0.023924	0.147306	0.0937359	0.0658827	0.163265
LINC01136	0.00727501	0	0	0.0811418	0.240975	0.0218234	0.0752087	0	0	0.355957
BTG2	0	0.531588	0	0.152051	0.291292	0.0228782	0.139959	0	0	0.73858
LAX1	0.330834	0.0643166	0.15001	0.242489	0.0519395	0.000588436	0.233916	0.172643	0.274128	0.413592
PPP1R15B	0.0566412	0.763706	0.0769727	0.269253	0.211463	0.04205	0.260373	0	0	0.0739059
NUAK2	0	0	0.00843601	0	0.825871	0	0	0	0.000230039	0.411662
IL10	0.270117	0	0.01789	0	0	0	0	0.16628	0.137061	0.168373
IL24	0.0405604	0	0.0227883	0	0.0275307	0.00875307	0	0.0028822	0	0.259398
CD55	0	0.603435	0	0.0672752	1.09575	0	0	0	0	0
G0S2	0	0	0.138262	0	0	0.0702572	0.0147428	0.764751	0	0.0748448
LINC00467	0.120415	0	0.167758	0.0827565	0.136914	0.101064	0	0.081713	0.0338271	0.109774
SLC30A1	0.096755	0.0424666	0.00813165	0	0.140771	0.0143163	0.0480651	0.0915974	0.397408	0.402752
DTL	0.00535548	0.0189176	0.00573528	0.11507	0.0374353	0.73827	0	0.184091	0.131848	0
ATF3	0.00960776	0.19253	0	1.08518	0	0	0.300856	0	0.00130082	0.552835
FLVCR1-DT	0.118135	0	0.0693863	0.151854	0.012549	0.105694	0.0383642	0.0450117	0.0971673	0.249761
CENPF	0.0160782	0.0103716	0.129873	0.236589	0.0641142	0.5907	0	0.0915469	0.232754	0.0287542
DUSP10	0.236914	0.406825	0.252847	0.896938	0	0	0.0764891	0	0.236193	0
SUSD4	0.0171276	0.185449	0.0211256	0	0.332913	0	0.0419372	0	0	0.094732
ITPKB	0.0251846	0.213057	0.508405	0.0586096	1.18764	0.000611419	0	0.0189714	0.106378	0
SNAP47	0.139809	0	0.330657	0.753447	0.203677	0	0.0273461	0.436341	0.176956	0
HIST3H2A	0.0950247	0.0940783	0.0879999	0.294135	0.29765	0.0670249	0.0557594	0.0607251	0.34839	0.567677
HIST3H2BB	0.0260322	0.0218494	0	0.0948506	0.0379264	0.200285	0	0	0	0.440093
RHOU	0	0	0	0	0.0332452	0	0.246312	0	0.157657	0.343787
GALNT2	0.0571106	0	0.156775	1.06343	0.221475	0	0	0.401588	0.0693264	0
TTC13	0.0933114	0.150601	0.0664041	0.427701	0.0791513	0.0279345	0.196244	0.0555602	0.211858	0.343541
GNG4	0	0	1.5843	0	0	0	0	0.115585	0	0
LYST	0.258284	0.21259	0.19397	0.656517	0.0412123	0	0	0.299888	0.615464	0.0545178
EDARADD	0	0.0608735	0.028663	0.267424	0	0.063124	0.0151785	0.495768	0.142545	0.0599073
CHRM3-AS2	0.0250127	0.0978515	0.0384472	0.216347	1.04158	0	0	0.0123701	0	0.588902
GREM2	0	0	0	0	0.676461	0	0.172818	0	0	0
AL390728.6	0.0326892	0	0.0989392	0.13234	0.170376	0.0464409	0.136981	0.0682961	0.128755	0.146553
NLRP3	0	0.302974	0	0.0755371	0	0	0.128091	0.0660779	0.0313607	0.240406
FAM110C	0.312368	0	0.104967	0	0	0.0660671	0.0369097	0.033841	0.00210535	0.0583647
AC231981.1	0.0177985	0.0489651	0.0397168	0.00804024	0.0831331	0.0414362	0.109118	0.0034017	0.0584976	0.163437
CMPK2	0	0.113223	0	0	0.278064	0.0151105	0	1.07542	0.129746	0
RSAD2	0	0.0602626	0	0.0598649	0.127686	0	0	1.26525	0.0466593	0.11141
LINC01871	0	0.0400612	0.00992956	1.57148	0	0	0.758606	0.23038	0.0287748	0
LINC00299	0.118454	0	0	0.571297	0	0	0.471231	0.306085	0	0
ID2	0.0412519	0.0718065	0.088386	0.689043	0	0	0.595201	0.352852	0.358317	0.531526
KLF11	0.0547507	0.0826839	0.0257962	0	0.686627	0.0475788	0.247332	0.0539879	0.25554	0
RRM2	0	0.0199729	0	0	0.0162096	1.50058	0.00650449	0.000300684	0.00652013	0
AC009486.2	0.0851242	0	0.047021	0.0188822	0.1121	0.0343118	0.0205086	0	0	0.228677
TRIB2	0.38678	0.0546317	0.367023	0.239592	0.532756	0.00866227	0.157386	0	0.0816196	0.258004
FAM49A	0	0	0	0.123507	0	0	0	0.0609687	0.481717	0
RHOB	0	0	0.0354457	0.550056	0.166094	0	0	0.24943	0	1.48029
DNAJC27	0.0406451	0.359571	0.215129	0.0773385	0.376576	0.0406062	0	0.0023919	0.126862	0.116548
DNAJC27-AS1	0.0469906	0.0147156	0.0757752	0.0744933	0.243333	0.0125371	0.101539	0	0.016237	0.156166
POMC	0.0573042	0.0743229	0.0656409	0.263481	0.33015	0.088125	0.0374279	0.0608191	0.073183	0.58508
ASXL2	0.265367	0.161085	0.102088	0.605693	0.111638	0	0.0817831	0.314717	0.171656	0.271228
ADGRF3	0.0189043	0	0.00384705	0.0415891	0	0.0276513	0	0.0134214	0	0.68476
OTOF	0.135295	0	0.00185633	0.463279	0	0.0198427	0.00149275	0.315647	0.0446119	0
CENPA	0.0368225	0.0375912	0.000176066	0	0.0472706	1.14265	0.0506669	0	0.00146481	0.00329602
IFT172	0.0357621	0.0477386	0.0422144	0.236928	0.0982147	0.0106431	0	0.0108278	0.0787716	0.072416
CCDC121	0.0156546	0	0	0.00990794	0	0.0543932	0.0223343	0.0666814	0	0.703307
RBKS	0.278109	0.083914	0	0.2379	0.136538	0.0163352	0.272631	0	0.0178198	0.190677
FOSL2	0.237927	0.410509	0	0.397549	0.165261	0	0.637981	0	0.46122	0
AC092164.1	0.0360489	0.073385	0.000651274	0.204094	0.136705	0.0621004	0.114039	0	0	0.119118
YPEL5	0	0.990201	0.108101	0.0289098	0.0997308	0.0199092	0	0	0.152374	0
LBH	0.201256	0.125789	0.388658	0.326257	0.288085	0.00864075	0.256536	0.343989	0.267657	0.27773
CRIM1	0.0713853	0	0.176996	0.63877	0	0	0.122724	0.352444	0.172386	0.12426
GPATCH11	0.109657	0.0238628	0.0886037	0.243344	0.146944	0.0666803	0.213686	0.0574015	0.164616	0.294154
EIF2AK2	0.12864	0.123817	0.0944384	0.243934	0.479465	0	0.159808	0.762932	0.349533	0.0063242
CDC42EP3	0.131909	0.049584	0.000145672	0.14399	0.071858	0	0.593182	0.156873	0.488163	0.933269
HNRNPLL	0.403659	0.112434	0.344917	0.351729	0	0	0.231716	0.305136	0.421611	0.297995
GALM	0.425491	0.0649021	0.256194	0.468164	0	0	0.167387	0.611479	0.235911	0.0661978
ZFP36L2	0	0.342672	0.0404377	0.334846	0.629245	0.0413329	0.345335	0	0.218627	0
THADA	0.302013	0.0533126	1.07241	0.149203	0.262789	0	0.0647985	0	0.110391	0.0791432
EPAS1	0.308873	0.0382311	0.0386178	0.132898	0	0	0.299184	0.0896232	0.2422	0.0773329
AC079807.1	0.0196403	0.00932232	0.00946747	0.069453	0.147743	0.0159446	0.0791855	0	0.0186407	0.171029
CCDC88A	0	0.029713	0.230287	0.0515619	0.234724	0.0492274	0.181755	0	0.167782	0.139969
PNPT1	0.0712528	0.088296	0.0892354	0.00614776	0.609113	0	0.0892702	0.48436	0.22321	0.0720804
REL	0.139929	0.427286	0.128129	0.297561	0.124956	0.0094825	0.375357	0	0.50925	0.18464
FAM161A	0.00743296	0.0335288	0.00309207	0.0278831	0.0462358	0.235361	0.0629603	0.0019585	0.00568853	0.0988816
B3GNT2	0.154835	0.288536	0.255236	0.217196	0.206011	0	0.0186395	0.0366436	0.672887	0.267482
PELI1	0.471231	0.390577	0.206973	0.399123	0.331032	0	0	0	0	0.223061
AC012368.1	0.487281	0.11064	0.0482738	0.000576135	0.211616	0.0115461	0	0	0	0.0282091
LINC00309	0.0862693	0	0.0335954	0.0283176	0	0.0292006	0.0291647	0.0233031	0	0.442268
SLC1A4	0.120741	0	0.157838	0.202633	0.0268048	0.178419	0.011796	0.208321	0.592249	0
PLEK	0.0681547	0	0	0	0	0	0.526262	0.00441064	1.13331	0.232759
MXD1	0.0608659	0.0340334	0.0149933	0.142472	0.150391	0.0422956	0.275321	0.188714	0.148947	1.06667
FBXO41	0.051812	0.0426935	0.113978	0.192641	0.185049	0.0294805	0.00690401	0.0803051	0.159958	0.0145666
EGR4	0.000287845	0.159464	0	0	0	0	0	0	0.0589277	0.0887498
ACTG2	0.386653	0	0	0	0	0.00324503	0	0.0150079	0	0
TRABD2A	0	0.0726818	0	0	1.56345	0	0	0	0	0.343303
AC022210.2	0.0391404	0	0	0.0543196	0.0719397	0.0228878	0.0440819	0.0523117	0.0375271	0.268724
CAPG	0	0.110801	0	1.3372	0	0.103612	0.490608	0	0	0.0352907
MAT2A	0.100296	0.36571	0.135408	0.133954	0.376815	0.0775484	0.0908259	0.207904	0.0608835	0.484483
GNLY	0	0	0	0.759162	0	0	0	0.723648	0.74233	0
CD8A	0	0.0771439	0	1.31904	0.137693	0	0.287146	0	0.915673	0.0337404
CD8B	0	0	0	1.00718	0.565241	0	0	0	0.80572	0.186664
LINC01943	0.835749	0	0.0625022	0.115489	0	0	0	0.737041	0.0215284	0
CYTOR	0.508659	0.0373836	0.167551	0.769322	0	0	0.105089	0.182776	0.54733	0.170527
AC133644.2	0.200379	0.139483	0.0218362	0	0.217082	0	0	0	0	0.161234
MAL	0.0882024	0.0434605	0.118788	0	1.88736	0	0	0	0	0
LINC00342	0.0824899	0.0361557	0.094813	0.345303	0.354623	0.108519	0.162285	0.124323	0.1807	0.0648471
ASTL	0	0.266192	0	0	0	0	0.0525248	0	0.154379	0.034238
DUSP2	0.0711598	0.499958	0.031265	0.351402	0	0	0.319186	0.032668	0.558252	0.237393
AC021188.1	0.209633	0	0	0.321981	0.0139671	0.0100468	0.379039	0.053271	0.254056	0.0283766
ITPRIPL1	0.212114	0.0384914	0.0891837	0.379718	0	0.056412	0.277879	0.196891	0.244375	0.102139
NCAPH	0.135492	0.0286762	0.0867552	0.0897444	0	0.654432	0	0	0.139049	0
KIAA1211L	0	0.0480478	0.00314229	0.297608	0.192631	0	0.113969	0.0210697	0.0195621	0.011435
AFF3	0	0.0428863	0.682686	0	0.286917	0	0.170181	0	0	0.133504
PDCL3	0.168007	0.175914	0.215059	0.364129	0.339593	0.0345725	0.318247	0.0677966	0.427175	0.13599
TBC1D8	0.88888	0	0	0	0	0	0	0	0	0
IL1R2	1.02543	0	0	0	0	0	0	0	0	0
IL1R1	0.938827	0	0	0	0	0	0.0103261	0	0	0
IL18R1	0.51958	0.0777565	0.00862633	0.15718	0.0193088	0.050673	0.753607	0.0946823	0.0467474	0.200598
IL18RAP	0.0432862	0	0	0.526638	0	0.017657	1.1918	0.255428	0.0736548	0
CD8B2	0	0.00592017	0.298746	0.475574	0.0571972	0	0	0	0.135672	0
LIMS1	0.297966	0.132911	0.951707	0.115758	0.125017	0	0.135122	0.283155	0.167926	0.0426322
BUB1	0.0448252	0	0	0.36385	0.0167187	0.459992	0	0.14617	0.0315846	0
MIR4435-2HG	0.809534	0	0.245663	0.562657	0	0.00048226	0.0387901	0.105506	0.302937	0
BCL2L11	0.267254	0.13744	0.171944	0.424325	0.307449	0	0.0906245	0	0.390495	0
AC017002.3	0.811797	0	0.0442994	0	0	0.0413021	0	0.408474	0	0
FBLN7	0.308899	0.0978118	0.946861	0	0.521761	0	0	0	0	0.101286
AC079922.2	0.0124176	0.0400195	0	0.196189	0.429604	0.0349583	0.205465	0.0104134	0.0699769	0.123597
SLC20A1	0.109217	0.157058	0.0633507	0.2005	0.343015	0.0607836	0.316486	0.320995	0.390295	0.370064
CKAP2L	0	0.0113284	0	0	0	1.02895	0.0214099	0.0963775	0.0801955	0.0353774
IL1RN	0.295169	0	0	0	0	0.0665608	0	0.332374	0	0
AC009404.1	0.00230907	0.107823	0	0	0.180446	0.00545126	0	0.00116348	0.0322628	0.0356272
LIMS2	0	0	0.858854	0	0.360645	0.0176787	0	0	0	0.171329
AC012306.2	0.0127479	0.00276365	0	0.0144606	0.301408	0.00593857	0.0221434	0	0.0232748	0.125208
DARS-AS1	0.0356408	0.0450714	0.132689	0.00548254	0.0847437	0.0129301	0.0864549	0.114016	0.0374761	0.121222
CXCR4	0.0304497	0.481254	0.208417	0.495831	0.12297	0.0140941	0.266293	0	0.399469	0
ZEB2	0	0.0221806	0.164065	0.795368	0	0	0	0.176333	1.23774	0
KIF5C	0.0327138	0.00503171	0.0624069	0.483502	0.209206	0.00266953	1.04896	0.0981365	0	0
NR4A2	0	0.882805	0.0105262	0.283355	0.0383818	0	0.0563101	0	0.262521	0.0400998
GPD2	0.0317269	0.0585045	0.111407	0.441237	0.0590047	0.043892	0.0421437	0.240272	0.0960365	0.168367
BAZ2B	0.125066	0.0716991	0.373577	0.0617332	0.281037	0.0294922	0.310185	0	0.385126	0.0841401
SLC4A10	0	0	0	0	0	0	2.56967	0	0	0
DPP4	0.00102908	0.165537	0	0	0.52295	0	1.01158	0.0369538	0	0.235269
IFIH1	0.16912	0.14915	0.0534594	0.109995	0.178743	0	0.134371	0.692375	0.135104	0.156791
GALNT3	0.0149252	0	0	0.169236	0.0211906	0	0.347249	0	0.67484	0
METTL8	0.280603	0.173204	0.37974	0.333659	0.0964071	0.00970288	0	0.0255255	0	0.283557
DYNC1I2	0.368996	0.0442835	0.119711	0.347779	0.116199	0.0596621	0.130515	0.180188	0.0791327	0.214846
ITGA6	0	0	0	0	1.56514	0	0.0458605	0	0	0.326155
CDCA7	0.0646056	0	0.242406	0.0447787	0.0475552	0.350873	0.0109942	0.113137	0.317235	0
GPR155	0.135458	0.127999	0.041965	0.115485	0.56655	0	0	0.114735	0.0708049	0.209055
CHRNA1	0	0.052149	0.118427	0.117787	0	0.0254211	0.0763597	0.0211257	0.0632463	0.0890064
CHN1	0.0688193	0.115085	0.545535	0.222265	0.0243861	0	0.0664612	0.117111	0	0
TTN	0.209693	0.0689045	0.0653532	0.415678	0.632898	0	0	0	0.182499	0.287472
CCDC141	0.197982	0.0370399	0.0449271	0.304185	0.311503	0	0	0	0.082264	0.410725
SESTD1	0.186697	0.0970684	0.177434	0.06254	0.182687	0.0637237	0	0	0.159388	0
LINC01934	0.0322381	0.112955	0.296413	0.663977	0.12588	0.0334916	0.158927	0.206297	0.110028	0.107049
ITGA4	0.272877	0.150723	0.172669	0.513814	0.259281	0	0.225637	0.221141	0.534954	0.0807528
ITGAV	0.150491	0.0637258	0.444789	0.157209	0.0246123	0.0294525	0.115045	0.0863345	0.263776	0.0531052
SLC40A1	0	0.117497	0.183563	0	0.750857	0	0	0	0	0.170532
INPP1	0.403751	0	0.236113	0.219748	0	0.0326822	0.114271	0.338726	0.078399	0.136324
NAB1	0.206001	0.105942	0.687423	0.47487	0	0	0	0.214447	0.280118	0.0059319
STAT1	0.162004	0.198157	0.180938	0.189607	0.3188	0	0.171963	0.612365	0.181307	0.294986
NABP1	0.306618	0.313606	0.127744	0.116859	0.0375795	0.0245341	0.162255	0.0202667	0	0.778402
LINC01825	0	0.0221972	0	0	0.194509	0	0	0	0	0.262313
HECW2	0.124173	0	0.143149	0.0688465	0	0.00123909	0	0	0	0.39301
HECW2-AS1	0.0668911	0.166305	0	0.198282	0.0657128	0	0.243248	0.221947	0	0.179616
PGAP1	0.127581	0.193883	0.060192	0	0.347371	0	0	0.196081	0.173138	0.109767
AC013264.1	0	0.235426	0.153815	0	0.43239	0.041438	0.132925	0.0101787	0	0.232184
HSPD1	0.0422394	0.391525	0.0658225	0.0956559	0	0	0.00229277	0.0443251	0	1.42149
HSPE1	0.0613931	0.257978	0.0433208	0.13845	0	0	0	0.0174723	0	1.61202
MARS2	0.0852919	0	0.0309245	0.0500741	0.356393	0.0210332	0.0249121	0.0591939	0.163637	0.294013
PLCL1	0.323801	0.106806	0.0912006	0	1.01252	0	0	0	0	0.210698
SPATS2L	0.416747	0.0556598	0.263345	0.258385	0	0	0.120727	0.528012	0.211093	0.436206
SGO2	0.0455704	0.0107153	0.09755	0.118062	0	0.543059	0	0	0.0580342	0.0808637
ALS2	0.0397595	0.0170312	0.0980633	0.139624	0.117407	0	0.134376	0.0237854	0.139687	0.141597
CD28	0.440766	0.392958	0.3686	0	0.491057	0.00954332	0.144771	0	0.034923	0.118193
CTLA4	0.729079	0.108444	0.519697	0.638979	0	0	0	0.293446	0	0.0156311
ICOS	0.469669	0.493076	0.498669	0.27603	0.0619378	0	0	0.0978206	0	0.0306567
ZDBF2	0.219183	0.323201	0.209527	0.0373372	0.409003	0	0.154847	0	0.124285	0
ADAM23	0	0.230914	0	0	0.0453821	0	0.35176	0	0	0
AC006994.2	0	0	0	0	0.0266985	0	0.060927	0	0	0.772944
IKZF2	0.929051	0.0252871	0.0630946	0.00548019	0	0.00491824	0.43632	0	0.186816	0.156475
WNT10A	0.0566854	0.0893092	0.214989	0.0266713	0.0555527	0.0230456	0.0492695	0	0.0349504	0.19375
TUBA4A	0.00129119	0.441191	0.066072	0.137605	0	0.0432629	0.101109	0	0.888039	0.314567
EPHA4	0	0	0	0	0.480306	0	0.260609	0	0.818008	0
SGPP2	0.309328	0.0619639	0.673146	0.0274699	0	0	0	0.223587	0.0626354	0.144713
SERPINE2	0.382591	0	0.753696	0.002974	0	0	0	0	0	0
CCL20	0.25715	0	0	0.32889	0	0	0.943329	0.255107	0	0.0272997
ITM2C	0.0485526	0.11476	0	0.649047	0.261795	0.0480278	0.34826	0	0.679415	0.0581189
AC017104.1	0.0633425	0	0	0.489726	0	0.0275604	0.0357681	0	0.0532115	0
NMUR1	0	0	0	0.754337	0	0	0.277154	0	0.10027	0
ECEL1	0.290266	0	0.271899	0	0	0	0	0	0	0
ATG16L1	0.0727555	0.041999	0.079177	0.30331	0.416933	0.014983	0.261933	0.0455446	0.354134	0.198614
HJURP	0	0.015079	0	0	0.043155	1.3413	0.0623232	0	0	0
ARL4C	0.0542766	0.281363	0	0.0680784	0.527022	0.035601	0.428843	0	0.714928	0
COL6A3	0.0185295	0	0.231192	0	0.118929	0.0592112	0.0576028	0.370146	0	0.0673675
HES6	0.0111219	0	0.130489	0.105795	0.0832371	0.187181	0	0.0415952	0.340477	0.170523
HDAC4-AS1	0.04153	0.0694712	0.0454415	0.0712508	0.347746	0.0654587	0.0794762	0	0.0498432	0.0345694
CAPN10-DT	0.0341968	0	0.0129894	0	0.155355	0.0272789	0.100138	0.0908838	0.0953515	0.138272
GPR35	0	0.21045	0	0.0311333	0	0	0.881726	0	0.0747759	0
SNED1	0.0811341	0.0579386	0	0	0.519322	0	0.0472475	0	0.0519114	0
PASK	0	0.376816	0.709063	0	0.613001	0	0	0	0.105037	0
PDCD1	0.0421839	0	0.948272	0.712511	0	0	0	0.690841	0.136849	0
RTP5	0	0	0.973162	0.0143432	0	0	0.0838699	0	0.218382	0
ITPR1	0.124846	0.164321	0.153996	0.320789	0.264193	0.00744762	0.199283	0.34603	0.156678	0.113778
BHLHE40-AS1	0.019898	0.0147033	0.345856	0	0	0.0157866	0.225814	0.702383	0	0
BHLHE40	0	0.337182	0.161782	0.297921	0	0	0.824418	0.395832	0.53525	0
SRGAP3	0.130078	0	0	1.08138	0	0	0	0.608361	0	0
CAMK1	0.325108	0	0.13714	0.271921	0	0.110647	0	0.749906	0	0
TTLL3	0.0600342	0.0502412	0.098303	0.206269	0.340994	0.0470824	0.167148	0.0324853	0.177782	0.0884389
IL17RE	0.000830092	0	0.0341472	0	0	0	1.14718	0.0546109	0	0
COLQ	0	0	0	0	0	0	1.51524	0	0	0
ANKRD28	0.0462258	0.0606063	0.0879286	0.827268	0.302259	0.0218014	0.484917	0.0911347	0.0474937	0.0253548
SATB1	0.129064	0.193878	0.039842	0	1.38285	0	0.408563	0.00218785	0.0676439	0
SGO1	0.0250323	0	0	0.0564968	0	1.01884	0	0	0	0
LINC02084	0	0.0163833	0	0.220754	0	0	0.26338	0.0571793	0.618998	0.156652
EOMES	0	0	0	0.212547	0	0	0.104078	0.0347933	1.16171	0.323892
CMC1	0.105863	0.167913	0.112845	0.0857503	0	0.0462092	0.0922602	0.123703	1.31959	0.103753
CMTM8	0.0483825	0.167917	0.238331	0	0.862141	0	0	0	0	0.190312
CMTM6	0.341232	0.0794768	0.21391	0.260995	0.57063	0.00298565	0.380028	0.232265	0.249119	0.0757639
CCR4	0.359997	0.354068	0.15635	0	0.0115545	0	0.105061	0.0342768	0	0.0822382
STAC	0.495825	0	0.208049	0	0	0.0392785	0	0.0369864	0	0
CSRNP1	0.0410614	0.894286	0.0926123	0.0313571	0.0273074	0	0.161979	0	0.0407752	0.300508
CX3CR1	0.0230068	0	0	0	0	0	0	0.0259633	0.66213	0
CCR8	1.04182	0.0130784	0	0	0	0	0	0	0	0
ABHD5	0.154177	0.148644	0.0805286	0.10781	0.154345	0.0941905	0.107432	0.0938672	0.245206	0.439732
CXCR6	0.523479	0	0	0.788637	0	0	0.478138	0.568203	0.0903919	0
CCR1	0.14501	0	0	0.400456	0	0	0.187555	1.0297	0.0368981	0.0323106
CCR2	0	0	0	0	0	0	0.492878	0.357912	0.0906359	0.169811
CCR5	0.232344	0	0	0.567706	0	0	0.225896	0.621233	0.283742	0.0515962
CELSR3	0.0475113	0	0.0100055	0.0736109	0.20321	0.0412444	0.0320896	0.0592559	0.0781535	0
CACNA2D2	0.0973597	0	0.00928677	0	0.0278069	0.0434495	0.439835	0	0.321778	0
CISH	0.186493	0	0	0.171536	0.0748291	0.0613106	0.486689	0.319093	0.288106	0.587195
ALAS1	0.16381	0.0104367	0.131043	0.327019	0.0385399	0.0575094	0.183234	0.280298	0.105735	0.298446
FHIT	0.0116359	0.12353	0.0657895	0	0.77999	0	0	0	0	0
C3orf14	0.0657289	0	0.0779213	0.196438	0.0129329	0.195161	0	0.581383	0.050272	0
LRIG1	0.15545	0.207696	0.104056	0	0.35465	0	0.327777	0.0121398	0.409634	0.098295
KBTBD8	0.227116	0.0541755	0.0223656	0.296968	0.0380541	0	0	0.0866798	0.0227361	0.372946
FRMD4B	0.41505	0.151878	0.333436	0	0.00416567	0	0.326503	0.21372	0.0681974	0.179904
CLDND1	0.270701	0.106881	0.0804702	0.156715	0.548328	0.0101999	0.370243	0.0566267	0.681788	0.0953778
GPR15	0.0211429	0.0460557	0	0	0.172911	0	0.19341	0	0.019684	0.209308
FILIP1L	0.148699	0	0.638241	0	0.0187248	0	0	0	0	0
ZBTB11-AS1	0.0571965	0.0210499	0.0536121	0.118573	0.352657	0.0241105	0.20661	0.0343296	0.1076	0.152902
NFKBIZ	0.0866892	0.44395	0.0215698	0.385513	0.259757	0.0120169	0.476273	0	0	0.487254
ALCAM	0.0535158	0.0488705	0.183888	0.123445	0.115538	0.0341653	0.102516	0.0284295	0.0752886	0.125484
CBLB	0.158097	0.145511	0.374396	0.951417	0.221186	0	0.151343	0.131884	0.315322	0.0884138
DZIP3	0.127552	0.0293383	0.0875489	0.612141	0.122651	0	0.0262942	0	0.251523	0.231586
TRAT1	0	0.404281	0.349218	0	0.441193	0	0.124794	0.104956	0.267252	0.371105
NECTIN3	0	0.0125939	0	0.0374881	0.179957	0.0821369	0.215641	0.315876	0.261443	0.21539
ZBED2	0.162293	0	0.0509252	0	0	0.0803872	0	1.09862	0	0
PLCXD2	0.0688863	0.0508203	0	0.481213	0.17786	0.0330626	0.0161398	0.107602	0.309756	0.255299
GCSAM	0	0.362593	0	0	0.263264	0	0	0	0	0.292987
CD200	0.0712114	0.0170484	1.04539	0	0.0171223	0.03297	0	0.334118	0	0.00172413
BTLA	0.16596	0.0726064	0.838342	0	0.127666	0.0242714	0	0.188348	0	0.169405
CD200R1	0	0.0355513	0.0328006	0.271864	0	0.0460398	0.0776821	0.285576	0.22405	0.41654
GRAMD1C	0.0417229	0	0.0288974	0	0.0396405	0.00357898	0.0660391	0	0.393856	0
AC093010.2	0.0864547	0.094845	0.329602	0.198316	0	0	0	0	0.068562	0.386308
ZNF80	0.0601538	0.0656747	0.0493185	0.244667	0	0.00092111	0.0454603	0	0.069767	0.0387842
TIGIT	0.596935	0.0389366	0.832495	0.665847	0	0	0	0.29061	0.103716	0
AC026341.1	0	0.0239444	0	0.0298605	0.200915	0.0210106	0.0038431	0.0139805	0.0798047	0.119165
CD80	0.540405	0	0.0571735	0.022779	0	0.0367905	0	0.0773082	0.00563052	0.0497887
LRRC58	0.10343	0.0349856	0.0984901	0.123401	0.669335	0.0857671	0.209062	0.118093	0.294157	0.0700195
GOLGB1	0.174801	0.1683	0.240556	0.390115	0.399988	0	0.273691	0.176717	0.407194	0.0750408
CD86	0.00652903	0	0	0.177318	0	0.0991933	0	0.723047	0	0
PARP9	0.186771	0.11297	0.0497785	0.249941	0.348912	0	0.0252145	0.824259	0.223548	0.0870746
PARP14	0.189588	0.078843	0.0325783	0.265117	0.163618	0	0.211382	0.718028	0.332579	0.231618
MYLK-AS1	0.0586417	0	0.0326502	0.125613	0.202322	0.0541225	0.0621216	0	0.0459521	0.05018
KALRN	0	0	0	0	0.37598	0	0	0	0	0.0946891
HEG1	0	0.044138	0	0.252732	0.352211	0	0.297167	0.178772	0.325484	0.303929
MCM2	0.030197	0	0.0269704	0.253215	0.32715	0.347817	0.015592	0.181394	0.156797	0
H1FX	0.0907846	0.179947	0.225061	0.517738	0.681943	0.0490085	0.174921	0	0.237454	0
PLXND1	0	0.0321068	0.267782	0	0.00582065	0.00741526	1.08737	0	0.538765	0
AC117382.2	0.0403634	0	0.0360971	0.0408459	0.12981	0.0499894	0.168281	0	0.0725878	0.206164
ATP1B3	0.0721507	0.354567	0.252091	0.279348	0.0423595	0.0183434	0.136193	0.179304	0.510248	0.254924
GK5	0.00640449	0	0.0511516	0.12546	0.258205	0.059579	0.215798	0.255587	0.627065	0.0396282
CHST2	0.254856	0	0.127597	0.0788496	0.1035	0.0286225	0	0.322993	0	0.137039
SLC9A9	0.124612	0.0438384	0.77917	0.148785	0.10875	0.0426577	0.0428927	0.187412	0.142333	0.313622
DIPK2A	0.068384	0.0424237	0.0436798	0	0.127546	0.0742171	0.203338	0.1967	0.398768	0.397948
PLSCR1	0	0.112333	0.184586	0.329851	0.31672	0	0.074956	0.992067	0.187056	0.0263995
GYG1	0.133306	0	0.10566	0.529716	0.206349	0.0365043	0.847519	0.094801	0.647468	0
HLTF	0.0408196	0.00630169	0.064165	0.405299	0.10438	0.124768	0.250624	0.106253	0.24858	0.301056
TSC22D2	0.0618975	0.236825	0.0896451	0.0988591	0.363333	0.023318	0.389237	0.0517952	0.422287	0.323683
SIAH2	0.100697	0.224807	0.355328	0.190903	0.345715	0.0176895	0.215994	0.0970465	0.307776	0.471503
GPR171	0	0.264981	0.00374835	0.685546	0	0	0.60968	0.248563	0.0898857	0.273058
MBNL1-AS1	0.0351943	0.0665036	0.113645	0.119306	0.190025	0	0.0685931	0.0283692	0.0330724	0.545298
TIPARP	0.0730814	0.564483	0.109409	0.271576	0.173116	0	0.333796	0	0.372765	0.045441
MLF1	0	0.511415	0.0714302	0	0	0.011199	0	0	0.0390467	0.0910545
SMC4	0.288622	0.0126423	0.267557	0.396482	0.130713	0	0.0722958	0.252919	0.43726	0.113778
TRIM59	0.272421	0	0.211	0.404043	0.260918	0.0677878	0.0942746	0.153909	0.397689	0
PPM1L	0.0116537	0.0250606	0.0453152	0.00606248	0.114364	0.0199275	0.0784689	0.008693	0.212313	0.0633072
GOLIM4	0	0	0	1.02804	0	0.0168193	0	0.605509	0	0
ACTRT3	0.00737582	0	0	0	0	0	0.0218271	0.119124	0.00332476	0.555431
FNDC3B	0.253535	0	0.0137442	0.428295	0.203189	0.0168431	0.157479	0.441906	0.10671	0
TNFSF10	0.0946857	0.0493286	0.012131	0.156743	0.224744	0	0.0264639	0.845355	0.284464	0.382109
LAMP3	0.116046	0.20961	0	0	0.184567	0	0	0.504572	0	0.0183035
B3GNT5	0.102429	0	0.0509075	0	0	0.0045942	0.0396101	0.060782	0.110872	0.422052
MAP3K13	0.0299598	0.181757	0.0320433	0.177253	0.307962	0.0787234	0.164918	0.00166098	0.140337	0.307968
AC112907.3	0.0416398	0	0.0158757	0.0520212	0.146081	0.0877611	0.0576834	0	0.038697	0.245793
BCL6	0.0219559	0.362773	0.629903	0	0.380039	0	0.00655364	0	0.268631	0
TPRG1	0.02418	0.0262127	0	0.00656481	0	0.0513852	0.199194	0.182069	0.504251	0
TP63	0.0617828	0	0.0565837	0	0	0	0.0156254	0.616674	0	0
CCDC50	0.142855	0	0.652939	0.0943913	0.0851866	0.0423638	0.148732	0.663042	0.0626774	0
HES1	0.23616	0	0.0721683	0	0	0.05286	0	0	0	0.195784
ATP13A3	0.503191	0.00341485	0.181739	0.153474	0.304477	0.0508231	0.17352	0.0811204	0.282636	0.151735
LINC00884	0.485185	0	0	0	0.000616199	0.0932385	0	0.0243358	0	0.101283
FAM43A	0.106329	0.0367643	0.447825	0.0468719	0	0.0192731	0.434484	0.177184	0.119002	0.443039
TFRC	0.329737	0.227699	0.263579	0.199348	0.222326	0.00399702	0.0472419	0.258752	0.118131	0.172664
FBXO45	0.237128	0.0763025	0.0950904	0	0.207906	0.0943593	0.17513	0.153873	0.188516	0.286543
SPON2	0.00896961	0.135115	0.129808	0.394854	0	0.00615593	0.209988	0	0.564318	0.206662
CRIPAK	0.0397083	0.0012656	0.0539572	0.047225	0.203232	0	0.075286	0.0297614	0.0550288	0.113606
AC016773.1	0.0251736	0	0.0441952	0.0486827	0.13056	0.190094	0	0.0733982	0.0358455	0.0774279
NSD2	0.160394	0.0410399	0.24785	0.296741	0.265387	0.230307	0.157772	0.245461	0.224949	0.0426661
MXD4	0.325548	0	0.293435	0.236518	0.227254	0.000473927	0.182349	0.135988	1.12401	0
SH3BP2	0.205837	0	0.149296	0.481219	0.172284	0.0713042	0.159171	0.243944	0.326205	0.0912497
LYAR	0.00992901	0.117985	0	0	0.140684	0.0333286	0.682662	0.0330605	1.28952	0.0925484
NSG1	0	0.108812	0.134401	0	0.55206	0	0.623166	0	0.218197	0
LINC002481	0.00632242	0	0	0.510315	0.0500988	0.0645697	0.552074	0.0877093	0.193808	0
S100P	0	0.0584744	0	0	0.158929	0.0303283	0.0699452	0.0325945	0	0.196902
SH3TC1	0.227557	0.0766337	0.712691	0	0.227301	0.0524372	0.155474	0.0823039	0.0200443	0.0112994
CLNK	0.208975	0	0.197934	0.929942	0	0	0	0	0	0
CD38	0.118533	0.0194144	0.10688	0.541871	0.0226571	0	0	0.952219	0.232864	0.126469
FGFBP2	0	0	0	0	0	0	0	0	1.74354	0
RBPJ	0.21825	0.023808	0.145095	0.855511	0.177268	0	0.165016	0.789788	0.123981	0
DTHD1	0	0	0.612351	0.243192	0	0	0	0.102955	0.674718	0.170068
KLF3	0.00710337	0.0285067	0.0100642	0	1.49702	0	0.200543	0	0.632535	0
TLR1	0	0.0683303	0.236033	0.0126272	0.360116	0.0213806	0	0	0.0975733	0.210675
BEND4	0	0	0.0402639	0.301251	0	0	0	0.0341884	0.0724825	0.248108
ATP8A1	0.10043	0.0183504	0.297408	0.66671	0.640304	0	0.0465049	0	0.633538	0
ATP10D	0.0468606	0.00734402	0.0141279	1.0218	0	0.0266668	0.215367	0.119655	0.0200217	0.0956676
USP46	0.0144344	0	0.0568407	0.00622045	0.378989	0.0204756	0.280192	0.0980305	0.306779	0
HOPX	0	0	0	1.09623	0	0	0.935359	0.191499	0.428246	0
SPINK2	0	0.192929	0.0563502	0.026158	0.184849	0.00154438	0.0896751	0	0	0.161374
AREG	0	0.764779	0.05266	0.0385263	0.469228	0	0	0	0	0.386059
CDKL2	0.279686	0	0.302418	0	0	0.0318461	0	0	0.033439	0.105053
CXCL10	0.059039	0	0.016174	0	0.01103	0.00698343	0	0.0193928	0	0.198756
CCNG2	0.523115	0.0706881	0.142745	0.0710293	0.144743	0.0281592	0.344802	0	0.109732	0.161268
CXCL13	0	0	1.00199	0.67714	0	0	0	0.930529	0	0
ANTXR2	0.262721	0.133741	0.120505	0.0676029	0.136157	0.0389414	0.285502	0.127034	0.129536	0.0350085
PRDM8	0.131076	0.0652481	0.275943	0.0773485	0.0899763	0.0863609	0.0805954	0.0851471	0.0773843	0.112182
RASGEF1B	0	0.705954	0.0408635	0.29159	0	0	0.214386	0	0.0823199	0.116262
THAP9-AS1	0.0435663	0.139958	0.0212703	0.0862851	0.261739	0.0186629	0.126655	0.0644129	0.0741997	0.639027
PLAC8	0	0.317426	0	0	1.3119	0	0.133695	0	0.0159832	0.147122
HPSE	0.446653	0.044786	0.160018	0.214936	0.0225837	0.0955635	0	0.0377946	0	0.22218
GPAT3	0.413489	0	0	0.00711924	0.17162	0.0643484	0.107318	0.0810536	0	0.0752142
PTPN13	0	0	1.16384	0	0	0	0.287802	0.186013	0	0
HERC5	0.176499	0.118946	0	0	0.409689	0	0.0593993	0.967749	0.157768	0.0984478
NAP1L5	0.0205324	0.118021	0.0341617	0.0524568	0.506794	0.0374283	0.00370921	0.0235293	0.158706	0.525604
FAM13A	0.111881	0.0134862	0.0748281	0.0881499	0.228503	0.0180712	0.160616	0.14667	0.0298825	0.296181
TSPAN5	0.450029	0.0513875	0.50485	0.479179	0.0115334	0	0.138961	0.205007	0.0730809	0.253323
AC114811.2	0.141376	0	0.0291998	0	0	0.0420301	0.045483	0.0503128	0	0.256965
DAPP1	0.169252	0.113828	0.457116	0.0224033	0.211192	0.0298162	0.0171874	0.35382	0.0372205	0.200658
H2AFZ	0.0374211	0.234404	0.843446	0.180099	0.17256	0.101583	0.0618614	0	0.258832	0.268969
PPP3CA	0.0603611	0.0525011	0	0.46856	0.363709	0.0147756	0.545497	0.135103	0.382149	0.0998128
AP001816.1	0.0616785	0.0329123	0	0.178735	0.0570206	0.0135897	0.160144	0.040307	0.034865	0.136134
NFKB1	0.045117	0.471327	0.0828004	0.0598594	0.512616	0.0200481	0.389651	0.0723918	0.342181	0.116144
CENPE	0.0535604	0.0225526	0.0761338	0.154929	0.0156169	0.565342	0.00122636	0.0265632	0.198442	0
LEF1	0.0440982	0.0630225	0.0315012	0	1.96353	0	0	0	0	0.153483
LEF1-AS1	0.0080254	0	0	0	1.50024	0	0	0	0	0.0607566
ELOVL6	0	0	0	0.682824	0.0223014	0.0339576	0.263432	0.0974488	0	0.012617
FAM241A	0.0262509	0.119098	0.113636	0	0.690185	0.0485507	0.358506	0.100617	0	0.452163
TIFA	0.0949468	0.218114	0.704287	0	0.0626106	0.0188741	0.108257	0	0	0.673126
USP53	0.0436191	0	0.0249962	0	0.73176	0	0.118495	0	0.0647534	0.572289
TNIP3	0.466158	0.0211964	0	0.855348	0	0	0	0.16471	0.184219	0
ANXA5	0.142429	0.0221479	0.22762	0.672981	0.223618	0.0116804	0.298177	0.481889	0.524945	0
CCNA2	0.0066347	0.00602678	0	0	0.00382088	1.09443	0.0393551	0.0447123	0.0192557	0.0620837
IL2	0	0.0725305	0.000372886	0	0	0	0.27793	0.0147856	0	0.408852
IL21	0	0	0.999163	0	0	0.0305733	0	0.361798	0	0
IL21-AS1	0	0.0267704	0.675952	0	0	0	0	0.0637776	0	0.0347426
SPRY1	0	0.241234	0.055769	1.04009	0	0	0.224944	0	0	0.0874403
PLK4	0.00344984	0	0.0449217	0	0.0518835	0.589585	0	0.0582085	0.0945028	0
NOCT	0.0575501	0.329759	0.113423	0	0	0	0.18167	0	0.503703	0.157191
AC097376.3	0.0569274	0.0350751	0.0385033	0.0265239	0.641134	0.0187781	0.273462	0.0316591	0.129052	0.161122
SETD7	0.31278	0.00967723	0.173621	0	0.488281	0	0.509172	0	0.0687364	0
PRMT9	0.0214201	0.451215	0.00990088	0.203471	0.317821	0.0545358	0.107408	0	0.0387951	0.444514
ARHGAP10	0.0650158	0.00509545	0.385504	0.0403161	0.0274943	0.110486	0.408624	0.0528771	0.211807	0.152917
LINC02273	0	0.166952	0	0	0.897687	0.0102125	0.290261	0	0	0.472488
MAP9	0	0.144404	0.110395	0.120645	0.51751	0	0.296585	0	0.118924	0.0780254
C4orf46	0.0285302	0.029737	0	0.037741	0.12414	0.302175	0.152161	0.0544935	0.103849	0.233615
RAPGEF2	0.113108	0.0899657	0.246505	0.0881566	0.280655	0	0.286446	0.112693	0.489417	0.0263068
NAF1	0.0388411	0.313127	0.130023	0.0597138	0.421297	0.0332832	0.124795	0.0107779	0.220141	0.271449
MSMO1	0.114164	0	0.175669	0.339714	0.362362	0.0383343	0.0805889	0.135649	0.305904	0.212245
CPE	0.473588	0	0	0	0	0	0	0	0	0
DDX60L	0.105318	0.122359	0.0265596	0.112073	0.302569	0	0.0853087	0.737963	0.184607	0.204538
HMGB2	0.133834	0	0.213435	0.424252	0.826222	0	0.128068	0.0235883	0.536065	0
AC097534.2	0.0484994	0.0209097	0.191234	0.0904	0.0534153	0.0896007	0.0707331	0.0290129	0.0858829	0.211057
SAP30	0.147198	0.0272567	0.317167	0.284598	0	0.00952242	0.140336	0.202827	0.45286	0.212072
HPGD	0.361073	0	0	0.462447	0.174301	0.0395944	0.461426	0	0.0104329	0
ING2	0.0323342	0.0829343	0.0599828	0.0489904	0.285644	0.12539	0.0961247	0.0796303	0.14197	0.446195
CENPU	0	0	0.0395091	0.0712512	0.0407827	0.716159	0.0315319	0.0510459	0.193344	0
SLC25A4	0.0725974	0.157333	0	0.0862884	0.243495	0.0289153	0.126563	0	0.298961	0.313841
ANKRD37	0.0532583	0.25252	0.00373575	0.105563	0.0465037	0.00031009	0.186718	0.102274	0.0899225	0.932119
LPCAT1	0.0904516	0.103044	0.075732	0.183364	0.0219705	0.105269	0.313134	0.0744663	0.705636	0.115872
ANKRD33B	0.0741222	0	0.102223	0	0.0647401	0.0851001	0.0912368	0.172978	0.0561673	0.421753
OTULIN	0.22729	0.151231	0.0975125	0.434593	0.16707	0	0.195623	0.0902768	0.654613	0.292133
BASP1	0.102708	0	0.559842	0.139491	0	0.0384683	0	0.167297	0	0
SPEF2	0	0.00151191	0	0.293199	0.352723	0.0588926	0.230574	0	0.0372532	0.286175
IL7R	0.0421086	0.454898	0.141563	0	0.634392	0.00233554	0.990096	0	0	0.0174369
NIPBL-DT	0.0681354	0.0311517	0.109242	0.260446	0.570458	0.0331422	0.0892038	0.00818312	0.19062	0.0940941
CPLANE1	0.025216	0.0289075	0.10026	0.207428	0.220339	0.0443922	0.0894534	0.0398291	0.227449	0.0956155
PTGER4	0	0.770878	0.0447601	0.404018	0.195275	0.032368	0.255161	0	0.0701244	0.0261603
CCDC152	0	0.0281499	0.104518	0.306169	0.291716	0.065236	0.0743617	0	0.114552	0.15855
AC008875.3	0.0673006	0.0524911	0.122642	0.308422	0.646293	0.0182039	0.390607	0.103113	0.398207	0.295561
AC025171.3	0.0337398	0.00413896	0.0736661	0.0420185	0.366669	0	0.336321	0	0.252493	0.0994522
ANXA2R	0	0.139561	0.00709653	0.28502	0.717326	0.0622201	0.3215	0.0356371	0.25687	0.456158
HMGCS1	0.169114	0.398765	0.114035	0.263527	0.0748468	0.0581141	0.20414	0.0506657	0.157174	0.203807
NNT-AS1	0.13212	0.00190622	0.122234	0.217631	0.2445	0.122764	0.0699183	0.105546	0.0685521	0.234904
AC022126.1	0	0	0	0.904615	0	0	0	0.185069	0	0
PELO	0.032044	0.0168931	0.0426637	0.167376	0.301235	0.0804786	0.216645	0.152485	0.447574	0.233137
ITGA1	0	0.0149683	0	1.40371	0	0.00414852	0.132864	0.0590738	0.0625968	0.0496002
ITGA2	0	0	0	0.595036	0	0	0	0.736573	0	0
GZMK	0	0.138032	0	0.0875677	0	0	0.404373	0.0193987	1.49206	0.330982
GZMA	0	0	0	1.28565	0	0	0.376688	0.254308	0.883569	0.13171
PLPP1	0.0417462	0	0.114635	0.657661	0.28368	0.0212203	0	0.537152	0	0.0567944
IL6ST	0.110521	0.225681	0.893266	0.0343842	0.814644	0	0	0	0	0.181378
AC016596.1	0	0	0.0302791	0	0.332376	0.0253791	0	0	0	0.356711
ANKRD55	0	0	0.719666	0	0.528044	0	0	0	0	0.366926
PLK2	0	0.158171	0.17018	0	0.235023	0	0.079029	0	0	0.903829
PDE4D	0.092787	0.203382	0.365498	0.593519	0.467971	0	0.454411	0.0576526	0.302842	0
ADAMTS6	0	0	0	0.6953	0.283889	0	0.0194612	0.0317911	0.0885804	0.221904
MAST4	0.434121	0.0266879	0.00172938	0.374682	0.510855	0.00723855	0.10354	0.434763	0	0
PIK3R1	0.0403624	0.269768	0	0.0229938	0.570395	0	0.269325	0	0.990766	0
CCNB1	0.0258996	0	0.183219	0.0443026	0	0.758867	0.0736407	0	0.020356	0.0646832
ENC1	0	0.0820898	0.000442519	0	0	0	0	0	1.40671	0
GCNT4	0.00167002	0.109127	0.14373	0	0.675265	0	0	0	0	0.226816
F2R	0	0.024128	0.117746	0.442815	0	0.00632484	0.19126	0.292955	1.07598	0.00091381
F2RL1	0	0.0981747	0	0	0.51501	0	0	0	0	0.115756
DHFR	0.0435521	0.0293131	0.182642	0.282318	0.178519	0.441825	0.107746	0.165185	0	0
MSH3	0.119541	0.0500304	0.210512	0.461668	0.297303	0.0799709	0.234705	0	0.0687779	0.113135
LUCAT1	0.181057	0	0.043185	0	0.0112062	0.109394	0	0.216613	0.00835928	0.31895
ARRDC3	0.0930004	0.0737238	0.0886713	0.304029	0.518613	0	0.084222	0	0.101	0.933585
KIAA0825	0	0.00387498	0.0075154	0.302905	0.0497066	0.0086496	0	0.13905	0.267391	0.115567
SLF1	0	0.0198317	0.00531261	0.648468	0.0981761	0.00851152	0.0739183	0.256023	0.607039	0.278975
ARSK	0.0631396	0.0737522	0.0416194	0.115725	0.130961	0.0231494	0.0783977	0	0.0709755	0.372512
GLRX	0.448934	0.104074	0.0675156	0.190301	0.426982	0.0532481	0.261014	0.14378	0.189603	0.253902
RIOK2	0.160598	0.0466435	0.248369	0.0868962	0.460123	0.0259186	0.120721	0.0238015	0.244378	0.23447
PAM	0.342303	0.0624577	0.209538	0.545872	0.0346708	0	0.0332001	0.34122	0.250699	0.0499893
APC	0.121829	0.053758	0.094746	0.24279	0.352069	0.0524984	0.218944	0.108378	0.351812	0.14853
CCDC112	0	0	0	0	0.510199	0.0105659	0.157429	0	0.190164	0.00339009
TICAM2	0.0537923	0	0	0.00935037	0	0.0735251	0.0146838	0.33536	0.0134808	0.0717927
CDO1	0	0.00898456	0.394522	0	0.012787	0	0	0	0	0
GRAMD2B	0.188403	0.0487768	0.687954	0.00295291	0.177143	0.0344878	0.22298	0.0483925	0.0281191	0.178074
LMNB1	0.250027	0.213818	0.23597	0.206732	0.291814	0.0516895	0	0.278657	0.415796	0
2026-03-03	0.409846	0.117445	0.190611	0	0.362362	0.0339126	0	0.0321307	0.0162441	0.343151
SLC12A2	0.0789323	0.0773377	0.0980212	0.0484313	0.278395	0.0278887	0.213374	0.0799915	0.340273	0.326524
RAPGEF6	0.0614568	0.294368	0.375124	0.220157	0.892861	0	0	0.0189777	0	0.287259
CSF2	0	0	0	0	0	0.0136211	0.178765	1.04896	0	0
PDLIM4	0	0	0	0.439324	0	0	0	0.687227	0	0
AC116366.2	0.00889382	0	0.00381022	0.135534	0	0.101575	0.00754371	0.227391	0	0.245619
AC116366.1	0	0.0630498	0.0365383	0	0.0463429	0	0.308442	0	0.145843	0.225606
IRF1	0.104149	0.478345	0.222674	0.000436919	0.210759	0.0129196	0.13486	0.142462	0.28357	0.316136
IL13	0	0	0	0	0	0.0298278	0.0307933	0.794929	0	0
TCF7	0	0.058721	0.466278	0	1.61069	0.00863617	0	0	0.00164776	0.10356
SMAD5	0.0121332	0	0.102511	0.231011	0.209201	0.085913	0.296859	0.0943554	0.300577	0.0538765
AC106791.1	0.0365278	0	0.0327624	0.0924292	0.332074	0.0811851	0.034209	0.0278621	0.0224793	0.0826917
FAM53C	0.00181918	0.585815	0.104504	0.241649	0.0321614	0.0183421	0	0	0.080271	0.462947
EGR1	0	0.498939	0	0	0.0285736	0	0.022255	0	0	1.2892
CTNNA1	0.459438	0.00729979	0.0808455	0.580927	0	0.0128082	0.115473	0.310946	0.113018	0
MZB1	0.607186	0	0	0.43353	0	0	0.0025463	0.464535	0.00501905	0
TMEM173	0.398583	0.0936705	0.194524	0.121238	0.707539	0	0.124003	0.349733	0.0881904	0.147426
CXXC5	0.0138421	0	0.332279	0.248817	0	0.0648696	0.738518	0.0754146	0	0
MALINC1	0.0070762	0	0	0.0035074	0.426543	0	0.0679588	0.0364941	0.0554785	0.018516
CYSTM1	0.0768513	0.227072	0.188225	0.0383456	0.0597261	0.0708522	0.243391	0.138454	0.306964	0
HBEGF	0.0434235	0.0740383	0.000660188	0	0.150258	0	0	0.0729646	0	0.686906
ARAP3	0.153788	0.00212373	0	0.0680734	0	0.056616	0.149212	0.180795	0.0605434	0.0108139
NR3C1	0.0430313	0.256868	0.88518	0.233744	0.227709	0	0.163468	0.127302	0.363889	0
PPP2R2B	0.0846917	0	0.0414817	0.455054	0	0	0.48628	0	0.666917	0.146749
JAKMIP2	0.0194172	0	0	0.308665	0	0.029626	0.208299	0.0207156	0.408771	0.148602
ADRB2	0	0	0	0	0	0	0.831399	0.0405784	0.692513	0.433305
CD74	0.294093	0.0509039	0.153195	0.355375	0	0	0	0.417919	1.05418	0.0304243
SMIM3	0.0724453	0.277739	0	0.455584	0.111045	0.0127733	0.0617863	0	0	0.0784764
GALNT10	0.279405	0	0.165836	0.248098	0.203075	0	0.592796	0.292437	0.382175	0.00730871
TIMD4	0	0	0	0.157212	0	0.00606151	0	0.173732	0.209892	0.0953984
HAVCR2	0.209851	0	0	1.19127	0	0	0	0.74195	0	0
FNDC9	0	0	0.075952	0.380057	0	0.00992511	0	0.145325	0	0
ADAM19	0.0995639	0.1345	0.0624933	0.33949	0.000940115	0.0261136	0.379681	0.749335	0	0.0411954
PTTG1	0.480173	0.00148683	0.194678	0.58755	0	0.0692231	0	0.317263	0.258221	0.315441
MIR3142HG	0.262734	0	0.124426	0.190209	0	0.0778379	0	0.150304	0	0.0422
HMMR	0	0.00994245	0.0127017	0.0194696	0.0380691	1.17395	0.0369003	0	0	0.00880784
HRH2	0.0796591	0.00971951	0	0	0.471612	0	0	0	0	0.722046
FAM153B	0	0	0	0	1.09708	0.010933	0	0	0	0.144213
ARL10	0.0450945	0.0354658	0.0520619	0.169019	0.246397	0.00921849	0.0332149	0.0397321	0.0345328	0.0246513
MXD3	0.00320768	0.00848752	0.00263594	0	0.114455	0.702669	0.0466978	0	0.0177579	0
PRR7	0.0178203	0.290708	0.0613725	0	0.37441	0.0170351	0.447222	0	0.131375	0.433506
DBN1	0.0313291	0	0	0.972426	0.155803	0	0.345537	0.0226771	0	0
FAM153A	0	0	0	0	1.03712	0	0	0	0	0.130469
N4BP3	0	0	0	0	0.100099	0	0.454675	0	0.908497	0
ZNF354A	0.0314422	0.0318444	0.101667	0.177254	0.260038	0.0117384	0.138053	0.0926715	0.136175	0.134523
SQSTM1	0.210761	0.248619	0.0775908	0.355884	0.017385	0	0.46164	0.128195	0.221244	0.492243
SCGB3A1	0	0	0.874375	0	0	0	0.0470142	0	0	0
FLT4	0	0.0611546	0.0249225	0	0.125745	0	0.732376	0	0	0.0409761
IRF4	0.261131	0.16516	0.295819	0.320847	0	0	0	0.15747	0.12279	0.342374
AL357054.4	0.0216005	0.00358848	0	0.0945513	0.0808451	0.0812201	0.0473605	0.0790944	0	0.258352
SERPINB9	0.33925	0.291814	0.0812128	0.364222	0.250482	0	0.282103	0.100745	0.309551	0.212716
TUBB2A	0	0.720756	0	0	0.0997688	0	0.0993288	0	0.1511	0.357885
CAGE1	0.00151205	0.00286367	0.0291275	0	0.206835	0.0427177	0.124931	0	0.0085056	0.119541
NEDD9	0.360508	0.188442	0.25034	0.684312	0	0	0.347584	0.118755	0.178532	0.174957
ADTRP	0.23562	0.0988693	0.222659	0	1.24959	0	0	0.0850093	0	0
GFOD1	0	0	0.539313	0.610472	0	0	0	0.0865725	0.205827	0.106656
CD83	0.120508	0.546432	0	0	0	0.00530617	0.64677	0.0323011	0.0270332	0.32185
AL109914.1	0	0	1.25251	0	0	0	0	0	0	0
JARID2	0.163053	0.103689	0.393832	0.350025	0.404778	0	0.211471	0.346079	0.260017	0
MYLIP	0.0533094	0.151309	0.155958	0.0297095	0.545612	0	0.315596	0.0809435	0.445662	0.616463
AL137003.1	0.0497283	0.102211	0.0569725	0.423609	0.0951334	0.0527817	0.0854396	0.00198217	0.0509652	0.21003
AL133405.2	0	0	0.262649	0.01282	0	0	0	0.642841	0	0
E2F3	0.292362	0.091195	0.0889232	0.0212398	0.0722489	0.141857	0.00971362	0.137586	0.454975	0.0334935
SOX4	0.518159	0	0	0.314843	0	0.059517	0	0.428359	0	0.000437664
RIPOR2	0.0307327	0.254436	0.0851667	0	1.04729	0.0232011	0.0949854	0.0650376	0.222343	0.30785
U91328.1	0.00777026	0	0.0052788	0.0249311	0.277736	0	0.0130723	0.0139842	0.0943464	0.0178591
HIST1H1A	0.00746828	0	0.00855206	0	0.245141	0.279691	0.100823	0.039519	0.121515	0.0364905
HIST1H3A	0.0325048	0.0705634	0.0500215	0.179576	0.341448	0.0662829	0.29274	0	0.196844	0.143466
HIST1H4A	0	0	0.026625	0.169964	0.19302	0.13068	0.113732	0	0.0132629	0.184968
HIST1H4B	0	0.082569	0.0175959	0.23429	0.125432	0.15761	0.0989655	0	0	0.035906
HIST1H3B	0	0.0416222	0	0	0.0286396	1.09115	0	0	0	0
HIST1H2AB	0.0102272	0.0127334	0	0.0141703	0.184354	0.348597	0.0726908	0	0.124346	0.0267161
HIST1H2BB	0.0309763	0	0.00921796	0	0.0478547	0.36995	0.101741	0.00684778	0.0996304	0.207798
HIST1H3C	0	0.0137662	0	0	0.00265905	1.07383	0.0174822	0	0	0.0115742
HIST1H1C	0.104138	0.312924	0.120047	0.491607	0.451766	0.160906	0.154937	0	0.279783	0.0975261
HIST1H4C	0.00986237	0.260229	0.00425165	0.0290483	0.826208	0.35572	0.217358	0	0.2664	0.0642439
HIST1H2BC	0.0774823	0.104555	0.0789942	0.236634	0.34309	0.175762	0.196568	0	0.240795	0.225058
HIST1H2AC	0.147526	0.133398	0.13897	0.339046	0.27363	0.146111	0.176386	0	0.151502	0.413591
HIST1H1E	0.0711268	0.198929	0.100887	0.222618	0.832052	0.137434	0.184503	0	0.444356	0
HIST1H2BD	0.0583932	0.0108194	0.0230306	0.055506	0.115794	0.0686728	0.0367454	0	0.00168388	0.769822
HIST1H4D	0.00863336	0.0841608	0.0263986	0.045945	0.111316	0.336958	0.0446712	0	0.0238647	0.0377355
HIST1H3D	0.0413425	0.153163	0.109154	0.08386	0.575286	0.293144	0.16654	0	0.424003	0.181714
HIST1H2AD	0.00267658	0.000765466	0.0780297	0	0.0510726	0.100093	0	0	0	0.657042
HIST1H2BF	0.0555846	0.0526535	0.0626885	0.143875	0.164397	0.301196	0	0	0.047196	0.289717
HIST1H2BG	0.0671517	0	0.0158462	0	0.0839681	0.0934632	0.0736373	0	0.0539027	0.542985
HIST1H2AE	0.00237879	0.0121112	0.0556906	0	0.261975	0.16535	0.0440253	0	0.149355	0.62134
HIST1H1D	0.0472976	0.319169	0.0972894	0.352095	0.672658	0.225957	0.116683	0	0.205203	0.00281197
HIST1H3F	0	0	0	0	0	0.985112	0	0	0	0
HIST1H2BH	0.0491408	0.0249942	0.0452524	0	0	0.485132	0.0222965	0.0735681	0.0542739	0.243491
HIST1H4H	0.0778131	0.0112032	0.0429401	0.172155	0.10436	0.280466	0.0228935	0	0.0627337	0.12051
HIST1H2BJ	0.0304211	0.0189613	0.0331977	0.104163	0.0423411	0.284579	0.124311	0.0471796	0.0380051	0.533426
HIST1H2AG	0.0358851	0.0735926	0.048901	0.0976307	0.363857	0.291856	0.135389	0	0.138333	0.472617
HIST1H2BK	0.135985	0.0336725	0.103709	0.236433	0.113398	0.0941565	0.202413	0.140388	0.197254	0.449886
HIST1H2AH	0	0.0646502	0	0	0.1013	0.543561	0.0546571	0	0.092765	0.178615
ZNF184	0.0318312	0.268009	0.0178352	0.0663544	0.131492	0.041561	0	0.0299322	0.207524	0.224706
HIST1H3H	0.0828963	0	0.082728	0.142074	0.0735109	0.312241	0.134581	0	0.139501	0.544562
HIST1H2BM	0	0.0514741	0	0	0	0.460469	0	0	0.00316972	0.0949612
HIST1H2BN	0.16125	0	0.0619977	0.161104	0.15743	0.167496	0.0476062	0.00432145	0.185656	0.675212
HIST1H2AL	0.0336308	0.0342133	0.017854	0.00987128	0.00955165	0.537299	0	0	0.0663441	0.361102
HIST1H1B	0	0.116559	0	0.088109	0.0380917	0.79138	0	0	0.0493879	0.0547809
HIST1H3J	0.0343585	0	7.93229e-05	0	0	0.35849	0	0	0.0609498	0.278945
AL121944.1	0	0.0504573	0	0.0119325	0.986577	0	0.302337	0	0.142486	0.101271
PPP1R10	0.150551	0.0417001	0.0674659	0.377947	0.448015	0.0684271	0.40778	0.0677323	0.228911	0.465061
TUBB	0.144626	0.0658317	0.11423	0.193602	0.482154	0.255169	0.403448	0.10383	0.30986	0.369527
IER3	0.0473851	0	0	0	0.0164667	0.0679352	0.544711	0.199683	0.0566079	1.04373
LINC00243	0.0833222	0.072002	0	0.0375798	0.283474	0	0.0762268	0.0534761	0	0.390799
AL662844.4	0.0535407	0.104403	0.116011	0.345944	0.748402	0.0424873	0.193415	0	0.131124	0.159962
ATP6V1G2	0.0365061	0	0.0197185	0.112195	0.116311	0.0170782	0.121874	0	0.0345328	0.0994226
LTA	0.407729	0	0.173256	0	0.368207	0.0640578	0.237514	0.408546	0	0.294102
TNF	0.0775118	0.0133693	0.0562521	0	0	0.093838	0.844967	0.497184	0.0958227	0.692958
LST1	0.0923645	0.005257	0.00239166	0.0100447	0.507213	0.0441271	1.23965	0	0	0
NCR3	0.214538	0	0.0146085	0.106512	0.0316083	0.00273291	1.9733	0.020573	0.126601	0
AIF1	0	0	0	0.0925595	1.51908	0	0	0	0	0.263525
DDAH2	0.06386	0.0600961	0	0.576439	0	0.0299131	0.252556	0.0819518	0.142476	0.50477
HSPA1L	0.022274	0	0	0.0424835	0.0123616	0.0324468	0.0508102	0.094251	0	0.83252
NEU1	0.0340065	0.262143	0.168647	0.152541	0	0	0.0350826	0.0171254	0.15492	1.29363
HLA-DRA	0.102062	0	0.133276	0.626277	0	0	0	0.580031	1.04297	0.0049878
HLA-DRB5	0.187803	0	0.152525	0.968217	0	0	0	0.217761	1.14203	0
HLA-DRB1	0.222621	0	0.0471825	0.589906	0	0	0	0.570553	1.04313	0.164977
HLA-DQA1	0.305522	0	0	0.508963	0	0	0	0.575838	0.816285	0.158479
HLA-DQB1	0.183207	0	0.0194656	0.299855	0	0	0	0.660278	0.782923	0.343303
HLA-DQA2	0.015903	0	0.110458	0.824585	0	7.29554e-05	0	0	0.693822	0
HLA-DMB	0.102249	0	0.00605802	0.457947	0	0.0487922	0	0.221708	0.58196	0.150805
HLA-DMA	0.359413	0	0.274063	0.504656	0	0	0	0.336899	0.810483	0.0918653
HLA-DPA1	0.228992	0	0.103907	0.626559	0	0	0	0.460995	1.03056	0.122447
HLA-DPB1	0.184922	0.00639642	0.0745612	0.63251	0.0719746	0	0	0.263044	1.15958	0.0846073
HCG25	0.0121612	0	0.0618046	0.045073	0.134699	0.0655469	0.0449552	0.120644	0.0022501	0.229548
KIFC1	0	0.0487461	0	0.00524865	0	1.091	0.0493891	0	0.0507181	0.0218443
FKBP5	0	0.130668	1.01635	0.311949	0.62934	0.0141811	0.147339	0.131393	0.011375	0
ETV7	0.486996	0	0.277312	0	0	0	0.00249398	0.825738	0	0
CDKN1A	0.0971191	0.734195	0.144696	0	0.0374218	0.0170829	0.379349	0.0186744	0	0.339878
PI16	0.0265363	0.0641608	0	0	0.396786	0.0017904	0.102955	0	0	0
DNAH8	0.269025	0.0749708	0.0717509	0	0	0	0	0	0	0
KCNK5	0	0	0.702542	0.425322	0	0.0258471	0	0.231658	0.00833762	0.0854491
FOXP4	0.104487	0.0412842	0.348878	0.0886531	0.0188578	0.0380909	0.139643	0.0570099	0.530236	0
PRICKLE4	0.0136965	0	0.0238773	0.0690401	0.166978	0.0287785	0.0802332	0.0533194	0.0235426	0.165598
CUL7	0.112439	0.0378077	0.103371	0.147983	0.134681	0.0125641	0.0766906	0.0947564	0.0689357	0.101269
CUL9	0.648046	0.0464058	0.0490909	0.074077	0.241949	0.0355157	0.058456	0	0.0987716	0.0693606
DNPH1	0.599576	0.0569269	0.304329	0.234972	0.417931	0.0231218	0.0610244	0.311412	0.129259	0.0978379
VEGFA	0.0995435	0	0	0	0	0.0488068	0.0390907	0.283156	0.0280153	0.116746
SLC29A1	0.0445047	0	0.578728	0.0524903	0	0.320669	0	0.0152676	0	0.159373
HSP90AB1	0.0301155	0.594675	0.0512481	0.129008	0	0	0.0313132	0	0	0.845678
NFKBIE	0.116038	0.0542075	0.0324023	0.120779	0.0753048	0.0196019	0.238082	0.271263	0.145147	0.817327
RUNX2	0	0	0.0267415	0.605207	0.356822	0	0.544164	0.628745	0.160656	0.017242
CLIC5	0	0.00517509	0	0.696742	0.00601549	0.0950063	0.341698	0.382588	0.144299	0
RCAN2	0.454219	0	0	0	0	0	0	0.160445	0.20888	0
IL17A	0	0	0.0241784	0.190007	0	0	0.232047	0.101085	0	0
MCM3	0.155141	0.0549569	0.250828	0.327131	0.279243	0.198118	0.132206	0.194153	0.0651029	0.130236
BAG2	0.0648484	0.0501484	0.0526315	0.0374577	0.373104	0.0610647	0.0110827	0	0.126872	0.547453
AL021368.2	0.0226657	0	0.013756	0.145678	0.229955	0.0567644	0.0628537	0.0128739	0.0640504	0.0372782
DDX43	0.00431616	0.0516161	0	0.0746867	0.17115	0.0185524	0.148703	0.0245333	0.105633	0.154736
CGAS	0.112563	0.0290717	0.0295464	0.283032	0	0	0.248304	0.345034	0.202589	0.76545
CD109	0	0	0.218289	0.419898	0	0.0255612	0	0.692033	0	0
MYO6	0	0	0.306935	0.0702499	0.0325738	0	0.19426	0.0324686	0.386164	0.0315456
IRAK1BP1	0.0478168	0.000268878	0.0675262	0.220336	0.210793	0.0387154	0.118372	0.0135928	0.0900913	0.0705771
ELOVL4	0	0	0	0	0.032156	0	0.822962	0	0.181794	0
TENT5A	0.0659756	0.0209509	0.0350585	0	0.406383	0.00327421	0.0769265	0.0989679	0.20884	0.688933
ME1	0	0	0	0	0	0	1.82714	0	0	0
CEP162	0.0539506	0.0626205	0.0686004	0.18919	0.0595514	0.0428048	0.0428688	0.123097	0.104913	0.1723
NT5E	0	0.0101875	0	0.0571991	0.570141	0	0.0757496	0	0.000969526	0.199653
CGA	0.191441	0	0	0.00395348	0	0	0	0	0	0
CASP8AP2	0.0816087	0.155753	0.101796	0.216196	0.326745	0.0210859	0.156699	0.108551	0.120691	0.321855
BACH2	0	0.184941	0.0483332	0	1.58862	0.026335	0.0366798	0.0327714	0	0
USP45	0.0550679	0.00430398	0.0526489	0.0909683	0.219856	0.0354009	0.290402	0.0574328	0.21187	0.215524
PRDM1	0.460962	0.239287	0.101751	0.841499	0.10359	0	0.300192	0.164162	0.107476	0
CRYBG1	0.00140618	0.377029	0.511431	0	0.686796	0	0.203454	0	0.34362	0
SESN1	0.0840786	0.163152	0.4252	0	0.397859	0	0.468631	0	0	0.541606
CEP57L1	0.0754726	0.0427634	0.0608478	0.164761	0.0470264	0.252673	0.136396	0.025036	0	0.0900554
DCBLD1	0.00693617	0	0.304759	0	0.23479	0.0193672	0.0512741	0	0.0713884	0.399423
FAM184A	0.481912	0.110836	0.195441	0	0.26998	0.0067134	0	0	0	0.324289
MAN1A1	0.194851	0.0581001	0.243481	0.453904	0	0	0.362917	0.231613	0.210815	0.466123
SMPDL3A	0	0	0.794724	0.0141356	0	0	0	0	0	0
SOGA3	0	0.0817597	0.0226053	0	0.183971	0.0222091	0.1264	0.387402	0.0347718	0.0639916
THEMIS	0	0.105758	0.0850447	0.966593	0.222959	0.00349401	0.374042	0.0678192	0.276809	0.455001
ARHGAP18	0.127908	0.01966	0.181238	0.781503	0	0.0153623	0.214824	0.32556	0.228291	0.0995825
SAMD3	0	0.038597	0	0.35315	0.0134186	0.0161406	0.20105	0.265914	1.08258	0.314262
SGK1	0	0.415949	0.345801	0.0254085	0.343077	0.00214251	0	0.263027	0	0.484606
MYB	0.0795967	0.0114438	0.296185	0	0.188731	0.18165	0	0.0100324	0.0101215	0.0910122
AHI1	0	0.210843	0.438349	0.292911	0.30643	0.0442473	0	0.387204	0.0606192	0.153899
PDE7B	0	0	0.754047	0.209336	0.0416533	0	0	0.218807	0	0.0799181
IFNGR1	0.0868859	0.101589	0.0206727	0	0.631127	0	1.02613	0.0251261	0.585086	0
WAKMAR2	0.143276	0.0933486	0	0.50433	0.381978	0.0113852	0.405823	0.0046392	0.314942	0.0483823
TNFAIP3	0.018763	0.697181	0	0.578021	0	0	0.50275	0	0.162802	0
PERP	0.221958	0.0993052	0	0.0926915	0.128066	0.0676791	0.933224	0.196646	0.313516	0
CITED2	0.00773456	0.305188	0.259357	0.605527	0.149092	0.0148807	0.236958	0	0.07174	0.501954
PHACTR2	0.486378	0.113625	0.695628	0.0119728	0.26876	0	0.491336	0.0175655	0.286288	0
PLAGL1	0.413215	0	0.068459	0.309128	0.0203617	0.0987524	0.0608373	0.153605	0	0.0248079
HYMAI	0.306116	0	0.0254698	0	0	0.0546744	0	0.112733	0	0.0609586
STX11	0.187794	0.291555	0.661896	0.013445	0.104306	0.0162377	0.0947514	0.0352517	0.474642	0.0155397
FBXO30	0.149011	0	0.121879	0.108248	0.0430147	0	0.0659652	0.232742	0.219218	0.165304
UST	0.0410802	0.0665571	0.89043	0	0	0	0.274019	0.0204476	0.0494158	0.197635
ZC3H12D	0.416027	0.371187	0.319091	0	0.222377	0.00282729	0	0	0.00338474	0.0568088
AL358852.1	0.0256295	0.058767	0.0222938	0.013272	0.113189	0.0334072	0.0439475	0	0.0738276	0.039579
LRP11	0	0.00855701	0.0267238	0	0.189807	0.157091	0.0270052	0.0817476	0	0.179495
ULBP2	0	0.561213	0	0	0	0	0	0	0.0153136	0.299044
SYNE1	0.0606921	0.103645	0.262956	0.230305	0.273677	0	0.217523	0.119666	1.14556	0.117076
ZDHHC14	0.136981	0.017718	0	0.55336	0.00362034	0.0180686	0.306108	0.0146364	0.129917	0.123456
SNX9	0.283714	0.176121	0.380595	0.286214	0.855634	0	0.059649	0.24592	0	0
SYTL3	0.154288	0.386734	0	0.638311	0.170903	0	0.274066	0.0774455	0.569762	0
C6orf99	0.026851	0.035478	0.00280886	0.494982	0.350697	0.0404041	0.337792	0	0.0095804	0.152794
AL035530.2	0.0773033	0.0747223	0.0648224	0.22695	0.09732	0.025426	0.250508	0.0373771	0.141513	0.49891
TAGAP	0.04269	0.456184	0.245207	0.359417	0	0	0.167844	0	0.169227	0.729647
SOD2	0.0399871	0.428324	0.0497202	0	0.854468	0	0.0542743	0.0531324	0.0420543	0.329693
MRPL18	0.080522	0.187512	0.0710368	0.0412388	0.157095	0.0276411	0.0174087	0.0812637	0.0547273	1.38499
IGF2R	0.299081	0	0.0675258	0.321241	0.388047	0	0.227908	0.3935	0.478736	0.240407
AL139393.3	0	0	0.0478335	0	0.225236	0	0.481042	0.0257409	0.112631	0.142533
MAP3K4	0.0598253	0.0888882	0.155184	0.142148	0.432522	0.0447161	0.423666	0.106345	0.193018	0.235472
AGPAT4	0.0557738	0.0799427	0.0659848	0	0.134576	0	0.246044	0.0578831	0.353407	0
Z94721.1	0.0587517	0.00273992	0.0846473	0.00649542	0.275693	0.0936463	0.0568872	0	0	0.215573
CCR6	0.246391	0.230594	0.0340208	0	0.0627044	0	1.48622	0	0	0
AFDN	0.204473	0	0.101341	0	0.271495	0.0544913	0.555919	0.124526	0.118418	0.0668539
C6orf120	0.0799622	0.0789631	0.110101	0.142158	0.665	0.0546793	0.195605	0.127552	0.138577	0.344595
TCTE3	0.0622415	0	0.0355497	0.216571	0.18145	0.066442	0.151378	0	0.045996	0.213784
DLL1	0	0.11396	0	0	0.298107	0	0	0	0.00256983	0.101624
PDGFA	0.408723	0	0	0.113332	0	0	0	0.307192	0.00594224	0
ZFAND2A	0.0248194	0.114945	0.0657306	0.0400968	0.0592938	0	0.160857	0.00157755	0.185294	1.53108
CHST12	0.108691	0	0	0.978571	0.096573	0	0.237737	0.417038	0.634195	0.0264252
LFNG	0.513857	0.0684184	0	0.213233	0.418848	0.0185182	0.451418	0.33195	0.126307	0.0425852
FSCN1	0.113179	0.25174	0.0314635	0	0	0.0327963	0.0211592	0	0	0.390822
CYTH3	0.0596901	0.0895294	0.0324127	0.0253569	0	0	0.51767	0.068403	0.315245	0
AC004982.2	0.0486099	0.00839701	0.0793494	0.0212117	0.19652	0.00257269	0.0129269	0.0329926	0.100391	0.0644432
GLCCI1	0.379243	0.119245	0.640723	0.191526	0.157847	0	0.225592	0	0.444042	0.314594
ICA1	0.411992	0.00470848	1.40565	0	0	0	0	0	0	0
ARL4A	0.0311422	0.724758	0.0454206	0.061997	0.323457	0.0104871	0.350214	0	0.0565203	0.155427
ETV1	0	0	0.0808722	0.803468	0	0	0	0.114412	0.0833197	0.0789826
TSPAN13	0.52581	0	0	0.374107	0	0	0	0.40027	0	0
AHR	0.255002	0.234484	0.45281	0.517954	0.106665	0	0.234717	0.120863	0.0832853	0.182318
HDAC9	0.263239	0.0518321	0.144523	0.110189	0	0	0.26616	0	0	0
TWIST1	0.199174	0.0239428	0.26187	0	0	0	0	0	0	0
TWISTNB	0.0613196	0.173259	0.0611106	0.0286623	0.698713	0.0581592	0.290779	0.0390173	0.252333	0.396275
ITGB8	0	0	0.931816	0.00250157	0	0	0	0	0	0
CCDC126	0.115904	0.0894737	0.0160892	0.196871	0.0185015	0.0887936	0.0661488	0.124328	0.144209	0.266726
OSBPL3	0.203066	0.0439873	0.361986	0.402071	0.105023	0.0221915	0.251929	0.235356	0.241952	0.178532
CYCS	0.0154072	0.825871	0.0293387	0.105077	0.0010339	0.000815574	0	0	0	0.509699
NFE2L3	0.49847	0	0.0680351	0	0	0.0176609	0.190973	0.328636	0.099599	0.29968
SNX10	0.290967	0	0.0607099	0.258728	0.150071	0.0798324	0.404088	0.288937	0.292507	0.0696756
SKAP2	0.324886	0.0158182	0.0365239	0.12675	0	0.0297458	0.772144	0	0.185806	0.0223441
HOTAIRM1	0.162433	0.00280891	0.227395	0.039322	0.182531	0	0.312695	0	0.589675	0.0940607
WIPF3	0	0	0	0.725331	0	0	0	0.212115	0	0
PLEKHA8	0.080032	0.040563	0.0703882	0.102049	0.139343	0.0193111	0.0920398	0.0295534	0.105383	0.197488
RP9	0.100045	0	0.0744544	0.0955691	0.76477	0.0803088	0.212345	0.104923	0.412313	0.0692828
ANLN	0	0	0	0	0	1.00448	0.00686105	0.137295	0	0.0735255
AOAH	0	0.215431	0	0.806221	0	0	0.0883936	0	0.923098	0
TRGC2	0	0	0.0393747	1.03149	0	0.029584	0.549044	0	0.393848	0.00685241
TRGC1	0	0	0	0.586944	0	0.0373725	0.457411	0	0.230923	0.0266417
TRGV10	0	0.0465644	0	1.0617	0	0.00864882	0.494311	0	0.304965	0.015672
TRGV9	0	0.0220262	0	0.735442	0	0.0176938	0.239269	0	0.308378	0
TRGV8	0	0	0	0.789023	0	0.0269026	0.186079	0	0.37648	0
TRGV7	0	0	0.0470498	0.562363	0	0.0143089	0.321541	0	0.40124	0.0582478
TRG-AS1	0	0	0.2175	0.837531	0.192116	0	0.296444	0.137205	0.451875	0.302324
TRGV5	0	0	0.0666443	0.130775	0	0.00807882	0.471944	0.128341	0.335268	0.27156
TRGV4	0	0	0	0.162884	0	0	0.586505	0	0.12617	0.172403
TRGV3	0	0	0.0694881	0.184174	0	0	0.273936	0.00116133	0.266283	0.379694
TRGV2	0	0	0.147038	0.64552	0	0	0.61398	0	0.37215	0.0457554
LINC00265	0.126404	0	0.0421296	0.302382	0.0722044	0.0714142	0.0749169	0.220693	0.113113	0.125715
AC072061.1	0.0261326	0.0480835	0.019984	0.0539522	0.131934	0.00160707	0.114625	0	0.094304	0.1164
AEBP1	0	0.00837715	0	0	0.662436	0	0	0	0	0.117088
IGFBP3	0	0.133771	0	0	0.139915	0	0.4231	0	0.22927	0.0643511
AC073115.2	0	0.0141893	0.0268748	0	0.295356	0.000254168	0.170887	0	0.04819	0.402017
TNS3	0.285492	0	0	0.660683	0	0	0	0.645383	0	0
AUTS2	0	0.0298389	0	0.298015	0	0	0.831666	0	1.27046	0
LAT2	0.213651	0	0.0918268	0.697664	0	0.045575	0	0.236726	0	0
NCF1	0.0731056	0.0287671	0.0538868	0.237157	0.71457	0.0497594	0.386867	0.0287549	0.270662	0.514625
HIP1	0.208708	0	0.0570251	0.538449	0	0.0973848	0.186991	0.00252845	0.135649	0.0355993
HSPB1	0.0950212	0	0.0310489	0.0740251	0	0	0.0298755	0.290549	0	1.83113
CCDC146	0.0112626	0.0356014	0.0618257	0.280978	0.132112	0.00578304	0.0172722	0.0776657	0.115955	0.0635896
FGL2	0.0641277	0.0346992	0.0614793	0.410692	0.0151942	0.00971384	0.0238635	0.225273	0.0145084	0.168342
PHTF2	0.517013	0.150627	0.322132	0.241974	0.142445	0.0168499	0.246865	0.216194	0.110539	0.239432
ABCB1	0	0	0	0.674944	0.253424	0	0.844794	0	0.281063	0
CDK14	0.247445	0	0.588792	0.219645	0	0.0532435	0	0.0642579	0	0
CYP51A1	0.0445015	0.182806	0.057424	0.171704	0.3043	0.0203538	0.07938	0.045938	0.388804	0.444281
CDK6	0.203646	0	0.465292	0.533346	0.217286	0.00685746	0.392852	0.369319	0.253414	0
SAMD9	0.191824	0.16823	0.117591	0.297777	0.184676	0	0.142551	0.616199	0.318933	0.143952
SAMD9L	0.199516	0.104759	0.00978301	0.399865	0.0281864	0	0.142717	0.963142	0.204685	0.169344
PON2	0.0106413	0	0.382658	0.624688	0.0817088	0.0620723	0	0.105522	0.0564997	0.00645449
MCM7	0.0606456	0.0254477	0.0967517	0.16327	0.500092	0.2895	0.126803	0.131537	0.289164	0
ZCWPW1	0.0186586	0.0620884	0.0113828	0.135213	0.354182	0.00316855	0.100543	0	0.000275744	0.0838899
SRRT	0.0601432	0.148114	0.101911	0.331745	0.279257	0.0240098	0.170991	0.102694	0.949394	0.209718
MUC12	0.033742	0	0.067638	0.0201259	0	0.0120236	0.00107093	0.208529	0.0988693	0.495485
SERPINE1	0.02809	0	0	0	0	0.0365762	0.0343184	0.437954	0.0317429	0.0474801
AC007384.1	0.244455	0.270363	0.0355944	0.631196	0.111593	0.0120396	0.345967	0	0.0671824	0.293978
LINC01004	0.0178808	0	0.0262051	0.0511764	0.163099	0.0199491	0.0849193	0.0455997	0.0534285	0.0463106
KMT2E-AS1	0.0665451	0.162715	0.110868	0.499173	0.265113	0.0205617	0.305576	0	0.0982661	0.0386473
NAMPT	0.355073	0.603761	0.13215	0.36473	0.129796	0	0	0.135421	0.0625725	0.0205414
AC007032.1	0.102899	0.0948319	0.0436935	0.384115	0.0617229	0.0733605	0	0	0	0.270657
CCDC71L	0.300648	0	0.113979	0.0713621	0.283987	0.00360625	0.249287	0.23659	0.281492	0.330584
PRKAR2B	0	0.0397752	0.116352	0.053259	0.050612	0.0369042	0.0423586	0	0.0524913	0.175189
IMMP2L	0.0107534	0.140233	0.123507	0.0495852	0.655158	0.000536883	0.161458	0	0.0296692	0.215397
LRRN3	0	0	0	0.589375	0.247952	0	0	0.0193108	0	0.266399
IFRD1	0.0684192	0.523662	0.141474	0.0498794	0.129202	0.00341212	0.142063	0	0.440295	0.527047
TMEM168	0.0809239	0	0.0736283	0.229225	0.505959	0.0376637	0.175524	0.0813851	0.0990741	0.197329
MDFIC	0.290905	0.0847265	0.201969	0.37814	0.339636	0	0.444	0.187181	0.263541	0.252614
CAV1	0	0	0.879726	0	0	0	0	0	0.0289489	0
TSPAN12	0	0	0.895921	0	0	0	0	0	0	0
FAM3C	0.135408	0.0114689	0.106566	0.739604	0.249204	0	0.161836	0.561916	0.0219735	0
AC006333.2	0	0.0159449	0.0212096	0	0.213954	0	0.0305855	0	0.0690386	0.323909
HILPDA	0.158039	0.0240897	0.141961	0	0.0161125	0.0896428	0.0380607	0.0613824	0	0.44367
CCDC136	0.135353	0.0273495	0.190813	0.186792	0.00586424	0.109688	0.077051	0.0850266	0.0791735	0.0923028
CPA5	0.0310447	0.0293722	0.645481	0.0143453	0.019246	0.0113132	0	0	0	0
MEST	0	0.011173	0.153047	0.0209834	0.30476	0.00544429	0	0.0158815	0	0.104975
LINC00513	0.0799126	0.045164	0.0395624	0	0.0212441	0.0307889	0.118557	0	0.0380884	0.263632
LINC-PINT	0.173315	0.52665	0.146823	0.262469	0.146457	0	0.256284	0	0.209042	0.141995
BPGM	0.0936047	0.0673115	0.0373099	0.00906786	0.55273	0.0184215	0	0.0862179	0.558294	0.22973
TMEM140	0.2629	0.159335	0.188221	0.338657	0.0842457	0	0	0.462637	0.0597472	0.232321
CREB3L2	0.579709	0.0220051	0.0535806	0.458042	0.0737142	0.00357126	0.36272	0.11258	0.121623	0.0608276
AC083880.1	0.00099996	0.0264659	0.0636892	0.084356	0.0908787	0.0652064	0.163562	0	0.115698	0.346276
HIPK2	0.000628288	0.0291182	0.570416	0.218911	0.709983	0.0390354	0.26042	0.295125	0	0.0512609
TBXAS1	0	0.00927216	0.520094	0	0.00894456	0.0395643	0.248991	0.608481	0	0
TRBC1	0.191335	0.244933	0.237893	0.45251	0.212285	0.0401546	0.0988068	0.133042	0.255942	0.36655
TRBC2	0.164123	0.105761	0.280171	0.533919	0.346036	0.0273645	0.1098	0.106152	0.27949	0.21896
EPHB6	0.0800802	0.0338503	0.301144	0.172453	0.683942	0.0211883	0.115418	0	0	0.153202
EPHA1	0	0.096628	0	0.0742173	0.321693	0.0290361	0.009809	0	0.167702	0.456907
EPHA1-AS1	0	0.0329754	0	0.0331662	0.612716	0	0	0.000893934	0	0.360019
ZNF282	0.452896	0	0.215861	0.340633	0.164272	0.0267869	0.0220655	0.315185	0.0905877	0
ACTR3C	0.217469	0	0.190572	0.0251198	0.192943	0.0798878	0.117222	0.085368	0.0828648	0.190285
GIMAP8	0.00100034	0	0.0352005	0.0768636	0.568767	0	0.14363	0.208741	0.0933648	0.351812
GIMAP4	0.0302872	0.0835573	0.16879	0.177214	0.385193	0.0229651	0.105319	0.322307	0.302341	0.797675
WDR86-AS1	0	0.00240824	0.0161642	0	0.140476	0	0.912268	0.314643	0.0542697	0
INSIG1	0.140756	0.260529	0.197879	0.220056	0.470309	0.0188638	0.200725	0	0.433818	0.086294
LINC01006	0.0983252	0	0	0.111566	0	0.0677877	0.030514	0.302065	0.00226993	0.0853959
PTPRN2	0.0681151	0.152671	0.488629	0.466411	0.060346	0.0645026	0	0.166545	0.114119	0.0442811
WDR60	0.0838196	0.0244743	0.0966236	0.251403	0.327661	0.0385198	0.189794	0.0642054	0.120506	0.14589
VIPR2	0	0	0.297481	0	0	0	0.120392	0	0.448781	0.054387
KBTBD11	0.0130675	0	0.0321661	0	0.597428	0	0	0	0	0.0275841
MYOM2	0.014568	0.0896712	0.0220009	0	0.248376	0.0373745	0	0.00997645	0	0.0104281
AGPAT5	0.133679	0.136814	0.203139	0.398995	0.632612	0.0407254	0.083922	0.152567	0.0207297	0
PRAG1	0.0235868	0	0.108494	0.126233	0.834769	0	0	0.104552	0.0347582	0.265237
ERI1	0.396405	0	0	0.270755	0.0344422	0.0875342	0.0612033	0.417719	0.0497782	0.149461
PPP1R3B	0.0878421	0.136513	0.0262359	0	0.388567	0	0	0.121815	0	0.288863
CTSB	0.308238	0.0744512	0.639972	0	0.204636	0.0201774	0.174663	0.603322	0.115636	0.189827
AC068587.4	0.0968367	0.117855	0.321549	0	0.253557	0.104344	0.63647	0	0.354399	0.183088
MTUS1	0	0	0.625671	0.063099	0.149934	0	0	0.0939486	0	0.161286
CSGALNACT1	0	0.0571692	0.0851172	0.296257	0.941116	0.0132753	0	0.237742	0	0
DOK2	0.188056	0.178802	0	0.268831	0	0	0.0190142	0.147874	0.380266	1.06193
EGR3	0.192553	0.0784564	0.0293667	0	0	0	0.197018	0.102616	0	0.271462
TNFRSF10C	0	0.110954	0	0	0.377592	0	0	0	0	0.257506
TNFRSF10D	0.0157285	0.0592113	0	0	0.486777	0	0	0	0	0.802546
TNFRSF10A	0.0927815	0	0.243103	0.119103	0.709905	0.0210522	0.036928	0	0.125744	0.417471
NKX3-1	0	0.0975393	0	0	0.28153	0	0	0	0	0.372915
NEFM	0.0234168	0.0488673	0.0135536	0	0.0197135	0	0.00327923	0	0	0.285465
NEFL	0	0	0	0	0.420529	0	0.125616	0	0	0
DOCK5	0	0	0	0.84319	0	0.0288606	0.021741	0.0270961	0	0
CDCA2	0.117943	0	0	0	0	0.850359	0.0304529	0.0284653	0.0279405	0.064761
CLU	0	0.0144665	0.023441	0	0	0.0708691	0.283425	0.129226	0.222434	0.14956
FZD3	0	0	1.12592	0	0.147774	0	0.0267292	0	0.0448826	0
DUSP4	0.530657	0.0890744	0.330723	1.04716	0	0	0	0.17973	0.269644	0
LINC02099	0.954322	0	0	0	0	0.0220171	0	0.0389648	0	0
AC044849.1	0.0472744	0.281103	0.0242502	0.19034	0.366503	0	0.335773	0	0.372189	0.620508
AC026979.2	0.0351051	0.392842	0.0438218	0.561902	0.648811	0.0332856	0.144106	0	0.239606	0
ZNF703	0	0.169807	0.313938	0	0	0	0	0	0	0.399794
RAB11FIP1	0.363349	0.156387	0.519879	0.148939	0	0	0.454283	0.310064	0.0657255	0.186499
EIF4EBP1	0.0713406	0	0.0419598	0.118984	0.0867515	0.11073	0.1222	0.2185	1.07845	0
AC087623.2	0.053731	0.0260314	0.0370248	0.218363	0.257716	0.0722561	0.180284	0	0.22769	0.311351
LETM2	0.0767673	0.100922	0.0490909	0.346885	0.295642	0.0234492	0.182416	0	0.217973	0.311098
FGFR1	0	0.0697178	0.712154	0	0.100088	0.00677129	0.125323	0	0.091401	0.0211683
TM2D2	0.178302	0	0.0751749	0.0361022	0.325927	0.0374711	0.0346484	0.253813	0.195027	0.490002
GINS4	0	0.155998	0.0714923	0.0888332	0.103248	0.26074	0.0721068	0	0	0.173375
AC103724.3	0.00493865	0.0401489	0.000511396	0	0.292951	0.0516599	0.084308	0	0.0454423	0.387008
AP3M2	0.0444787	0.329699	0.230234	0	0.948544	0.0438131	0	0.0801871	0.104955	0
PLAT	0	0.020763	0.0944551	0	0.00955608	0	0.0170674	0.28652	0	0.144456
CEBPD	0.0151406	0	0	0.634729	0	0	1.32857	0.417494	0.209457	0
MCM4	0.0469854	0.0159038	0.106235	0.189859	0.207961	0.285962	0.029436	0.26488	0.164991	0.0322119
RB1CC1	0.153524	0	0.205323	0.225521	0.88238	0	0.215117	0.0262717	0.630647	0
LYN	0	0	0.206455	0.0893514	0	0.00240855	0.167243	0	0.594952	0
SDCBP	0.0594477	0.644375	0.235537	0.179444	0.456181	0	0	0	0.12496	0.0728251
TOX	0.142449	0.0119508	1.07038	0.780595	0	0	0	0.134358	0.293593	0.0521045
AC090152.1	0.0740695	0.00180664	0.678172	0.549888	0	0.028908	0.0130392	0.269202	0.195233	0.024845
AC022182.2	0	0	0.00192614	0	0.15078	0	0	0.0482129	0	1.26084
ASPH	0	0.0348425	0	0.49152	0.376141	0.00585479	0.0987422	0	0.0854371	0.243548
CYP7B1	0.235548	0	0.52236	0	0	0	0	0	0	0
MYBL1	0	0.126173	0	0	0	0.00397597	1.55166	0	0.464657	0.0267777
MSC	0	0	0	0.0421051	0	0.0950259	0.279844	0.251566	0.622737	0
RDH10	0	0	0.573412	0.167559	0	0.0485909	0	0.640327	0.00733219	0
LY96	0.137929	0.137746	0.571676	0	0.309285	0	0	0	0	0.228769
ZC2HC1A	0.431109	0	0.393788	0.0198781	0.1444	0.0646884	0.0798667	0.126629	0	0.0088838
ZBTB10	0	0.533668	0.568637	0	0.459866	0	0.0791171	0	0	0.0663298
FABP5	0	0.0855521	0.604611	0.447515	0.042828	0.0209626	0	0.207002	0.329843	0.548958
LRRCC1	0.031964	0.02142	0.0369631	0.158308	0.0289826	0.211422	0	0.07376	0.113302	0.151888
CA2	0	0	0	0	0	0	1.48096	0	0	0
AF117829.1	0.0662623	0	0.0178485	0	0.211003	0.0221863	0.270228	0.0224705	0.00683136	0.219994
OTUD6B-AS1	0.088565	0.100425	0.0762906	0.15094	0.553861	0.0603111	0.274609	0.0645952	0.189512	0.585467
RBM12B	0.0992692	0	0.100219	0.240507	0.217108	0.0823222	0.143532	0.109369	0.0559607	0.244516
PDP1	0.0834175	0.194762	0.0445853	0.0308019	0.525538	0.0170419	0.0867748	0.108825	0.330686	0.0176803
GEM	0.37313	0.103438	0.258429	0.603195	0	0	0	0.452325	0	0.10257
CCNE2	0.0399434	0.00937027	0.160691	0.00591828	0	0.308312	0	0.0134368	0.0707656	0.254847
TP53INP1	0.268883	0.143634	0.963543	0.0900237	0.08253	0	0.04085	0.0123143	0.101942	0.260827
LAPTM4B	0.838311	0	0	0.0494459	0.424783	0.00718336	0.0736736	0	0	0
RNF19A	0.147132	0.344005	0.795265	0.353952	0.00804762	0	0.0305896	0.0736725	0.556676	0
AP003472.2	0	0.0153747	0.611582	0.0694108	0	0	0	0	0.0194512	0.0454216
UBR5-AS1	0.0119272	0.023371	0.0284303	0.0303537	0.182831	0.0186257	0.0803465	0.0645306	0.0933317	0
KLF10	0.117416	0.310476	0	0	0.364853	0.0324686	0.477464	0.198073	0.575495	0
TRPS1	0.181411	0.125427	0.506025	0.382178	0.252427	0	0	0.321205	0.197118	0.0699765
SNTB1	0	0.0822289	0	0.254573	0.608507	0.0100087	0.0838413	0	0.221475	0.397804
AC016405.3	0	0.0168602	0	0	0.374549	0	0.475546	0	0.0668611	0.115969
ATAD2	0.0936156	0.0449382	0.182602	0.291791	0.32828	0.133886	0.125226	0.123698	0.265522	0.0709619
FBXO32	0.0757745	0.101502	0.391794	0.0867844	0.606614	0	0	0.0849786	0.461855	0.0479449
RNF139-AS1	0.0428828	0.102048	0.039676	0.0762098	0.227924	0.0429096	0.0234236	0.0307257	0.116881	0.101432
MTSS1	0	0	0.165291	0.216699	0.619714	0.0210243	0.13633	0.16756	0.345862	0
SQLE	0.10104	0.0170483	0.169594	0.376583	0.240827	0.110095	0.0572616	0.153095	0.261114	0.0642181
TRIB1	0.416424	0	0.516776	0.160666	0	0	0	0.277754	0	0.344724
AC016074.2	0	0.0198444	0	0.207492	0	0.000479872	0.286858	0	0.169636	0.395183
LINC00861	0.0894173	0.171602	0	0.0808714	0.785942	0.0219925	0.230628	0	0.295123	0.510978
MYC	0	0.187248	0	0	1.08	0	0.0660303	0	0	0.37794
TMEM71	0	0.316029	0	0.255984	0.355648	0.0277023	0.35697	0	0.0879227	0.383897
SLA	0.332212	0.0595307	0.289757	0.372263	0.179963	0	0.212893	0.502427	0.501641	0.067921
ZFAT	0.0493308	0	0.494714	0.115512	0.176904	0.0306964	0.0148794	0	0.113178	0.0619754
DENND3	0.0460961	0	0	0.0206842	0.0190617	0.0567573	0.329822	0.180904	0.857283	0
PTP4A3	0.334035	0.11869	0.0132783	0	0.55924	0.074625	0.0641415	0	0	0.117248
ARC	0.0212469	0	0.0259564	0	0.011774	0.0648297	0	0.12572	0	0.539205
LY6E	0.199535	0.0420377	0	0.289546	0.245331	0	0.0377457	0.968083	0.421998	0.0185818
PLEC	0.0784141	0.0330081	0.188105	0.273614	0.648442	0.0390167	0.285876	0.344888	0.426183	0.0768985
PARP10	0.123839	0.226793	0.138276	0.435113	0.196744	0	0.107051	0.577794	0.189935	0.261382
EXOSC4	0.12498	0	0.0887139	0.172601	0.138939	0.0785371	0.0592367	0.286191	0.129283	0.471885
SCX	0.0137182	0	0.0190839	0.51522	0.0180319	0	0	0.212467	0	0
KIFC2	0.0154311	0.0826171	0.025448	0.158117	0.37264	0.0286849	0.222221	0.0109124	0.267826	0.137939
ZNF250	0.0320472	0.182271	0	0.162047	0.417466	0.0149166	0.230824	0.0551941	0.0298868	0.0591317
SLC1A1	0.412725	0	0	0.113421	0	0	0	0.243887	0	0
CDC37L1-DT	0.0144715	0.0642468	0.0414685	0.0637507	0.20377	0.0092912	0.0513574	0.0130556	0.0292955	0.108327
GLDC	0	0	0.0661141	0.072853	0	0.0509799	0	0.641514	0	0
PLIN2	0.124851	0.249543	0.300808	0.165138	0.11203	0	0.276979	0.0948701	0.272682	0.571138
CDKN2A	0.284546	0	0.0467441	0.438267	0	0.178935	0.0358622	0.295577	0.318388	0
DDX58	0.0965571	0.120074	0.000771911	0.236952	0.101133	0	0.0796084	0.665226	0.125536	0.312776
DNAJA1	0.0201576	0.583503	0.0424096	0.158898	0	0	0.071454	0.0220908	0	1.03408
B4GALT1	0.165453	0.142376	0.07184	0.168423	0.332505	0.0326587	0.465896	0.115302	0.562486	0.337301
AQP3	0.181438	0.0281559	0.129707	0	0.940499	0.0407913	0.975896	0.0124132	0.0186734	0.236648
FAM166B	0	0	0	0.358921	0	0	0	0.687193	0	0
SIT1	0.267429	0	0.160989	0.731834	0.136467	0.0645237	0.185681	0.273038	0.180303	0.540106
RMRP	0.113564	0.0704427	0.0510674	0.0807624	0.322031	0.0925447	0.148131	0.0218961	0.219095	0.0493371
TLN1	0.17018	0.106351	0.219337	0.677465	0.219016	0	0.389374	0.281312	0.421155	0.134589
TRMT10B	0.105968	0.0140182	0.142164	0.247027	0.282657	0.0837481	0.129133	0.108815	0.0876386	0.178182
ANKRD18A	0.0152519	0.0796728	0.112629	0	0.146221	0	0.0601662	0	0	0.136953
AL512625.3	0	0	0	0.634637	0	0.0895013	0.0949911	0	0.137057	0
PIP5K1B	0.0765137	0	0.012793	0.386364	0	0	0	0.547341	0	0
CEMIP2	0.10824	0.268299	0.313255	0.162113	0.321665	0	0.0313664	0.0472318	0.811267	0.00479022
ANXA1	0	0.788758	0	0.316217	0	0	0.390929	0	0.230737	0.119736
GCNT1	0.598858	0	0	0.651523	0	0	0	0.26029	0.0735549	0.0510998
CEP78	0.0618346	0	0.0588605	0.0859749	0.217625	0.183985	0.0399968	0.0227868	0.693378	0.180135
TLE1	0	0	0	0.0279201	0	0	1.52645	0	0.00845235	0
GKAP1	0	0.264734	0.182945	0	0.540941	0	0.0916535	0	0.189138	0.225124
CTSL	0	0.0946628	0.0806906	0	0.547203	0	0	0.257655	0	0.107586
CKS2	0.138604	0.226426	0.202013	0.386854	0	0	0	0.0806975	0.0865839	0.92481
GADD45G	0.25262	0.127462	0.321291	0.0678525	0	0	0.18085	0.656451	0	0.415241
AL606807.1	0.234211	0	0.23215	0	0	0.0133894	0.108168	0.590821	0	0.0193779
AL158071.4	0	0	0.00550582	0.338139	0	0	0	0.190798	0.160396	0.0917631
AL158071.3	0	0	0.0156496	0.287625	0	0	0	0.137977	0.220119	0.11918
NFIL3	0	0.219856	0.0820816	0.953891	0.0621469	0	0	0.228295	0	0.332751
NINJ1	0.202885	0.277123	0.0708993	0	0.648872	0.0540689	0.615005	0.0469844	0.280545	0
PRXL2C	0.0106672	0.458148	0.222718	0.0800895	0.19399	0.0310322	0.152969	0.0121964	0.229122	0.0817405
AL590705.1	0.0068087	0.0915838	0	0.0463491	0.111044	0.0352362	0.0950205	0	0.0642923	0
AL499604.1	0.00833423	0.0785122	0.0288566	0.023296	0.567071	0.003651	0.425946	0	0.111849	0.610886
HEMGN	0	0	0	0	0.176166	0	0	0	0	0.436329
NANS	0.0892966	0.400628	0.137958	0	0.27929	0.0459392	0	0.0101675	0	0.673117
CORO2A	0.137497	0.115827	0.164154	0.207686	0.378867	0.0278164	0.231707	0.011913	0.0928271	0.156277
NR4A3	0.0704846	0.766332	0.0430155	0	0	0	0.118354	0.0677597	0.323207	0
SMC2	0.0757584	0	0.141217	0.307966	0.087143	0.417602	0.0427243	0.124348	0.0768438	0.0717861
ABCA1	0.0757798	0	0.0227661	0	0.831149	0	0.465776	0	0.0112751	0.043773
KLF4	0	0.244279	0.395205	0	0.0130714	0	0	0	0	0.0578066
CTNNAL1	0.245703	0.0180236	0.0147526	0.142171	0	0.0931502	0	0.210186	0.129392	0.46825
PALM2-AKAP2	0.215286	0.0499261	0.0934846	0.0970837	0.186253	0.00517424	0	0.710821	0.17834	0.0237788
UGCG	0.243133	0.22925	0.28529	0.173158	0.73706	0	0.0289138	0.0330802	0.135568	0.164761
RGS3	0.165193	0	0.235848	0.498599	0	0.0165751	0.321753	0.3458	0.204358	0.27468
WHRN	0.434731	0.246338	0.0137796	0.544633	0	0	0.140753	0.149526	0.261948	0.0624665
TNFSF8	0	0.228722	0.621865	0.0583918	0.75027	0	0.110438	0.0694319	0.120294	0
ASTN2	0.0689574	0.0249178	0.231351	0.0484661	0.0699768	0.0465227	0.0398551	0.0577418	0.029109	0.116129
TRAF1	0.340302	0.428773	0.148501	0.300512	0.0425174	0.00980636	0.30759	0.129539	0	0.333852
STOM	0	0.236643	0.146359	0.496338	0.0536195	0	0.619772	0.133319	0.552235	0.287931
RABGAP1	0.160643	0.0759615	0.222096	0.203358	0.410388	0.0252793	0.119085	0.0804524	0.249918	0.177486
STRBP	0.0886889	0.0835838	0.153521	0.43222	0.373455	0.0313422	0.0629334	0.0624574	0.0944189	0.175778
HSPA5	0.0260859	0.584569	0.112853	0.159525	0.115451	0.0143879	0.143615	0	0.305424	0.300326
MVB12B	0	0.0615621	0	0.605381	0.0643644	0	0.50416	0	0.567519	0.0732032
STXBP1	0	0	0	0.0366605	0.374823	0.0625379	0.0615637	0.0959856	0.0129853	0.000462127
TTC16	0	0	0	0.120904	0.225819	0	0.159011	0.0306274	0.433631	0.15709
SH2D3C	0.125058	0	0.0789302	0.401395	0.0480291	0.0803793	0.157705	0.220965	0.159881	0.539454
IER5L	0.0729401	0.0423409	0.00355461	0.215848	0	0.0173238	0.0407778	0.463992	0.4271	0.998948
TOR1B	0.087116	0.070226	0.0689122	0.0763496	0.171225	0.078078	0.190096	0.183636	0.31124	0.36422
NCS1	0.0526167	0	0	0.54069	0	0.128188	0.164523	0.137971	0.0176981	0
DBH	0	0	0	0.0428352	0.481099	0	0	0	0	0
DBH-AS1	0	0	0.50265	0.300724	0.0540892	0	0	0.138021	0	0
SARDH	0	0	0.963591	0.448243	0.0734417	0.0135693	0	0.322634	0	0
LCN10	0.112877	0.0322834	0.00577817	0	0	0	0	0	0	0.642929
PHPT1	0.253341	0.0254562	0.20521	0.425918	0.265782	0.0257899	0.291374	0.394407	0.332972	0.146112
PTGDS	0	0	0	0	0.111867	0	0.186243	0	0.526862	0
CLIC3	0	0	0	1.37192	0	0	0.0385418	0.155556	0.47857	0
ABCA2	0.0980883	0	0.0537761	0.636113	0.090746	0.0329105	0.250722	0.350163	0.333228	0
FUT7	0.119083	0	0	0.0397876	0.0410606	0.106192	0.211001	0.362877	0	0.0426687
NPDC1	0.253448	0	0.511773	0	0.309319	0.0245781	0.15605	0.427133	0.295686	0
UAP1L1	0.0287698	0.0225211	0	0.453758	0.131797	0.0773696	0.067873	0.108169	0.105709	0.112514
TUBB4B	0.0347265	0.74359	0.0523254	0	0.0519355	0	0.171663	0.0806189	0.358865	0.284171
NRARP	0.147616	0	0.0324701	0	0.0730481	0.0361534	0	0.0306063	0	0.919399
KLF6	0.0913349	0.641692	0.334015	0.598934	0	0	0.124805	0	0	0.194719
AL513303.1	0	0	0	0.0563554	0	0.0354283	0.413541	0	0.229257	0.145236
NET1	0.00988893	0.0676659	0.0541632	0	0.812259	0.0991172	0	0.00285604	0.0565969	0.156635
IL2RA	0.920994	0.115855	0	0	0.205448	0.0542338	0	0.192988	0	0
PFKFB3	0.169036	0.339898	0.231523	0.306199	0.380063	0	0.56706	0.0746366	0.194881	0
PRKCQ-AS1	0.00870317	0.104969	0.0568923	0.19375	1.45296	0.0857145	0.0303981	0.0441894	0	0.218474
AL392086.3	0.00604763	0	0	0.464697	0	0	0.041556	0	0.0488504	0
GATA3	0.236945	0.240618	0.102629	0.355888	0.297694	0	0.464432	0.0868517	0.420109	0.110299
FRMD4A	0.0144247	0.00616875	0.521208	0.0138663	0	0	0.00906178	0	0.156287	0.190116
AL133415.1	0.0237977	0.19667	0	0.302809	0.558151	0.0679849	0.532514	0.227137	0.399313	0.0170488
ST8SIA6	0.0815356	0.0497066	0.0229164	0	0.0150486	0.00503786	0	0	0.521695	0.0290224
HACD1	0.391795	0.0404857	0.405638	0	0	0.0261435	0	0	0	0.0411115
STAM-AS1	0.011168	0.00180496	0.0867266	0.0165496	0	0.146605	0.163315	0.0324349	0.0169739	0.185461
STAM	0.580977	0.112798	0.379863	0.211604	0.342737	0	0.136274	0	0.106994	0.0423641
ARL5B	0.0556773	0.56845	0	0.0813861	0.317613	0.0310418	0.160694	0.0729584	0.00105232	0.101252
NEBL	0.101529	0	0.395872	0.10658	0	0	0	0.276379	0	0
OTUD1	0.111262	0.0285558	0.12287	0	0.289726	0.0159058	0.0469977	0.262618	0.122346	0.433283
KIAA1217	0	0	0.423936	0	0	0.0264989	0.256853	0.392177	0	0
ANKRD26	0.0589268	0.170566	0.10886	0.143751	0.409279	0.0599592	0	0.0306192	0.00953178	0.186579
WAC-AS1	0.112832	0.010753	0.216259	0.174285	0.596083	0.0555268	0.206009	0.068203	0.250207	0.114061
BAMBI	0	0.091242	0	0	0.0578738	0.0471041	0.102816	0.0312779	0	0.398344
MTPAP	0.134872	0.00249498	0.0757233	0.110368	0.403627	0.0638246	0.108667	0.0660085	0.239957	0
MAP3K8	0.0568977	0.266634	0.571521	0.204274	0	0	0.468222	0	0.612614	0.181789
ITGB1	0.192999	0.15364	0.195375	0.196051	0.312084	0	0.249161	0.485059	0.542651	0.0067034
CREM	0.172218	0.740824	0.180407	0.182944	0.0114848	0	0.135592	0.0153307	0.290116	0
RASSF4	0	0	0.0144697	0.298839	0	0	0	0.309226	0.182872	0.0941704
DEPP1	0.277371	0	0	0	0	0.0134716	0	0	0	0.390298
AGAP4	0.040586	0.00198172	0.045409	0.0313888	0.186772	0.0233044	0.0687516	0.0299336	0.0812209	0.152239
TMEM273	0.114268	0	0	0.796038	0	0.0249978	0.658297	0	0.0173917	0
ZWINT	0.00835751	0.0201858	0.0691155	0.0224862	0.117267	0.991675	0	0.0315207	0	0
IPMK	0.101817	0.119253	0.10249	0.196617	0.156552	0.0838213	0.0806418	0.100683	0.105514	0.257927
ANK3	0	0.00883764	0.000236115	0	0.999258	0	0.153178	0.0804002	0.0619181	0.368372
CDK1	0	0.0221259	0.0411109	0.156741	0	0.884128	0.0247431	0.0531631	0.0177616	0.0424082
ARID5B	0.438526	0.352313	0.599472	0.122278	0.295272	0	0	0.0749472	0.196595	0
RTKN2	0.836895	0.109531	0.00385818	0	0.163516	0.00689672	0	0	0	0.00823965
EGR2	0.0156766	0.0817126	0.289785	0	0	0.0516462	0.12937	0.473628	0.0534067	0.218385
PBLD	0.0862285	0.0646716	0.111679	0.0752499	0.210579	0.00688361	0.0798226	0	0.090516	0.101963
TSPAN15	0	0	0	0	0.014773	0	1.46731	0	0	0
FAM241B	0.0454114	0.107738	0.0607618	0.00642831	0.441791	0.0280137	0.017005	0	0	0.552245
PRF1	0.0789553	0	0	1.37514	0	0	0.48878	0.3078	0.634016	0
DDIT4	0.150654	0.54321	0.0956195	0	0.267102	0.0951587	0.147694	0.203844	0	0.314652
DDIT4-AS1	0.156039	0.374337	0.105004	0	0.283187	0	0.242416	0.210162	0.0115433	0.160156
P4HA1	0.139442	0.223938	0.141193	0.204333	0.042392	0.00456344	0.150833	0.251903	0.0663939	0.3472
VCL	0	0.0539732	0	0	0.194919	0.0272636	0.274273	0.14245	0.197574	0.185336
ZMIZ1	0.128208	0	0.338635	0.439795	0.246578	0.0494874	0.157193	0.313804	0.136873	0
PPIF	0.118085	0.095435	0.102521	0.118495	0.384601	0.0702947	0.281135	0.364357	0.224828	0.207752
AL135925.1	0.0540343	0	0.161218	0.197754	0.322891	0.0575047	0.200045	0.171395	0.286685	0.363338
AL603756.1	0.0522238	0.0285741	0.0300946	0.0414234	0.0632487	0.0631738	0.165043	0	0.080924	0.168786
CDHR1	0	0.00350122	0	0	0	0	0.55041	0	0.177576	0.0836718
LINC00863	0.020435	0.0421334	0.0439966	0.0261734	0.346896	0.0490346	0.190025	0.0987209	0.160936	0.396788
AL157394.3	0.196234	0.072619	0.253454	0.216158	0	0.0694916	0.240508	0	0	0.162479
FAS	0.405633	0.25035	0.511449	0.218873	0.163249	0	0.22349	0.128117	0.238533	0
CH25H	0	0.0767793	1.07128	0	0.0105691	0	0	0	0	0
IFIT2	0	0.063923	0.0107403	0	0.15359	0	0.00209419	0.458988	0.338452	0.274151
IFIT3	0	0.175036	0	0	0.20394	0	0	1.06658	0.0300513	0
IFIT1	0	0.0414016	0	0	0.0762394	0	0	1.17191	0.0159361	0.257902
IFIT5	0.119016	0	0.0183017	0.113857	0.552215	0.0168812	0.0559011	0.612329	0.184149	0.110232
AL157400.3	0.0463043	0	0.0154331	0.0081114	0	0.0826388	0.187299	0.0438066	0.0239324	0.196309
KIF20B	0.219631	0.00945499	0.118355	0.520853	0.305232	0	0.11709	0.152335	0.343151	0.00159377
KIF11	0.0894227	0.0123964	0.106865	0.206735	0	0.607148	0	0	0.128063	0.0251241
CEP55	0.374724	0	0.0120376	0	0	0.855381	0	0	0	0
HELLS	0.113198	0.0347794	0.233192	0.233596	0.213208	0.198476	0	0.080443	0.249671	0.079012
PDLIM1	0	0	0.0949798	0	0	0.00640871	0	0	0.859057	0.0117052
ENTPD1	0.536304	0	0	0.793031	0	0	0	0.722558	0	0
PIK3AP1	7.98861e-05	0	0	0.571439	0	0	0.384698	0.130463	0.480411	0.0757534
FRAT1	0.0274763	0.0466377	0.119515	0.0641565	0.739105	0	0.106672	0	0.345238	0.143604
RRP12	0.0191285	0.615731	0.117113	0.0584525	0.164499	0.0458392	0.0662138	0	0.0384381	0.0646797
SCD	0.0596255	0.0120191	0.0605666	0	0	0.0520003	0.118573	0.292272	0.119112	0.420103
OLMALINC	0.0520594	0	0.0173114	0.0302497	0.133931	0.134551	0.0686218	0.0677546	0.0305197	0.554624
SLF2	0.146598	0	0.111073	0.312602	0.254368	0.0930021	0.0952822	0.211653	0.153389	0.320269
C10orf95	0.00951727	0	0	0	0.17695	0.016066	0.0663256	0.00373616	0.0730603	0.163115
ARL3	0.00996042	0.00439183	0.231235	0.650895	0.0717589	0.0355855	0.228829	0.627306	0	0.0214187
PCGF6	0.0968676	0.0194701	0.053674	0.297007	0.0875823	0.165138	0.064725	0.134423	0.1175	0.124947
ITPRIP	0.0761077	0.334266	0.0241826	0.245374	0.373689	0.040666	0.105505	0.0162401	0.549548	0.0209747
DUSP5	0.0541976	0.442294	0.218498	0.728341	0	0	0.448208	0.0583014	0.107727	0.282933
PDCD4-AS1	0	0.185789	0.0265346	0.124892	0.880665	0.00742024	0	0	0.0337054	0.143608
TCF7L2	0	0.00604137	0	0	0.208239	0	0.261557	0	0.373137	0
ADRB1	0	0	0	0.391541	0	0	0.0395051	0	0.120164	0.0775647
AFAP1L2	0.00667767	0	0	1.12627	0	0	0	0.454344	0	0
ABLIM1	0	0.254842	0.0308502	0.161792	1.29152	0.0154343	0	0	0.18529	0.163715
FAM160B1	0.187696	0	0.309585	0.133782	0.392504	0	0.0721093	0.133074	0.87127	0
NANOS1	0.0017837	0.00359885	0.00319833	0	0.0162264	0.100479	0.0239615	0.0890681	0.0400062	0.21037
BAG3	0.0881234	0	0.00875929	0	0	0	0.220397	0.378182	0.0236025	1.72041
INPP5F	0.592547	0	0.171886	0.508255	0.0536943	0	0	0.380857	0	0.0772323
HTRA1	0	0	0.0515753	0.306979	0	0.124646	0.017	0.633567	0	0
FANK1	0.905417	0	0	0	0	0	0	0	0	0
ADAM12	0.442905	0	0.00990767	0	0	0	1.06081	0.112501	0	0
PTPRE	0.0742648	0	0.0949987	0.0870157	0.483839	0	0.217358	0.168374	1.09712	0.0247376
MKI67	0.023569	0	0.017115	0.453784	0.102311	0.795286	0	0.105776	0.0220717	0.086167
ADAM8	0.152295	0.0330372	0	0.478524	0.218381	0	0.521788	0.378669	0.63433	0.00201324
CALY	0	0.0974002	0	0.150649	0.213883	0	0.193377	0	0.0412514	0.180733
SCART1	0	0	0	0	0	0	1.43819	0	0	0
NLRP6	0	0.0859405	0.252578	0.0354741	0.537425	0	0.0700975	0.0951524	0	0.268262
AC136475.3	0.0446062	0.11457	0.231549	0.0179939	0.498314	0	0.214796	0.327268	0	0.43226
IRF7	0.072411	0.408997	0.144788	0.16239	0.126927	0	0.00213453	0.878775	0.155229	0.142194
AP006621.3	0.06694	0	0.164507	0.0986624	0.382228	0.0578023	0.0352487	0	0.15127	0
CD151	0.15794	0.00160987	0.4355	0.453553	0.0294158	0.0774828	0.334959	0.367903	0.178318	0
TOLLIP-AS1	0.0517376	0.00384049	0.0557354	0.116023	0.309056	0.0144556	0.0354554	0	0.085248	0.0744556
DUSP8	0	0.745716	0	0	0.19183	0	0.131008	0	0.432284	0.0950236
IFITM10	0	0	0	1.44412	0	0	0	0.0836106	0	0
ASCL2	0	0	0.532567	0	0	0.112156	0	0.289838	0.380435	0
C11orf21	0.023704	0	0	0.20784	0.490389	0	0.250689	0.0814967	0.23595	0.315321
KCNQ1OT1	0.0792005	0.010111	0.00024118	0.0495314	0.130214	0.0675174	0.136394	0.104748	0.147874	0.466647
CDKN1C	0	0.0603023	0	0	0.0361714	0	0	0.0257848	0.131686	0.697419
PHLDA2	0.216962	0.156719	0.0267583	0	0	0	0.0884593	0.17752	0	0.42741
TRIM22	0.19779	0.180382	0.086516	0.177221	0.483191	0	0.205726	0.49513	0.364094	0.122668
TPP1	0.485742	0.0480115	0.469172	0.224336	0.237392	0	0.147661	0.0881895	0.396186	0.232518
MRPL17	0.15385	0	0.17087	0.0896881	0.540373	0.108057	0.0942887	0.374858	0.148053	0.208707
NRIP3	6.54683e-05	0.118492	0	0	0	0.00712354	0.0616836	0	0.0198465	0.344968
WEE1	0.176464	0	0.0377808	0.144976	0	0.187073	0.11603	0.340766	0.293947	0.157968
ADM	0.0107545	0	0	0	0	0	0.013612	0.0552182	0	0.589587
MTRNR2L8	0.0863287	0.051484	0.0993498	0.120574	0.493792	0.0810862	0.18891	0.0887006	0.210035	0.262164
DKK3	0.0109546	0.111962	0	0	0	0	0.430916	0	0.661274	0
MICAL2	0.431932	0.0150857	0.0289347	0.351106	0	0.0128544	0.268775	0.449726	0.163274	0
SPON1	0	0.113017	0.00433934	0	0.353314	0	0.455153	0	0	0.0808951
TMEM86A	0	0.072414	0	0.0142061	0.189579	0	0	0	0	0.229832
CCDC34	0.0480997	0.0272613	0.0816846	0.113716	0.0527537	0.463461	0.0117675	0.0629067	0	0.0843651
KIF18A	0.0650893	0.0431638	0.119927	0.268817	0	0.371556	0.0155565	0.0128863	0.0223472	0.0167585
PRRG4	0.159852	0	0.0885265	0.208683	0	0.104479	0	0.500691	0	0.104654
DEPDC7	0	0	0	0	0.128814	0	0	0	0	0.571168
CD59	0.378419	0.0307656	0.660112	0.0146761	0.362859	0.0634532	0.123609	0.261141	0.123544	0
PRR5L	0	0.0198927	0.114648	0.0642663	0	0	0.0336161	0.424963	0.649718	0.111835
C11orf96	0	0.0270265	0.571652	0	0	0	0.0734241	0	0.0316655	0
CD82	0.219346	0.0592889	0.610004	0.581871	0.0324811	0	0.189768	0.655214	0.167094	0.0262009
TP53I11	0.0718372	0.00461981	0.051627	0.232421	0	0.0721666	0.471904	0	0.253128	0.148743
FAM111B	0.00407899	0.00506168	0.0297836	0	0	0.902082	0	0.012253	0	0.046552
MS4A6A	0	0.0251744	0.215218	0.0562148	0	0	0	0	0.0223124	0.321465
MS4A1	0	0.0829153	0	0	0	0	0.204465	0	0.379488	0.192567
AHNAK	0.0718369	0.178716	0.122852	0.105247	0.312821	0	0.74286	0.19503	0.770213	0.018737
LBHD1	0.0495816	0	0.106234	0.184488	0.17385	0.0243667	0.113731	0.0215995	0.12725	0
CSKMT	0.0216636	0.386667	0.0536021	0.154892	0.116746	0.0944854	0.234752	0.0307691	0.216374	0.158831
PLAAT3	0	0.0123286	0.118119	0.583858	0	0.00916499	0.209494	0.400521	0.677912	0.232953
PPP1R14B	0.0109529	0	0.126655	0.146716	0.409286	0.0474428	0.418698	0.25985	1.08106	0
AP001462.1	0.0239857	0	0.00210664	0.0269817	0.248346	0.0202314	0.078697	0.0231207	0.0829264	0
CDC42BPG	0	0.0332043	0	0	0.236609	0	0.0752609	0	0.0708181	0.0870244
MIR194-2HG	0.0196622	0.0918326	0.0070467	0.0296019	0.00875704	0	0.0434142	0	0.25234	0
ATG2A	0.161079	0.0677837	0.0963905	0.402118	0.288369	0	0.285967	0	0.806542	0.0716547
CDCA5	0	0.0162184	0	0	0	1.23198	0	0	0	0.00636277
NEAT1	0.359184	0.194443	0.201225	0.54087	0.195755	0	0.123799	0.3219	0.226208	0.0906456
CTSW	0	0	0	1.29455	0.12807	0.00181385	0.36654	0.00305897	0.988004	0
CNIH2	0	0.00314697	0	0.299683	0	0.180048	0.10713	0	0.145159	0.106668
CD248	0	0.0243865	0	0.137531	0.615843	0.00150141	0	0	0	0.362092
CLCF1	0.237697	0	0	0	0	0.0164435	0.29835	0.0126331	0.330113	0.0595403
CORO1B	0.364454	0.0472028	0.765708	0.146568	0.29803	0.0855713	0.0916845	0.186848	0.154266	0.201483
CDK2AP2	0.125865	0.123628	0.358295	0.611433	0	0.0692155	0.264195	0.290037	0.253905	0.407069
CCND1	0	0.110652	0.125429	0	0	0.00868711	0.306851	0	0.00306361	0.118444
DHCR7	0.0252216	0.343969	0.0573983	0.0247045	0.19771	0.0256029	0.353635	0	0.229396	0.1616
UCP2	0.418645	0.204256	0.56032	0.291614	0.328299	0.0325175	0.0616938	0.103186	0.125425	0.051997
PGM2L1	0.144134	0.0260144	0.761729	0.102612	0.302919	0.0288198	0.0570656	0.0401842	0.160557	0.23182
SERPINH1	0.101458	0	0	0.0995248	0	0	0.0619523	0.285425	0.0135774	1.32855
LRRC32	0.459888	0.156985	0.0488746	0	0.023	0	0	0	0	0
ACER3	0.0586128	0	0.0532769	0.204332	0.243907	0.134878	0.147726	0.0997508	0.194364	0.130007
MYO7A	0.0138234	0	0.457251	0.793547	0	0	0	0.711916	0	0
KCTD21-AS1	0.0478843	0.00854059	0.0394654	0.0173023	0.145321	0.00383928	0.0130915	0.0224927	0.0754549	0.163011
CREBZF	0.128378	0.0714963	0.137054	0.69124	0.63557	0.0467263	0.190265	0.0984123	0.171089	0.188222
SYTL2	0	0.0904517	0	0.820064	0.0648569	0	0.834464	0.188352	0.459099	0.0101315
EED	0.213115	0.0433652	0.302136	0.177585	0.155187	0.0650952	0.106372	0.36025	0.370829	0.132912
PRSS23	0	0	0	0	0	0	0	0.293025	0.783106	0
RAB38	0	0	0	0.152735	0	0	0	0.212919	0.168628	0.0833101
CTSC	0.638217	0	0.0604679	0.666377	0	0	0.207522	0.241786	0.441818	0.235434
CHORDC1	0.157279	0.228522	0.0905978	0.37249	0.0101124	0	0.102678	0.115454	0.145439	1.11069
SMCO4	0	0	1.36306	0.149439	0	0.0553731	0.0738471	0.211434	0	0
CEP295	0.0698825	0.0336301	0.153179	0.186855	0.242329	0.190649	0.0478923	0.0900583	0.205354	0.218072
SESN3	0.154681	0.149779	0.390413	0	1.12764	0	0	0	0.0135889	0.153301
BIRC3	0.259696	0.569092	0.112334	0.0742298	0.455669	0.0347847	0.109626	0.139829	0	0.0841043
PDGFD	0	0	0.0207388	0	0	0	0.0737291	0	0.666125	0
CASP1	0.402204	0.0728628	0.0154805	0.490212	0.0786186	0	0.406483	0.277146	0.249709	0.406229
CARD16	0.691311	0.10154	0.0540083	0.553906	0.0635739	0	0.0648632	0.173965	0.200372	0.346564
RDX	0.21954	0.0647943	0.11232	0.159611	0.0422092	0.124991	0.208705	0.255871	0.248889	0.119706
ZC3H12C	0.185192	0	0	0.304522	0	0.0488668	0	0.47386	0	0
POU2AF1	0.0999317	0	1.23394	0	0	0.0494694	0	0.101076	0	0
LAYN	0.763051	0	0	0.661178	0	0	0	0.0780638	0	0
CRYAB	0	0	0	0	0	0.103723	0	0.0538129	0	0.22849
NCAM1	0.124662	0	0	0.240406	0	0	0.842465	0	0.0413612	0
USP28	0.0694171	0.00925392	0.0116452	0.263699	0	0.0351653	0.130022	0.141308	0.622181	0.221013
ZBTB16	0	0	0.0465153	0	0.0306942	0	1.9035	0	0	0
C11orf71	0.101016	0.0913652	0.129313	0.18441	0.301478	0.0485621	0.0750548	0	0.0513306	0.251888
CADM1	0.851734	0	0.00537904	0.0440051	0	0	0	0.0785538	0.19895	0
APOA1	0	0.0142219	0.016327	0.223857	0.161365	0	0.0388425	0	0.114015	0.108091
FXYD2	0.0665437	0.081704	0	0.0719041	0.264472	0.037932	0	0.0286074	0.212727	0.216608
JAML	0.0661916	0.153808	0	1.15093	0.133822	0	0.685019	0.0178003	0.0679358	0.153796
MPZL3	0.081394	0.319072	0.0162809	0.152959	0.00665266	0	0.408324	0.032756	0.21802	0.39317
CXCR5	0.0860898	0.362687	1.02442	0	0.0845631	0	0	0	0	0
BCL9L	0.0450874	0.151566	0.313407	0	0.640301	0.00289001	0.236371	0.0613692	0.711358	0
H2AFX	0.0186899	0.26001	0.0628606	0.0370514	0.0838968	0.133141	0.155928	0.181141	0.387475	0.863075
MCAM	0.177434	0.00214842	0.065324	0.00144443	0	0.0624353	0.49088	0.162149	0	0
ARHGEF12	0.452536	0	0.201563	0.665266	0	0	0.0885241	0.298992	0.110611	0
SC5D	0.0499914	0.43566	0	0.0580714	0.890358	0.00811214	0.108638	0.0384534	0.08812	0
UBASH3B	0.239274	0.0304418	0.012442	0.3407	0.948593	0.0170281	0	0.185575	0	0
CRTAM	0	0.223359	0	0.310816	0	0	0	0	0.767633	0.274666
JHY	0.0216903	0.091205	0.151473	0.150835	0.0758233	0	0.200755	0.00344361	0.16067	0.139172
GRAMD1B	0.175754	0.0385886	0.29109	0.0867969	0.00138507	0.0159798	0.393592	0.432943	0.338555	0.100557
FEZ1	0	0	0	0	0	0	1.51322	0	0	0
BARX2	0.10841	0	0.0135255	0.179891	0	0	0	0.447048	0	0.0246807
LINC00167	0.0431745	0	0.0610656	0.00751645	0.107218	0.0323203	0.0983115	0.0164326	0.0120283	0.264333
LINC02731	0	0	0	0	0.106193	0.00411631	0	0	0	0.978247
B3GAT1	0.332412	0	0.0839472	0.0419812	0	0	0	0.0350038	0.290378	0
FBXL14	0.0805525	0.0247623	0.0360469	0	0.487785	0.00563746	0.151291	0.14605	0.255738	0.879421
FKBP4	0.058275	0.182236	0.045304	0.150037	0	0	0.0681335	0.0990575	0.0708843	1.3494
AC005842.1	0	0	0	0	0.519533	0	0	0	0	0.680027
CCND2	0.324942	0.149235	0.0164479	0.550626	0.315064	0	0.243993	0.367914	0.175727	0.231908
RAD51AP1	0	0	0	0.040446	0.0420661	0.975214	0	0.0821229	0.0405023	0
CD9	0	0.0168507	0	0.989593	0.0326108	0.0721835	0.30223	0.0689293	0	0.011152
TNFRSF1A	0.144301	0	0	0.576469	0.12292	0.0344612	0.331831	0.2179	0.286763	0.314604
CD27	0.5205	0.098092	0.354479	0.475493	0.154909	0	0	0.017904	0.277618	0.426275
VAMP1	0.119555	0.0593038	0.0639246	0.204364	0.31978	0.0597821	0.0511992	0.1124	0.290232	0.171733
GAPDH	0.32702	0	0.346337	0.422564	0	0	0.134104	0.572338	0.552582	0
PTMS	0.209196	0	0.0703575	0.822294	0	0	0.14436	0.845458	0.373694	0
LAG3	0.28175	0	0.030418	0.893454	0	0	0.090829	0.924844	0.35699	0
CD4	0.478015	0.0727638	0.610049	0	0.600202	0	0.110008	0.305755	0	0.101299
CDCA3	0	0.00825844	0	0	0.0403416	1.14477	0.0897354	0	0	0.0174754
TPI1	0.221404	0.0858412	0.263337	0.370161	0.129283	0	0.181154	0.607055	0.189986	0.26915
U47924.2	0.0472287	0	0.0387719	0.0233501	0.123848	0.0621513	0.00955857	0.0255333	0	0.313479
CLSTN3	0.154841	0.0124106	0.11055	0.434438	0	0	0.217258	0.577289	0.357309	0.113043
SLC2A3	0.0105991	0.863814	0.043661	0.100844	0.196746	0.0393615	0.0394308	0.0411981	0	0.141973
C3AR1	0.424705	0.0222414	0	0.268359	0	0	0.326152	0.0977987	0.0139582	0.211245
KLRG1	0	0.0647793	0	0	0	0	1.1686	0	1.16867	0.0946802
A2M-AS1	0	0	0	0	0	0	0.424593	0	0.401914	0.0612343
AC092821.3	0.0671844	0.113317	0.155408	0.218475	0.400732	0.0661197	0.0419774	0.108058	0.223971	0.358951
KLRB1	0.0287351	0.0775841	0.136173	0.228201	0.110584	0	2.21103	0.00837829	0.119855	0.0146082
CLECL1	0	0.0664492	0.0089159	0.59437	0	0	0	0.159478	0.149669	0.127266
CD69	0	0.660228	0.0529259	0.771398	0	0.00974203	0.374185	0	0	0.149142
KLRF1	0	0	0	0	0	0	0.298313	0	0.710533	0
CLEC2B	0	0.369255	0	0.8498	0.120782	0	0.0978249	0	0.465274	0.2391
LINC02470	0	0	0	0.196548	0.0689431	0	0.00614006	0	0	0.482226
CLEC12A	0	0	0	0.66053	0	0.0282225	0.0839171	0	0	0
CLEC7A	0.681565	0	0.185786	0	0	0	0	0.130083	0	0
GABARAPL1	0.103872	0.35352	0	0.618139	0.331872	0	0.119246	0	0.686617	0
KLRD1	0	0	0	1.64647	0	0	0	0.043217	0.45269	0
KLRK1	0	0.228038	0	1.24146	0.0398984	0	0	0	0.756427	0.0727094
KLRC4	0	0.0267819	0	1.16566	0.11863	0	0	0	0.388365	0
KLRC3	0	0	0	0.837367	0.0329719	0.00121443	0	0	0.195724	0
KLRC2	0	0	0	1.60896	0.0178413	0	0	0	0.149577	0
KLRC1	0	0	0	1.50813	0	0.0137654	0.278711	0	0.0303075	0
LINC02446	0	0.0057098	0	0.951791	0.668381	0.0385996	0	0	0.284605	0.00866168
YBX3	0	0.414096	0	0	0.516836	0	0	0	0.644555	0
BCL2L14	0.144762	0.0733426	0.0515685	0	0.122531	0	0	0.169357	0	0
DUSP16	0.459265	0.236817	0.219385	0.412858	0.353077	0	0.359503	0.109233	0.0272465	0
GPRC5D-AS1	0.0742917	0	0	0	0.0522956	0.0218096	0.0354096	0.203513	0.0410119	0.227518
H2AFJ	0.137285	0.224499	0.159571	0.274276	0.461446	0.0657637	0.101458	0	0.209871	0.521016
EPS8	0.00545757	0	0.0198653	0.0567442	0.371581	0.0841594	0.244188	0	0.126241	0.633712
PLEKHA5	0.0790158	0	0.116584	0	0.00964457	0.0113049	0.711945	0.212141	0.240447	0
ST8SIA1	0	0.065803	0.897776	0.0386237	0.0731537	0.0204696	0	0	0.283078	0.184133
BCAT1	0	0	0.939727	0	0	0.0734083	0	0.207424	0	0
LRMP	0	0.157926	0.703747	0.294258	0.183317	0.0583274	0	0	0.406835	0.0599914
AC087239.1	0.0351711	0.164128	0.063878	0.548844	0.62344	0.0150919	0.48459	0	0.0929154	0.0487811
PTHLH	0	0	0.757527	0.0103432	0	0.0122968	0	0	0	0
AC022364.1	0.0583614	0	0.0660354	0.0617091	0.27831	0.0441327	0.135054	0.0131748	0	0.381962
AC024940.1	0.0219361	0	0.0319105	0	0.267287	0.0507673	0.0863676	0.00563599	0.0523924	0.202191
AMN1	0.0629337	0.0745049	0.0431645	0.151967	0.278067	0.055757	0.0412736	0	0.0145934	0.231388
AC023157.3	0.0756398	0	0.035515	0.0202859	0.194646	0.110211	0.0313884	0.0729613	0	0.452754
KIF21A	0	0.0277051	0.146872	0.579298	0.0263186	0.0373565	0.228944	0.25995	0.500786	0.148426
GXYLT1	0.107133	0.102712	0.0872951	0.310119	0.26386	0.0569956	0	0	0.270577	0.435848
NELL2	0	0.157602	0	0.409827	1.16574	0	0	0.0843808	0.101809	0.186257
ANO6	0.119404	0.102217	0.185034	0.222752	0.237721	0.0719699	0.35202	0.183318	0.195786	0.205117
SLC38A2	0.141296	0.294542	0.0915673	0.25928	0.280614	0.0268113	0.376503	0.0967665	0.412882	0.382016
VDR	0.565973	0	0.078549	0.0128538	0	0.00857464	0	0.810332	0	0
CCDC184	0	0.200342	0.00715427	0	0.180449	0	0.170248	0	0	0.286859
RND1	0.0393538	0.0926447	0.0282404	0	0	0.024278	0.049219	0	0.00430556	0.883435
CCDC65	0	0.00966032	0	0	0.261527	0	0.279409	0	0.00356367	0.357114
FKBP11	0	0.125754	0	0.51806	0.41813	0.0181513	0.965022	0.082029	0.559123	0
TUBA1B	0.0183117	0.411208	0	0.0396437	0.229008	0.199364	0.23939	0.121527	0.313385	0.422234
TUBA1A	0.00684273	0.750548	0.0821838	0.223045	0.169692	0.0318852	0	0	0.0867894	0.191254
TUBA1C	0.135036	0.402713	0.0938251	0	0	0.0763041	0.215475	0.0880943	0.36515	0.536256
TROAP	0.015265	0	0	0.06967	0	1.10808	0	0.00804857	0	0.00894512
NCKAP5L	0	0.109218	0.142165	0	0.232397	0	0.0342006	0	0.116102	0.140009
FAIM2	0.160634	0	0.46255	0	0	0.018427	0	0.226208	0	0
RACGAP1	0.10124	0.0301177	0.185012	0.148179	0	0.495744	0.0724208	0.0494974	0.0670407	0.0111704
LIMA1	0.275755	0.0804206	0.49748	0.248387	5.56716e-05	0.0207293	0.0238673	0.37114	0	0.317489
GALNT6	0.0151033	0.0323448	0	0.463828	0.140743	0.0599263	0.256104	0.0138564	0.229494	0.215831
GRASP	0	0.444688	0	0	0.963652	0	0.272063	0	0	0
NR4A1	0	0.45879	0	0.198743	0	0	0.0645885	0	0	1.39308
AC025259.3	0	0.359395	0	0	0	0	0.0242843	0	0	0.414497
KRT86	0.0173254	0	0	0.949923	0	0	0	0.2991	0	0
KRT81	0.00847075	0	0	0.622805	0	0	0	0.17691	0	0
KRT18	0	0.046131	0.0237521	0	0.439435	0.0331169	0	0	0	0.45541
ITGA5	0.011547	0.00542962	0	0	0.485666	0	0.27229	0	0.921952	0.0968333
CD63	0.128486	0	0.0185341	1.13639	0.107581	0	0.269894	0.386389	0.412797	0.192932
IKZF4	0.620424	0.0761751	0.0757378	0.0591134	0.145289	0.0165905	0	0.110154	0	0.176018
IL23A	0.0588672	0.206936	0	0	0.383298	0	0.239312	0	0	0.580647
STAT2	0.168832	0.187054	0.151927	0.104563	0.240256	0	0.0340819	0.696871	0.156865	0.156579
NXPH4	0	0	0	0	0	0	0.0733937	0	0.868738	0
DDIT3	0.0327221	0.480986	0	0.362616	0.32775	0	0	0.0265953	0.112231	0.58129
TAFA2	0.16813	0.0119023	0.017283	0.00937692	0.36199	0.0135709	0	0.0031698	0.0137751	0.239129
IFNG-AS1	0	0.193463	0	0	0	0	0.183082	0	0.268913	0.240253
IFNG	0	0	0	1.20101	0	0	0.05152	0.478177	0.267875	0.438293
IL26	0	0	0	0.400761	0	0	0.277334	0.309853	0	0
IL22	0	0.0208318	0.00534587	0	0	0	0.245559	0	0	0.0300129
LINC02384	0	0	0.0260998	0.15856	0	0	0.14024	0.241338	0.243827	0
SLC35E3	0.285496	0	0.0983029	0.256399	0.275859	0.0611196	0.0703724	0.094136	0.155695	0.128911
CPM	0.0634128	0	1.15379	0	0	0.0538314	0	0.155673	0	0.00290405
GLIPR1	0.142895	0.293899	0.0167142	0.660403	0.0586531	0	0.507323	0.198221	0.306419	0.240923
PHLDA1	0.434009	0.164421	0.0614644	1.10335	0	0	0.25347	0.266664	0	0.1387
AC011611.3	0.27301	0.0602572	0.0122364	0.814684	0	0	0.157312	0.239882	0	0.0945296
CEP290	0.0895965	0.11769	0.107877	0.291182	0.176454	0.058907	0.119106	0.135177	0.198392	0.190505
DUSP6	0.03688	0.107554	0.476716	0.096184	0	0.0252473	0.257831	0.186971	0.17771	0.292119
ATP2B1-AS1	0.0492213	0.139334	0.138556	0.211866	0.523073	0.0324987	0.3935	0	0.161889	0.408029
AC025164.1	0.15093	0.083018	0.0538414	0.370882	0.607067	0.0714067	0.261677	0	0.0541928	0.561049
EEA1	0.0239256	0.160097	0.125415	0.273432	0.33013	0.104173	0.150925	0.00502184	0.11738	0.278744
SOCS2	0.188156	0	0	0.0046039	0.282797	0.0467697	0.326823	0.133338	0.00824941	0.0535207
CRADD	0.565808	0	0	0.201713	0.163838	0.0841682	0.13945	0.042629	0.111868	0.076061
NTN4	0	0	0	0	0	0	1.11917	0	0	0
TMPO-AS1	0.0661662	0	0.042038	0.126106	0.346803	0.155928	0.0666716	0.123153	0.057257	0.478991
ANKS1B	0.139861	0	0.19245	0.155495	0	0.0451751	0	0.142509	0.074727	0.257726
GNPTAB	0.215997	0.0188589	0.0292359	0.917526	0.351717	0	0.179371	0.128466	0.300556	0.120456
PMCH	0.203795	0.0269329	0.136029	0.0201892	0.00428004	0	0	0	0	0.0231655
C12orf42	0	0.180654	0.030011	0.0256017	0.197782	0	0	0	0.104488	0.167222
C12orf75	0.0448702	0	0	0.73885	0.142421	0.0759683	0.285475	0.161279	1.12641	0
CKAP4	0	0	0.190244	0	1.16395	0	0.317983	0	0.0112673	0
MTERF2	0.132738	0	0.0543346	0.0647226	0.0667716	0.0731871	0.209154	0.17197	0.0613635	0.324123
PPP1CC	0.0527835	0.0779769	0.866126	0.163173	0.624769	0.0139245	0.123516	0.133757	0.348118	0.0292991
ACAD10	0.103472	0.0505025	0.133722	0.132631	0.283474	0.0326432	0.0664022	0.06042	0.0610177	0.0841485
PTPN11	0.115695	0.0138139	0.742679	0.253227	0.385839	0.00802132	0.197661	0.232183	0.336774	0
OAS1	0.43086	0.0540621	0.00702021	0.104049	0.0417812	0	0	1.20852	0.0475912	0.0795629
OAS3	0.137408	0.196774	0.0330362	0.0330584	0.117718	0	0	1.19394	0.0122933	0.0331251
OAS2	0.135638	0.141213	0.130784	0.294894	0.132424	0	0.0461348	0.930941	0.136863	0.202067
DTX1	0.0175733	0.198415	0.197496	0	0.209599	0	0	0	0	0.591543
TESC	0.177811	0.00413187	0.0597021	0.662397	0	0.164164	0.122416	0.147908	0.478917	0.0375576
KSR2	0	0	1.21449	0	0	0	0	0	0	0
DYNLL1	0.258169	0.121439	0.251955	0.364869	0	0.0116985	0.0921182	0.437193	0.21154	0.667388
OASL	0.0679986	0.115147	0.013676	0.335529	0	0	0	0.976435	0.765827	0
P2RX7	0.187757	0	0.062245	0.189628	0.0356981	0	0.108274	0.179142	0.0982414	0.195374
LINC01089	0.113806	0	0.0434358	0.237612	1.1464	0	0.115647	0	0.221117	0
VPS37B	0.100103	0.414913	0	0.21387	0.398375	0.00872559	0.291307	0.0219708	0.681206	0
RILPL2	0.154268	0.337279	0.448796	0	0.209603	0.0109811	0.13621	0.32261	0.209697	0.174779
AACS	0.0568584	0	0.401161	0.128342	0.132037	0.0296958	0.084017	0.0307897	0.118289	0.049194
LINC00944	0.0024163	0.121175	0.0463225	0.318504	0	0.00604794	0.476431	0.0527843	0.454853	0.126644
ZNF891	0	0.160779	0.0100164	0.0748708	0.422516	0.0151359	0	0.012102	0	0.376983
ZNF10	0	0.37886	0	0.0463895	0.632781	0.00844439	0	0	0	0.706631
GJB6	0.043088	0	0	0	0.598795	0	0	0	0	0.0759768
AL136962.1	0.024629	0.0172361	0	0.0339178	0.0850784	0.00516191	0.203787	0.120724	0.0228379	0.279893
RASL11A	0	0.149742	0.0320157	0	0	0	0	0.00778873	0.0104812	0.775067
FLT1	0.171129	0	0.340426	0	0.148316	0.0170304	0	0.351612	0	0
USPL1	0.0512499	0	0.0919397	0.195605	0.374459	0	0.17675	0.15427	0.252008	0.738784
ALOX5AP	0	0.0666726	0.297469	1.1242	0	0	0.531684	0.530477	0.202181	0.0516127
HSPH1	0.0609179	0.312809	0.0392755	0.271987	0	0	0.0545098	0.0969535	0	1.43793
BRCA2	0.0259661	0.0285171	0.0439744	0.108934	0.101848	0.451403	0	0.183962	0.0839941	0
LHFPL6	0	0	0.82002	0	0	0.0851937	0	0.387102	0	0
KBTBD6	0.0510162	0	0.0805736	0.0141588	0.201973	0.038994	0.0825849	0.139967	0.0696589	0.234315
KBTBD7	0.0431413	0	0.0020897	0.0341835	0.229641	0.0943647	0.0826278	0.144526	0.113384	0.302263
RGCC	0.0388641	0.971366	0.0167928	0.124422	0	0.0117946	0	0.0382989	0.136739	0.0620875
DGKH	0.162738	0.0539927	0.243967	0.508684	0.0724131	0.0193976	0	0.299824	0.0503675	0.143453
EPSTI1	0.349605	0.172834	0.345988	0.239232	0.106351	0	0	0.812878	0.16885	0.0931926
SERP2	0.00825446	0	0.337278	0.266071	0	0	0	0.201237	0.137713	0.102357
TSC22D1	0	0	0.225582	0.157749	0	0	0	0.0545836	0.0579164	1.08924
NUFIP1	0.0986282	0	0.0704994	0.132156	0.540486	0.0720838	0.0972091	0.0736933	0.269873	0.0876187
AL138963.4	0.0467087	0	0	0.0155075	1.26808	0	0.408721	0.0476725	0.161427	0.308391
LPAR6	0.00088773	0.108696	0.19734	0	0.446022	0.00405165	0	0.0566775	0	1.03993
CYSLTR2	0.00351124	0.149231	0.00649235	0	0.129897	0	0	0	0	0.281435
CDADC1	0.0770817	0.0392861	0.0540863	0.179524	0.284507	0.0463872	0.145439	0.0675604	0.385431	0.499775
SETDB2	0.161028	0.0384429	0.0964099	0.387464	0.237597	0.0526029	0.0855425	0.122119	0.136848	0.476791
DLEU2	0.0669761	0.0672648	0.246934	0.494188	0.0271016	0.149588	0.126351	0.21864	0.146307	0.0898541
INTS6	0.0987029	0.0673533	0.0597985	0.265801	0.415161	0.0579315	0.777155	0.125288	0.313243	0.469061
AL359513.1	0.113187	0	0.0342211	0.127016	0.324671	0.0541623	0.0871917	0	0.170371	0.298486
CKAP2	0.237245	0.0642347	0.106946	0.288374	0.271222	0	0.0660643	0.137058	0.588707	0.20109
AL139089.1	0.0442904	0.0212347	0.0263111	0.0957764	0.124604	0	0.132963	0.0136955	0.0676133	0.0659585
DIAPH3	0	0	0.343035	0	0	1.0245	0	0	0	0
KLF5	0	0.17067	0	0	0.560416	0	0	0	0	0.437767
LINC00402	0	0.286416	0.0153615	0	0.569888	0	0	0	0	0.507962
TBC1D4	0.766987	0.0378228	0.621617	0.269335	0.192993	0	0	0	0	0.178799
KCTD12	0	0	0	0	0.363749	0	0	0	0	0.482007
RBM26-AS1	0.031057	0	0.0204152	0.0514438	0.400635	0.0296519	0.0135252	0.0383027	0	0.137395
NDFIP2	0.322016	0.0279801	0.325047	0.772302	0.00824604	0	0.0183682	0.377139	0	0.125051
SPRY2	0	0	0	0.114368	0	0	0.123487	0	0.312981	0.259046
MIR17HG	0.00219483	0	0	0.00457227	0.239298	0	0.0493518	0.018779	0.0353422	0.244446
DNAJC3-DT	0.0108245	0	0.0086609	0.0314405	0.0941354	0.042022	0.173621	0.0586025	0.0553648	0.396251
GPR18	0	0.266602	0.209797	0.276277	0.21972	0.0254631	0	0	0.0690546	0.489139
GPR183	0.102361	0.844776	0.0737258	0	0.324336	0	0	0	0	0.236455
PCCA-DT	0.0894261	0	0	0.0860796	0.0158703	0.108567	0	0.0571693	0	0.289797
EFNB2	0.0135097	0.189351	0.507956	0	0.013766	0	0	0	0	0.0127031
TNFSF13B	0.268415	0.0563068	0	0	0.114226	0	0.368942	0.543007	0	0.0295906
IRS2	0.108508	0.266036	0.0100577	0.00417804	1.14371	0	0.276353	0.0123675	0	0
RAB20	0	0.145186	0.0346642	0	0.349511	0	0.00168307	0	0	0.257564
ING1	0.0790908	0.0168902	0.0971618	0.14879	0.424758	0.0847664	0.111381	0.0644008	0.129133	0.701088
TEP1	0.174769	0	0.0815625	0.238354	0.148945	0.0334754	0.117609	0.153869	0.238743	0.0931112
PNP	0	0.512368	0.0199531	0.147687	0.0639099	0.041869	0.428216	0.141122	0.184807	0.490674
TRDV1	0.00902322	0.0219777	0.0337147	0.223474	0.0713853	0.0648924	0	0	0.293055	0.0687605
TRDC	0.0794305	0.0199463	0	0	0	0.0401613	0.0198702	0.0339101	0.244039	0.076959
TRAC	0.25836	0.0766622	0.268548	0.577331	0.229689	0	0.153886	0.370433	0.189281	0.323858
REC8	0.180267	0	0.206655	0.392228	0.217368	0.0160488	0.160401	0.160598	0.197143	0.0298769
GZMH	0	0	0	0.827067	0	0	0	0.182823	1.49132	0.0418117
GZMB	0	0	0	1.61872	0	0	0	0.424714	0.555875	0
CFL2	0.0363127	0.381315	0.150162	0	0.519682	0	0.121687	0	0	0.473475
AL121603.2	0.0319982	0.11516	0.041905	0	0.837374	0.0343236	0.220113	0.0102542	0.051337	0.226513
NFKBIA	0.0816056	0.508582	0.0479059	0.151735	0.243564	0.0913245	0.81304	0	0.0231454	0.0587647
RALGAPA1	0.083331	0.278775	0.0698118	0.390296	0.361451	0.00350075	0.25558	0.0453553	0.609391	0.163371
FANCM	0.0474288	0	0.0791601	0.063738	0.304532	0.16438	0.0996644	0.0716903	0.167496	0.130411
MIS18BP1	0.141254	0.046671	0.487402	0.58537	0.177575	0.0415181	0.189775	0.207425	0.344858	0.0348825
DNAAF2	0.0880751	0.211958	0.232193	0.0787553	0.326522	0.0310503	0.311149	0.0750982	0.291382	0.438689
AL627171.2	0.098126	0.0951484	0.0849374	0.153206	0.515844	0.0638782	0.340931	0.265021	0.350189	0.293381
AL627171.1	0.0444874	0	0.0310283	0.144312	0.298966	0.0778702	0.202979	0	0.00757157	0.381636
LINC01588	0.299145	0	0.0263552	0.401383	0.191521	0.0146383	0.168963	0.136164	0.0458941	0.132736
L2HGDH	0.0310695	0	0.0431885	0.0420748	0.211279	0.0955941	0.0283671	0.0570691	0.0822567	0.147051
ATL1	0	0	0.231214	0.0580563	0.0431912	0.018894	0.00431779	0.0929802	0.251598	0
PTGDR	0	0.0815189	0	0.224536	0	0.00202441	0.757052	0	0.398736	0.021164
PTGER2	0.0361431	0.255442	0	0.0346698	0.125622	0	1.08135	0	0.126411	0.131327
TXNDC16	0.0851068	0.0368526	0.0140284	0.0309568	0.204176	0.0689854	0.0135864	0.0545579	0.102232	0.224032
GPR137C	0.0283212	0	0	0	0.0616841	0.121165	0.055209	0.0860691	0.0413838	0.422414
CDKN3	0.0339077	0.00180619	0.193353	0.0796207	0	0.754937	0	0	0.103333	0.0366401
SAMD4A	0	0.219073	0.108762	0	0	0	0	0	0	0.437756
LGALS3	0.381531	0	0.101653	0.709177	0	0	0.549929	0.540647	0.245933	0
DLGAP5	0	0.0205878	0.0159289	0.0223451	0.0672394	1.2614	0.0840536	0	0	0.00325587
DAAM1	0.166008	0.0716059	0.0879256	0.173565	0.233284	0.0580857	0.095902	0.137677	0.16953	0
PCNX4	0.139297	0.202968	0.113272	0.168099	0.399994	0.0430527	0.0711674	0.10847	0.104326	0.535014
TMEM30B	0	0	0	0.00239682	0.788629	0	0	0	0.0122567	0.228876
SNAPC1	0.0411973	0.398515	0.0490316	0.0504374	0.308488	0.0298201	0	0.118595	0	0.143267
AL136038.5	0.0287383	0.0549056	0.0102571	0.0461123	0.24634	0.0390789	0.0572119	0	0	0.240631
SYNE2	0.260588	0.173034	0.335829	0.238763	0.355672	0	0.41043	0.0160457	0.662346	0
AL122035.1	0.00981837	0	0.00557748	0.462021	0.0191435	0	0	0	0.0471958	0.0936872
AKAP5	0.178431	0	0.0674374	0.946725	0	0	0	0.427497	0.0328449	0.0587894
HSPA2	0	0.0590615	0	0	0.0365924	0.104868	0.0501434	0.209225	0	0.935704
GPHN	0.445475	0.11716	0.142392	0.0896997	0.340714	0.0111235	0.162207	0.0594042	0.0758847	0.157647
ARG2	0.358921	0.132303	0	0	0	0.0463602	0	0.0687916	0	0.197127
ZFP36L1	0.238077	0.108346	0.156582	0.278942	0.309608	0	0.489877	0.336363	0.147278	0.277434
ACTN1	0	0.0805581	0.274245	0	1.3798	0.0339337	0	0	0	0.310118
AC004817.3	0	0.00746386	0.0575906	0.318975	0	0	0.173763	0.0815911	0.0337373	0.123384
DPF3	0.0112649	0	0	0.548254	0	0.0656205	0	0.422764	0	0
PNMA1	0.125952	0.0818996	0.211521	0.128376	0.393272	0.0138767	0.126511	0.132023	0.251769	0.401157
BATF	0.598223	0.282446	0.551089	0.0646782	0.123685	0.0120336	0	0.211416	0	0.262343
IRF2BPL	0.0868084	0.156262	0.247678	0	0.726288	0.0134721	0.263822	0.10216	0.158556	0.297535
CIPC	0.0879901	0.0431474	0.0675843	0.0899924	0.103058	0.0932904	0.0632187	0.0637375	0.0554419	0.09142
AHSA1	0.112403	0.258451	0.176021	0.267981	0	0	0.053542	0.100884	0.089405	1.19138
CEP128	0.0462961	0.0319115	0.553911	0.124767	0.0378301	0.190953	0.0327599	0	0.156652	0.0903617
TSHR	0.1117	0	0.61323	0	0	0.0805461	0	0	0.00929539	0
GPR65	0.0326053	0.290548	0	0.35084	0.122395	0.0397859	0.982881	0.0923119	0.327077	0.191282
AL512791.2	0.0216243	0	0.0132105	0.0922999	0.121489	0	0.0542066	0	0	0.208325
AL122020.2	0	0.0554899	0	0	0.119353	0	0	0	0	0.340627
GPR68	0.0938503	0	0.103839	0.562724	0	0.0180225	0.177907	0.270287	0.161243	0.195472
FBLN5	0	0.245753	0.341005	0	0.254449	0.0027426	0	0	0	0.149673
LGMN	0.271961	0.063875	0.679813	0	0.125392	0.0153528	0	0	0	0.0246824
ASB2	0.458816	0	0.400058	0.775087	0	0	0.0146115	0.252311	0	0.0062386
IFI27	0.173481	0	0	0.0928007	0	0.0544149	0.0417033	0.705087	0.0688052	0
DICER1	0.139826	0	0.148334	0.252788	0.691386	0.0445121	0.157172	0.13793	0.337107	0.037262
LINC02295	0	0.0224305	0	0	0.365543	0	0	0	0	0.244459
WARS	0.115848	0	0.444575	0.335789	0.256381	0	0.0965455	0.647697	0.188567	0
LINC00239	0.0519209	0.310671	0.548412	0.0474676	0	0.014729	0	0	0.0420819	0
AL118558.3	0.0221511	0	0	0	0.14707	0.0998812	0.046071	0.0578982	0	0.614608
RCOR1	0.143185	0.186523	0.16354	0.102498	0.315074	0.0460342	0.179667	0.0675774	0.437847	0.173546
CKB	0	0.00278902	0.0072804	0	0.0428725	0.107682	0.0411273	0	0.22042	0.206654
PPP1R13B	0.0160729	0.0771313	0.0910561	0.00510999	0.251926	0.0175986	0.194769	0	0.393365	0.246172
ADSSL1	0.0327256	0.00494847	0.0410885	0.0902555	0.102644	0.0333823	0.0746683	0.0230341	0.0171525	0.0795445
CRIP2	0.0193948	0	0	0	1.2298	0	0.212991	0	0.0151551	0
CRIP1	0.0932533	0.228617	0.19828	0.423581	0.133717	0.0321552	0.288155	0.40168	0.433982	0
IGHM	0.226688	0	0.665608	0	0	0.0537863	0	0	0	0.106156
IGHV1-3	0.0556681	0.0367615	0.119411	0.37658	0	0	0.00341333	0	0.152063	0.162002
SLC12A6	0.409688	0.0207267	0.0267806	0.135827	0.56902	0.0206994	0.0512712	0.0612572	0.0557186	0.251613
LINC02694	0.528114	0	0	0.206323	0	0.0460888	0.146343	0.247914	0	0.0124702
THBS1	0	0	0	0	0	0	0.645066	0.0926424	0.0638294	0.103463
KNL1	0.123702	0.00174243	0.0237066	0.198508	0	0.789123	0	0	0.118568	0
CHAC1	0.00774456	0	0	0	0.0377932	0	0.0224299	0.0248917	0.0393919	0.411097
NUSAP1	0.114611	0.017462	0.166843	0.378783	0	0.552939	0.00722434	0.12366	0.0989006	0
LTK	0	0	0	0	0	0	2.29131	0	0	0
AC020659.1	0.0114404	0.0660664	0.114285	0.223462	0.343815	0	0.334722	0.0254457	0.485382	0
MAP1A	0.0092813	0.107583	0.0190648	0	0.0330188	0.0302246	0.0651597	0.0360666	0.0378624	0.253211
HYPK	0.0477247	0	0.0445591	0.0514602	0.376603	0.0319043	0.109246	0.041763	0.183046	0.580488
EIF3J-DT	0.0914997	0	0.0747795	0.133376	0.321168	0.0880592	0.0614171	0.161418	0.103567	0.471071
PATL2	0.12424	0.082403	0.166075	0.366663	0.317521	0.0325492	0.199816	0	0.543971	0.134109
C15orf48	0	0	0	0	0	0.134738	0.0113412	0.852222	0	0.0214689
AC023355.1	0.0163426	0.0302584	0.035204	0.0480836	0.15943	0.0425689	0.0549542	0	0.0261347	0.0682339
SHC4	0.0668925	0	0	0.268918	0	0.0177937	0	0.509944	0	0
ATP8B4	0.0499129	0	0	1.25472	0	0	0	0.424316	0	0
SLC27A2	0.427636	0	0	0.244469	0	0.0136596	0	0.855022	0.0563138	0
GABPB1	0.389526	0.108944	0.195806	0.179177	0.211231	0.0332045	0.122246	0.301448	0.182307	0
GABPB1-AS1	0.105452	0	0.113408	0.31149	0.781905	0.0845107	0.194719	0.0376184	0.1326	0.28934
MYO5C	0.497688	0	0	0.00392376	0.00344627	0	0.00377919	0	0	0.0145634
MYO5A	0.294954	0.0692961	0.388314	0.205362	0.15837	0.0261352	0.343379	0.0632585	0.32686	0.137267
RAB27A	0.0677632	0.042086	0.584047	0.818564	0.0210196	0	0.189833	0.395888	0.409581	0.0856765
AC018926.2	0	0	0.0467651	0.239349	0.0027114	0.0226982	0	0.152878	0.0217212	0.197324
CCNB2	0.0205991	0.0268616	0.0604697	0	0.0450954	1.22684	0.0499097	0	0	0
MYO1E	0.181736	0	0.126914	1.02897	0	0	0	0.604221	0	0
FOXB1	0.296785	0	0.0325367	0	0	0.112615	0	0.26144	0	0.00495725
ANXA2	0.190445	0.00156626	0	0.463599	0.127604	0.0527213	0.620685	0.537564	0.622975	0
C2CD4A	0.462817	0	0	0	0	0	0.213964	0.105379	0	0.0041715
C2CD4B	0.299673	0	0.0239011	0	0	0.00704656	0.15869	0.146716	0	0.0116464
TPM1	0.028763	0	0.0557529	0.295128	0.258982	0.111769	0.110328	0.0863509	0.0982431	0.0832661
DAPK2	0	0	0.0790072	1.1178	0	0	0.112206	0.489882	0	0
PCLAF	0.0164981	0.00439138	0	0.134039	0.0692423	1.10018	0	0.186706	0.0677017	0
PIF1	0	0	0.0661917	0.426427	0	0.173334	0	0.162358	0.147875	0
KIF23	0.0376881	0.0552595	0.0035552	0.0637637	0	0.972415	0.0436039	0	0.0198489	0
DRAIC	0	0	1.32925	0.176854	0	0	0	0	0.252503	0.00301639
MYO9A	0.0455336	0.073339	0.146957	0.211584	0.338931	0.0144342	0.221302	0.0850246	0.267684	0.150797
PKM	0.364193	0.0431926	0.420172	0.227753	0.317291	0.0306262	0.180317	0.500161	0.200978	0.0350764
SEMA7A	0.0480828	0	0	0.440448	0	0.0113375	0.0392059	0.534466	0.132936	0.207384
AC105020.6	0.0257623	0	0.0129983	0.0225579	0.250082	0.0832365	0.123864	0.0698935	0.0619152	0.267286
DNAJA4	0.0654381	0.0400736	0	0	0	0	0.048114	0.20357	0	1.80969
CTSH	0.038218	0	0.0611361	0.0490015	0.117339	0.0925055	1.21241	0.504631	0	0
BCL2A1	0	0.492931	0.138557	0.041057	0.185213	0.00663853	0.259284	0	0.138936	0.475885
STARD5	0.0340669	0.023938	0	0.08236	0.20147	0.0290407	0	0.0491796	0.0355581	0.383173
MEX3B	0.0404129	0	0.0921215	0	0	0.0332414	0.0268002	0.209357	0	0.233506
AC105339.6	0.050877	0	0.0279881	0.0295581	0.188742	0.0205026	0.00719871	0.0997835	0	0.327642
HDGFL3	0	0	0	0	0.365416	0.0241473	0	0.0478289	0.366793	0
NMB	0.0500844	0.0365377	1.06198	0	0.048715	0	0.0391761	0.0501723	0.0620495	0.0799573
ISG20	0.189806	0.340385	0.313475	0.184332	0.125993	0	0.0565953	0.478945	0.360433	0
FANCI	0.0339482	0.000862337	0.114842	0.148745	0.0511042	0.603967	0	0.12843	0.0779928	0
AC124248.1	0.0807977	0.0673401	0.444236	0	0.0544086	0	0.212786	0	0	0.0138947
FURIN	0.26811	0	0.289162	0.0289747	0.686151	0	0.763642	0.214006	0.0864662	0
PRC1	0.0253826	0.00901502	0.111383	0.062817	0.124345	0.494137	0.024027	0.0237543	0.219003	0
FAM174B	0.313124	0	0.195425	0.0315655	0.0821886	0.0851431	0.0417641	0.0813865	0	0.0548004
MCTP2	0	0	0	0.682948	0.0825725	0	0.167404	0.0716811	0.573667	0.234711
ARRDC4	0.0219026	0	0.0173159	0	0.363321	0	0.0300467	0	0.0344953	0.0512951
SYNM	0.0968372	0.0542152	0	0	0	0.00146348	0.0406489	0	0.289324	0
LRRC28	0.0883452	0.00453186	0.112848	0.336473	0.341583	0.065496	0.056493	0.27291	0.133716	0.112748
CCDC78	0.00223258	0.0388822	0.0190136	0.0997271	0.0473997	0.0151551	0.0448586	0.0160626	0.150403	0.0456202
HAGHL	0.023159	0.0364428	0	0.301475	0.364363	0.0112782	0.210479	0.0159962	0.377905	0.0613204
AC009041.2	0	0	0	0	1.10567	0	0	0	0	0.191123
SNHG9	0.0165832	0.249006	0.269287	0.173291	0.618769	0.0610071	0.231919	0	0.248704	0.272772
SYNGR3	0.139821	0	0	0.534108	0	0	0.0638614	0.736856	0.0695294	0
NPW	0.07902	0	0.0286515	0.155901	0.117313	0.069053	0	0.082891	0	0
PKMYT1	0	0.0281793	0	0	0.00501457	1.38383	0.0214282	0.0498163	0	0
PAQR4	0.160686	0	0.11858	0.152948	0	0.395404	0	0.30105	0.0105019	0
MMP25-AS1	0.0591573	0.0783302	0.0586069	0.364725	0.380173	0.0771469	0.371765	0	0.206424	0.282861
AC108134.2	0.000734694	0	0	0	0.0599669	0.142502	0.14419	0.190702	0.0472158	0.0238838
CARHSP1	0.186331	0.0692584	0.454088	0.439836	0.212711	0.13657	0.0612592	0.210301	0.421685	0.0588753
ATF7IP2	0.0854267	0	0.034084	0.0570188	1.31646	0.00972403	0.463574	0.118394	0.180346	0.0998683
CIITA	0	0	0	0.267266	0	0.146139	0	0.307581	0.306392	0.0462299
SOCS1	0.133249	0.531934	0.359897	0	0.353408	0.0447325	0	0.105583	0	0.343334
SNN	0.0151813	0.234486	0.0191707	0	1.06757	0	0	0	0.00595497	0.0336684
AC010654.1	0.193661	0	0.0260536	0	0.0955735	0.114103	0	0.0236199	0	0.557705
AC007216.4	0.0508482	0.00814637	0.0385562	0.0507612	0.114437	0.0917618	0.00611801	0.116213	0.0638672	0.438856
COQ7	0.0478334	0	0.0588331	0.196506	0.791304	0.0439585	0.24796	0	0.1516	0.305689
NPIPB4	0.0212037	0.243273	0.127028	0.0420888	0.559091	0.0354726	0	0.0856171	0.00536222	0.238906
SDR42E2	0.0115004	0.0340707	0	0.0548302	0.360129	0.0217632	0.152478	0	0	0.247039
NPIPB5	0.142945	0.038485	0.479378	0.211226	0.266205	0.0391377	0.148132	0.184124	0.223491	0.241255
PLK1	0.0241062	0.00511438	0.0274782	0	0.0650281	1.01247	0.0881029	0	0.0235699	0.0327715
LCMT1-AS1	0.0373861	0.0200137	0.0336824	0.110407	0.0704087	0.0481146	0	0.051163	0.0270888	0.155791
LINC02195	0.288143	0	0	1.53947	0	0	0	0	0	0
IL21R	0.417282	0.172052	0.159186	0.294746	0.451084	0.00877764	0.0378513	0.0624216	0.515497	0
GTF3C1	0.129967	0.0389161	0.176271	0.343276	0.306782	0.0164214	0.69091	0.0700885	0.604753	0
AC020765.2	0.0249941	0.125225	0	0.163978	0.267941	0.027396	0.109514	0	0.109161	0.189866
NPIPB11	0	0.068759	0.0163192	0.0550555	0.301163	0.00778259	0.00523221	0.00948114	0.0208433	0.159792
QPRT	0	0	1.18964	0.0400101	0	0.0243181	0	0	0.0527459	0
C16orf54	0	0.294274	0.113334	0.126755	0.677366	0	0.277474	0.0968529	0.342391	0.110954
AC012645.3	0.0354476	0	1.07086	0	0.568596	0	0.0725715	0	0.0934971	0
SEPHS2	0.118615	0.0175649	0.298116	0.0833668	0.635391	0.0245202	0.08851	0.233723	0.201566	0.527263
TMEM265	0.0326908	0	0.0165802	0.0873852	0.106437	0.045665	0.0936526	0.0693436	0.085234	0.0999444
PRSS53	0.0274718	0.0145222	0.0100496	0.122122	0.112971	0.068453	0.0261629	0	0.0571602	0.0690054
PYCARD	0.243384	0.0565833	0.0679594	0.573111	0.0757973	0.0402389	0.149965	0.498945	0.321774	0.240645
ITGAM	0.0217508	0	0	0	0	0.0290877	0.0224269	0.14244	0.630383	0
ITGAX	0.125621	0	0	0.0582926	0	0	0.0631896	0.326139	0.103292	0.00387758
SLC5A2	0.00858577	0.000281705	0.0129819	0.0117834	0.345816	0.00987693	0.0136604	0.000676567	0	0.0822176
ZNF267	0.169548	0.301158	0.128107	0.0927825	0.515324	0.00182563	0.395861	0.277141	0.297187	0
NETO2	0.490393	0	0.371723	0	0	0.130073	0.0199936	0	0.106212	0
AC007728.2	0.039225	0.0381736	0.0148594	0.0424097	0.208673	0.0396778	0	0.0612873	0.0725924	0.147135
GNAO1	0	0.145927	0	0.00600116	0	0.00562404	0.2804	0	0.383807	0
MT3	0	0	0	0	0.348768	0.0440665	0	0.0672095	0	0.101762
MT2A	0.0939959	0.292882	0.0129023	0.116612	0.306606	0.0604303	0.0353362	0.620525	0.376853	0.122217
MT1E	0.269297	0	0	0.0314013	0.0981829	0.159583	0	0.618953	0.390531	0.144414
MT1F	0.102263	0	0	0.44383	0.297746	0.0378773	0.0775964	0.363999	0.45644	0.271688
MT1X	0.118123	0.0504066	0.0494506	0.213969	0.563701	0.0747898	0.0598942	0.218798	0.313381	0.542558
HERPUD1	0.176628	0.352835	0.185759	0.370963	0.0968803	0	0.14902	0	0.400421	0.452056
CPNE2	0.119837	0.0676994	0.0213395	0.534657	0.21231	0.10761	0.0713069	0	0.167355	0.121787
ADGRG5	0	0	0	0.797219	0	0.0403275	0.0832118	0.0611829	0.164645	0
ADGRG1	0	0	0.122426	0.674994	0	0	0	0.6656	0.315924	0
KIFC3	0	0	0.0491395	0.549878	0	0	0	0.333665	0.0149134	0
CFAP20	0.196987	0.299525	0.369497	0.278459	0.27332	0.0736537	0.00288568	0	0.156067	0.115233
CKLF	0.267023	0.0126995	0.0981913	1.00985	0	0	0.437957	0.449303	0.18174	0.20129
RRAD	0	0.0122633	0	0	0	0.062178	0.129312	0.0939103	0	0.324539
CTRL	0.020122	0	0	0.00611423	0.317071	0.0411927	0.0100374	0.0534514	0.156756	0
SMPD3	0.0491398	0.0103484	0.164112	0.345559	0	0.0221187	0.176328	0	0.0298942	0.0694673
SNTB2	0.107392	0.0227958	0.248875	0.64988	0.0319698	0.0528176	0.393652	0.160518	0.223728	0.207506
CMTR2	0.140871	0	0.0746277	0.142007	0.219952	0.0391874	0.116522	0.197858	0.279728	0.174362
MLKL	0.215509	0	0	0.128336	0.0432596	0.0373803	0.15267	0.439738	0.138388	0.365717
ZNRF1	0.480882	0.0668251	0.635779	0.377961	0	0	0.215898	0.424991	0.0325274	0.0570852
AC027279.1	0.012063	0.0372999	0.17332	0	0.0384208	0.0654704	0.0664311	0.0658886	0.0788754	0.0528023
MAF	0.431177	0.0913219	0.781523	0	0.00359488	0	0.453631	0.304565	0.264629	0.0894527
LINC01229	0.440475	0	0.246358	0	0	0	0.00181683	0.159727	0	0
CENPN	0.0741437	0.0505693	0.119261	0.0210477	0.117821	0.284995	0.0320415	0.0259477	0.688486	0
GAN	0.140166	0.0606225	0.131977	0.0864781	0.157819	0.0319869	0.0845309	0.124518	0.148754	0.141151
PLCG2	0.0201546	0.0470147	0	0.157568	0	0.0193541	0	0.0227563	0.722251	0.0248357
COTL1	0.0572433	0.0886767	0.551951	0.495912	0.123559	0.0115251	0	0.283461	0.581756	0.109066
ZDHHC7	0.0831967	0	0.0967832	0.0255983	0.480865	0.0247134	0.228471	0.0808596	0.995599	0
GSE1	0.021185	0.0620412	0.212549	0.204608	0.103451	0.000256682	0.168969	0	0.594286	0.181561
GINS2	0.0743766	0.012081	0.0617282	0.179642	0.15825	0.52674	0.0261587	0.24102	0.0717209	0
IRF8	0	0.119668	0.429799	0.0354437	0.0865106	0.0125693	0.1716	0.0553004	0.0406463	0.185933
LINC02132	0	0.0317194	0.00234785	0.25267	0.0124672	0.00265731	0.101709	0	0.0147538	0.254547
SLC7A5	0.179975	0.0876795	0.0562964	0.306356	0.155526	0	0.561938	0.313067	0.868676	0.121044
SNAI3	0.0902632	0	0	0.251727	0.125366	0.0246646	0.602864	0.0919901	0.271585	0.224172
CDT1	0	0	0	0.145972	0.111865	0.811639	0	0.303694	0.0634139	0
CPNE7	0	0.0116279	0.244447	0.572737	0	0	0.339028	0.300433	0.240179	0
SPATA33	0.0868559	0.00640245	0.039574	0.150128	0.162137	0.225487	0.14912	0.107523	0.175304	0.0918647
ABR	0.113623	0.069863	0.129732	0.515127	0.206166	0.0562946	0.147289	0.106154	0.280476	0.164463
CRK	0.0980879	0.0529754	0.0728612	0.152299	0.495622	0.0804	0.219543	0.200819	0.195426	0.118917
HIC1	0.012091	0.190301	0	0.568709	0	0	0.221645	0	0.103316	0.0507113
SMG6	0.0922008	0.0517896	0.170397	0.269925	0.473797	0.0877079	0.211722	0.0927938	0.207682	0.0643711
P2RX5	0.145244	0.0989035	0.703827	0.0659558	0.0148691	0.0237649	0.230677	0	0.207094	0.108534
ITGAE	0.0983525	0.0105608	0.21827	1.4699	0.273281	0	0.152563	0.0750747	0.190837	0
CYB5D2	0.0760874	0.0531803	0.11186	0.164201	0.419532	0.0619183	0.162583	0.0192122	0.112497	0.0630712
CHRNE	0.0124667	0.228363	0	0.0792259	0.0396427	0	0	0	0.0936669	0
ZNF594	0.0337239	0	0.0349864	0.0969817	0.157594	0.0477246	0.0332101	0.0681324	0.0443692	0.15575
XAF1	0.139596	0.250322	0.0613332	0.359383	0.136363	0	0.0161527	0.868005	0.252813	0.170005
SLC16A13	0.0499495	0	0	0.0456937	0.121083	0.096886	0.0852862	0.201129	0.0396216	0.355318
TNFSF13	0.00201262	0.0206787	0.00687306	0.0355534	0.104561	0.0220172	0.0971225	0.00819473	0.0246464	0.254964
KDM6B	0.0918346	0.77914	0.0447177	0.000966515	0.184512	0	0.394865	0.0735476	0.148801	0
RNF227	0.0134235	0	0.0118656	0.0797517	0.134907	0.0507996	0	0.136103	0.0267395	0.312812
KCNAB3	0.025657	0	0.0437698	0.0805511	0.123626	0.0504834	0.0718763	0.0311388	0.0498705	0.0575243
PER1	0.0105148	0.77983	0.144135	0.0410244	0.395994	0	0.259798	0	0.135404	0
TMEM107	0.0182865	0.0726336	0.157453	0.584523	0.244856	0.159096	0.46917	0.00993735	0.126697	0.12334
BORCS6	0.101327	0	0.0624946	0.24563	0.216432	0.0136091	0.0441638	0.219219	0.236768	0.676666
AURKB	0	0.00926863	0.0324139	0	0.0601092	1.28861	0.0301755	0	0	0
LINC00324	0.105384	0.0120928	0.0650601	0.180353	0.103855	0.0499011	0.214883	0.18163	0.161719	0.317021
KRBA2	0.0482251	0	0.0294174	0.073182	0.103738	0.0503772	0.0846944	0.0950429	0.0408473	0.253912
HS3ST3B1	0.474467	0.0872328	0.12487	0.158104	0.288052	0	0	0.0729859	0.0568015	0.235857
CCDC144A	0.0855039	0	0.0681438	0.085561	0.194456	0.010068	0.0120769	0.171254	0.0716769	0.144555
TNFRSF13B	0.598391	0	0	0	0	0	0	0	0	0
RASD1	0	0	0	0	0	0.151237	0.217001	0.548811	0.0110837	0.591131
LGALS9C	0.17385	0	0.520423	0	0	0	0	0	0.0548819	0
FAM106A	0.0515345	0	0.0942625	0.0738464	0.125042	0.00786208	0.0109332	0.0874103	0.036021	0.122101
AC007952.4	0.0681735	0.0137899	0.0483417	0.97064	0.348238	0.0269059	0.714072	0	0.060289	0
ULK2	0.0420473	0.0634668	0.192284	0.0408462	0.420404	0.0343552	0	0	0.00179685	0.155056
LGALS9	0.187805	0.153858	0.278814	0.171514	0.227633	0	0	0.821836	0.134839	0.0916959
TRAF4	0.0601267	0.420565	0.023998	0.00651451	0.317047	0.0350069	0.25922	0	0.395089	0
ATAD5	0.0330491	0	0.0451063	0.0371924	0.283367	0.384674	0.0733582	0.0644205	0.197196	0.11903
EVI2A	0.135063	0.307689	0.190417	0.410383	0.268473	0.00129251	0.116096	0.117918	0.118359	0.40566
SLFN5	0.183861	0	0.0596591	0.299704	0.634929	0	0.209384	0.403474	0.481304	0.229824
AC022706.1	0.0396877	0.103112	0	0.696885	0.0847751	0.0246236	0.126819	0.0501394	0.271507	0.173242
SLFN11	0.00529582	0.293721	0	0.107166	0.10781	0.0418548	0.169064	0.08906	0.237893	0.379215
CCL5	0	0	0	1.18101	0	0	0.358676	0.187755	1.22374	0.0614752
AC243829.4	0	0	0	0.908617	0	0	0	0.642584	0.10766	0.0223906
CCL3	0	0	0	1.27779	0	0	0	0.680483	0.0488566	0
CCL4	0	0.0218167	0	1.25182	0	0	0.225464	0.417128	0.507011	0.0685248
AC243829.1	0	0.0466727	0	1.30122	0	0	0.244077	0	0.674676	0
CCL3L1	0	0.0394555	0	1.48326	0	0	0.099143	0	0.415904	0.0470846
CCL4L2	0	0.0276076	0	1.34699	0	0	0.0571008	0.270363	0.541081	0.138749
PLXDC1	0	0.215788	0	0.097827	0.381605	0.00989427	0.14973	0	0.217093	0.197045
IKZF3	0.114832	0.0987056	0.397773	0.779684	0.160682	0	0.201711	0.349532	0.320973	0.185049
NR1D1	0.0780085	0	0.00742025	0.0077618	0.659286	0	0.78047	0.0244168	0	0.100697
TOP2A	0.0413912	0	0.188409	0.110787	0.0365515	0.651961	0.037767	0.0685336	0.194292	0.0968149
IGFBP4	0	0.0435832	1.19262	0	0	0	0.286	0	0.138926	0
AC004585.1	0	0.00233106	1.33482	0	0	0	0.00661791	0.00473436	0.174274	0.0163562
CCR7	0	0.232585	0.0216583	0	1.82579	0	0	0	0	0
P3H4	0.108021	0.0124263	0	0.114474	0.126045	0.00636753	0.0718429	0.00944468	0.0650484	0.136348
AC099811.5	0.0349086	0.0192791	0.0315199	0.171781	0.0280449	0	0	0.0810291	0.0253105	0.116717
IFI35	0.188757	0.109891	0.102932	0.341011	0.177959	0	0.0850127	0.920788	0.263241	0.0334467
BRCA1	0.00742709	0.0146945	0.00620769	0.0928067	0.0164106	0.797712	0.0370629	0.160684	0	0
ARL4D	0	0.0735303	0	0.0332013	0.0753706	0	0	0	0.174664	0.871288
MEOX1	0.193046	0.08388	0.0879831	0	0.114374	0	0	0	0	0.18609
HEXIM1	0.0958646	0.414079	0.0678703	0.0581912	0.121596	0.05355	0.163726	0.111467	0.304934	0.410066
AC008105.3	0.323767	0.0669736	0.189681	0.23192	0.735909	0.0466959	0.266479	0.109071	0.21594	0.0969045
ARHGAP27	0.13755	0.0750953	0.18264	0.350383	0.266313	0.0311581	0.0785705	0.19511	0.243153	0.298326
TBX21	0.196578	0	0.0144996	0.238019	0	0	0.33711	0.619483	0.947588	0.0457393
OSBPL7	0.0714137	0.0190645	0.154543	0.147057	0.150307	0.0288357	0.173411	0.0587887	0.766059	0
HOXB2	0.388191	0.0547147	0.14791	0.379252	0.261408	0.0238037	0.156188	0.111369	0.0655941	0.319928
HOXB-AS1	0.121495	0.030976	0.0399375	0.13282	0.326299	0	0.0836881	0.0246538	0.0537092	0.115865
AC103702.2	0.0192992	0	0	0.619324	0	0.0839456	0	0.0573359	0.356725	0
ABI3	0.161752	0	0	1.21396	0	0.0316595	0.212598	0.0395445	0.579257	0.21198
NGFR	0	0.0336357	0	0	0	0	0	0	0.139196	0.301
COL1A1	0	0.138552	0	0	0.106134	0	0.0656509	0	0	0.268992
TOB1	0.0553656	0.497236	0	0.278018	0.545926	0.0329371	0.1344	0	0.0204046	0.382644
HLF	0.40791	0.0146704	0.117941	0	0.0192722	0.0365645	0.311579	0	0	0
MMD	0.12673	0.0306514	0	0.327992	0.635802	0.0501872	0.357881	0	0.122907	0
NOG	0	0	0	0	1.28638	0	0	0	0	0.0421712
DGKE	0.240684	0.0431821	0.0485755	0.229382	0.462775	0.0233788	0.109836	0.0265101	0.148031	0.250454
AC015912.3	0.0221165	0.0185213	0.035885	0.302576	0.031522	0.0843005	0.0648534	0.148223	0.0205328	0.385766
OR4D1	0	0.0151591	0	0	0.468612	0	0.0704077	0	0.0466301	0.320957
TSPOAP1	0.027987	0.023971	0.236782	0.351419	0	0.0385319	0.26921	0	0.476307	0.118492
AC004687.1	0.0651868	0.0939788	0.0366626	0.159998	0.225418	0.0770845	0.522572	0.063761	0.778304	0
AC099850.1	0.0230467	0	0.0393767	0	0.233613	0.0662328	0.0221782	0.0333453	0.0706383	0.129178
AC091271.1	0.0570314	0.0533936	0.130346	0.178833	0.155636	0.0723039	0.326753	0	0.18032	0.17393
CYB561	0	0.0667563	0.00971775	0	0.431121	0	0.816456	0.0142175	0.258765	0.0331495
CD79B	0.49384	0.0520245	0.276984	0.158321	0.00813291	0.0412945	0.168482	0.273468	0.0841075	0.232451
ERN1	0.0198906	0.137413	0	0	0.00457933	0	0.868276	0.193559	0.320059	0.995077
PECAM1	0	0.10699	0	0.620139	0.333997	0.00207228	0	0	0.603167	0.225533
RGS9	0	0	0.0056689	0.592427	0	0.0640126	0.0812523	0.228592	0.351387	0.0352531
KPNA2	0.109948	0.533116	0.244929	0.288955	0	0.0709401	0	0	0.386067	0.0595091
AC005332.6	0.0282869	0.0458739	0.0997189	0.139198	0.124052	0.0133741	0.147284	0.0711107	0.0675655	0.0160012
C17orf80	0.101727	0	0.0621226	0.151212	0.0931841	0.090231	0.0974164	0.0941559	0.108224	0.267162
CD300A	0	0.183841	0	0.173326	0	0	0.390888	0	0.595335	0.013888
RAB37	0.0382542	0.0810941	0.390285	0.498833	0.28148	0.0376829	0.13197	0	0.332514	0.141765
LLGL2	0.0685828	0	0.0776818	0.419387	0.128481	0.00651036	0.237635	0.161364	0.717957	0.148981
GALR2	0.0373101	0.124456	0.0475184	0	0.198557	0	0	0	0	0.024835
FOXJ1	0	0.176174	0	0	0.167319	0	0	0	0	0.0708462
RNF157	0	0.0664044	0	0.150973	0.987949	0.00236723	0.331773	0.0157269	0.0669817	0.0829865
MXRA7	0	0	0	0.425987	0.071409	0.0420391	0.44553	0.169669	1.00429	0
SYNGR2	0.523995	0.0539068	0.20112	0.361108	0.409142	0	0.162307	0.289557	0.276388	0.0499461
TK1	0.0738627	0	0	0.114152	0.00015825	1.01556	0	0.191219	0.033754	0
BIRC5	0.00731477	0.0114829	0.000264832	0	0.0656868	1.39467	0.0467346	0	0	0
AC087645.2	0.042327	0.00834201	0.0387856	0	0.608481	0	0	0	0	0.309936
SOCS3	0.0663509	0.546605	0.228038	0	0.682103	0	0	0	0	0.428465
CBX8	0.0685791	0.0745714	0.0438523	0.0531101	0	0.0712747	0	0.100995	0.0920509	0.30496
EIF4A3	0.00799428	0.774927	0.0807665	0.0585656	0.0127567	0.0611594	0.0472923	0.0025534	0.0252197	0.578672
SLC16A3	0.147751	0.027556	0.0449774	0.232706	0.0641989	0.0720754	0.386295	0.838886	0.123538	0
HEXD-IT1	0.0276243	0	0	0	0	0.112851	0.0437379	0.298464	0	0.065945
TBCD	0.0888184	0.166465	0.0468331	0.736012	0.180761	0.0125652	0.233257	0.0564188	0.539227	0.10775
METRNL	0.195835	0.0920151	0	0.380719	0	0	0.441797	0.191668	1.19804	0
TYMS	0	0.0360638	0.0132062	0.137179	0.113853	1.11894	0.0378788	0.198863	0.0913097	0
EMILIN2	0.0596821	0.00928349	0.00493474	0.0750386	0.15888	0.0398197	0.0303385	0.137783	0.0466318	0.399317
TGIF1	0.0967436	0.119844	0.30842	0.248379	0.612788	0	0.16006	0.20309	0.33842	0
DLGAP1	0.513409	0.00176207	0.0139891	0	0.0185465	0	0.0508229	0.158774	0	0.0243699
DLGAP1-AS1	0.245506	0.108893	0.331747	0.357085	0.21397	0.0167174	0.168863	0.0059222	0.17175	0
PTPRM	0.0783697	0.0816788	0.319921	0	0.110256	0	0.457144	0.0453112	0.317398	0
NDUFV2-AS1	0.0637995	0.0383864	0.0934641	0	0.572838	0.0311112	0.138461	0.0584876	0.140915	0.678365
CHMP1B	0.0699757	0.528336	0.0967528	0.0666024	0.429559	0.0161037	0.0941158	0.00218009	0.163748	0.338095
AP005482.1	0.053204	0	0.0311234	0.031508	0	0.0812397	0.160549	0.176064	0.180221	0.347115
LDLRAD4	0.276025	0.249037	0.489647	0.772448	0.130735	0	0.125889	0.0107935	0	0.054679
ABHD3	0.145302	0.0816673	0.0886803	0.281202	0.172666	0.030462	0.130041	0.146122	0.207523	0.839589
NPC1	0.297569	0	0.18201	0.144903	0.0316795	0	0.333511	0.101213	0.412949	0.140201
TTC39C-AS1	0.0320878	0.128346	0.0545671	0	0.166188	0	0.691543	0	0	0.105483
TAF4B	0	0.327999	0.025632	0	0.955678	0	0	0	0	0.12843
DSC1	0	0	0	0	0.766363	0	0	0	0	0.0284274
RNF125	0.0144543	0.0933281	0.0418805	0.104208	0.970952	0	0.363645	0	0.81731	0
SETBP1	0.245073	0	0	0.374497	0	0.0162349	0	0.247539	0.372262	0.0370419
PSTPIP2	0.0284568	0.0825322	0	0.321127	0.0696073	0.0256765	0.173234	0	0.170257	0.0742326
SMAD7	0.0896869	0.202907	0.0575472	0.16265	0.398489	0	0.517449	0.0542665	0.883579	0
NEDD4L	0.0752145	0	0.0740261	0	0.254357	0.00938498	0.18695	0	0.122647	0
PMAIP1	0.330613	0.273953	0.252249	0.681883	0	0	0.0898242	0	0.325095	0.366118
BCL2	0.279534	0.221736	0.212363	0.402604	0.579114	0	0.378797	0.0432458	0.0292166	0.146707
DSEL	0	0	0	0	0.194392	0	0	0	0	0.685914
GTSCR1	0	0.00770728	0	0	0.406805	0	0	0	0	0.185154
NFATC1	0.023236	0.271932	0.678605	0.0443588	0.508731	0.0180583	0.0659041	0.0991975	0.0964467	0.329091
PARD6G-AS1	0.039369	0	0	0.00611973	0	0	0	0.172142	0	0.743111
PARD6G	0.340177	0	0	0.805183	0	0	0	0.0527377	0.473845	0
LINC01002	0.0326679	0.0339982	0.08965	0.141578	0.267779	0.0011589	0.06921	0.0034642	0.0383004	0.0338422
KISS1R	0	0.0229489	0	0	0.0879303	0	0	0	0	0.71842
ARID3A	0.126116	0.0348685	0	0.144963	0.0375613	0.124404	0.0169706	0.312234	0.170087	0.0156681
MIDN	0.0550816	0.527084	0.0371318	0.010118	0.335876	0.0201743	0.179957	0.0950626	0.653786	0.0818653
GADD45B	0.0227582	0.263683	0	0	0.341553	0.0553713	0.33976	0.160935	0.190607	0.841255
GNA15	0.272854	0.165615	0.195265	0	0	0.0537016	0.544238	0.523915	0	0
MATK	0	0	0	0.414454	0.0500433	0	0.799685	0	1.18301	0.0644752
EBI3	0.492878	0	0.2187	0	0	0.0658718	0	0.210673	0	0
TMIGD2	0	0	0	0.681119	1.00769	0	0.366203	0	0	0.100788
LRG1	0.490404	0	0.0181873	0	0	0.000953884	0	0	0	0.0527949
UHRF1	0.0158162	0.0269972	0	0.0357114	0.0725718	1.15417	0.00999943	0.123256	0.00942701	0
TUBB4A	0	0.0686015	0.020112	0	0	0	0.0621197	0	0.272347	0.245522
TNFSF9	0.0193262	0.118661	0	0.369234	0	0	0	0.276837	0.669527	0.680541
CD70	0.224286	0	0	0.323713	0	0.0832621	0.171393	0.731766	0.0844888	0.0793303
TNFSF14	0	0	0.0217315	0.240559	0	0	0.670541	0.203451	0.307048	0.860499
MYO1F	0.12952	0	0	0.488048	0.0185563	0.0168885	0.648962	0.312181	0.880472	0.0412684
ICAM1	0.104257	0.271908	0.0728699	0	0	0	0.418221	0.15283	0	0.698649
PDE4A	0.292119	0.0394741	0.017234	0.271066	0	0.0191414	0.388404	0.135592	0.331962	0
S1PR5	0	0	0	0	0	0	0.703786	0	1.27356	0
LDLR	0.0383204	0.520954	0.0348013	0.0315159	0.0627928	0.0306702	0	0.0227207	0.017316	0.579908
EPOR	0.0115578	0.297151	0.0806772	0.00497781	0.0616539	0.00934334	0.00451873	0	0.0261065	0.733322
ACP5	0.660827	0	0.0765032	0.835064	0.10973	0	0	0.392135	0.0482793	0.0272828
ZNF844	0	0	0.0598398	0.0229066	0.811435	0	0	0	0.00696039	0.380045
ZNF563	0.070373	0	0.0488885	0.0116159	0.477767	0.00662965	0	0.00127135	0	0.51919
ZNF490	0.191668	0	0.070418	0.263475	0.257623	0.0238744	0.146628	0.188948	0.24417	0.269189
HOOK2	0.0256465	0.479433	0.160696	0.149612	0.521358	0	0.192649	0	0.160526	0.243902
NFIX	0	0.00617071	0.0756127	0	0.340997	0.0119991	0.0268323	0	0.0243293	0.0701565
AC011446.2	0.0173615	0.0527562	0	0.0304812	0.376632	0	0.422784	0.0470169	0.25815	0.316559
AC020916.1	0.0469928	0.534685	0.05593	0.7073	0	0.00855212	0.754727	0	0.0995833	0.075972
MISP3	0	0	0	0.0675451	0	0.062921	0.148098	0.164909	0.240321	0.159873
ASF1B	0	0.0453771	0	0	0.0324897	1.01017	0	0.138894	0.027545	0.0467883
ADGRE5	0	0.581965	0	0.526488	0.0261974	0	0.220273	0.185678	0.486546	0
PGLYRP2	0	0.0223697	0	0.543053	0.0332858	0.0215578	0.273351	0.0358059	0	0.149187
CYP4F22	0	0	0	0.304488	0	0.000868322	0.467548	0	0.0592387	0.0423964
AC020911.2	0	0.086324	0	0	0.462225	0	0.203808	0	0.141569	0.297985
KLF2	0	0.452376	0	0	1.01026	0	0	0	0.128442	0.294459
BST2	0.183775	0.109808	0.235045	0.431292	0.104717	0	0.121675	0.915993	0.150569	0.199679
ZNF737	0.0460209	0	0.0403661	0.136488	0.670567	0.00347253	0.137323	0.0561826	0.132258	0.25211
ZNF493	0.00276301	0.0123889	0.0648434	0.0766609	0.667046	0.0450246	0.15011	0.108898	0.246087	0.593802
ZNF208	0	0.0707247	0.00566606	0	0.403587	0	0.134205	0	0	0.103474
LINC00662	0.053633	0.00953231	0.03932	0.107513	0.360549	0.0325976	0.164059	0.0501154	0.083511	0.31186
PLEKHF1	0.110493	0	0.0142055	0.394876	0.238841	0	0.482607	0.424628	0.738227	0.117717
SLC7A10	0.0776305	0	0.6321	0	0	0	0	0	0	0
CEBPA	0.267822	0	0.382805	0	0	0.0337608	0.150225	0.0409722	0.0924294	0.0765916
ZNF30	0.0464669	0	0	0.0326568	0.164391	0.0198678	0.00127688	0	0.0499227	0.294955
FXYD1	0.0807582	0.246113	0.112833	0	0.392712	0	0.130122	0.0183214	0.0324572	0
FXYD7	0	0.248711	0	0	0.789138	0.00644266	0.212272	0	0.145021	0.00403849
LSR	0.108789	0.266942	0.075587	0	1.08628	0	0.217667	0	0.123951	0
FFAR3	0.00265601	0.0922465	0.102137	0	0.000636111	0.00311567	0	0	0	0.162557
ZBTB32	0.531668	0	0	0.13524	0	0.0458571	0	0.324631	0.0902557	0
IGFLR1	0.453825	0.088331	0.347472	0.262581	0.288891	0	0.162264	0.522047	0.134485	0.123783
NFKBID	0.189791	0.313368	0.15581	0.0382335	0	0.0100487	0.331613	0.235673	0.0108457	0.093653
TYROBP	0	0	0	0	0	0	0.745009	0	0.723744	0
ZNF527	0.0296795	0.114521	0.0689407	0.0871171	0.213294	0.0328687	0.0286055	0.0192489	0.0582416	0.0861966
ZNF793	0.0496502	0	0.0807808	0.0793737	0.230124	0.0234482	0.0251997	0.0779361	0.0600068	0.144997
ACTN4	0.312492	0.0480036	0.0987248	0.605157	0	0	0.533377	0.404085	0.660635	0.082544
CAPN12	0.0378748	0.0262482	0	0.592696	0.0171149	0	0.424785	0.0130002	0.128634	0.0369644
IFNL1	0	0	0	0.213369	0	0	0.21835	0.00169615	0.0920834	0.116137
EID2B	0.0497843	0.00604104	0.0743096	0.117967	0.421359	0.0767902	0.0576123	0.0618745	0.202889	0.0015546
SERTAD1	0.01325	0.533873	0.0940599	0.0268557	0.0743183	0.0131136	0.0981019	0.0898316	0.36028	0.698165
SERTAD3	0.0698621	0.0494677	0.073284	0.101069	0	0	0.105494	0.0947834	0.650553	0.399039
TGFB1	0.046347	0	0	0.0486395	0.415618	0.0100986	0.794423	0	1.23084	0
LINC01480	0.102472	0	0.696411	0.608499	0	0	0	0.285657	0	0.0153335
AC243960.1	0.143052	0	0.238821	0.351615	0.652142	0.0236193	0.20668	0.0749796	0.0890065	0.700604
CEACAM21	0.224207	0.0329288	0.290704	0.430958	0.207686	0	0.127012	0.213699	0	0.289465
CD79A	0.249601	0	0.790669	0	0.15177	0.0456275	0	0	0	0.000215534
POU2F2	0.429258	0.032609	0.0923192	0.161754	0.409273	0.106287	0.192197	0.220676	0	0.218033
DEDD2	0.0723355	0.445655	0.111535	0.205841	0.145623	0	0.0372369	0	0.161813	0.856779
ZNF526	0.0640994	0	0.0222122	0.106813	0.209652	0.0823963	0.0432461	0.0710026	0.0910241	0.356194
LYPD3	0	0.438939	0	0	0.774328	0	0	0	0	0.302473
PLAUR	0	0.213564	0	0	0	0	0.390432	0.0367334	0	0.319476
KCNN4	0.454148	0.0177232	0.128087	0.0942191	0.0600898	0.111993	0	0.536933	0	0.10907
ZNF284	0.0348809	0	0.0154861	0.00676097	0.0146591	0.0359578	0.0711336	0.150432	0.0595823	0.250204
BCL3	0.233156	0.200195	0.0962074	0	0.88381	0.0653227	0.274858	0.165041	0.309925	0
ZNF296	0	0.0735255	0	0.0639365	0.0617518	0.0139145	0.0708367	0.0771647	0.39674	0.41407
CD3EAP	0.055685	0	0	0.0225231	0.103694	0.100862	0.0386391	0.0761678	0.0392523	0.225798
FOSB	0	0.834427	0	0.04538	0	0	0.29637	0	0.0772212	0.574039
PPM1N	0.0298249	0	0	0.107827	0.45836	0.0236086	0.0151523	0	0.10165	0
DMPK	0.0928808	0	0.103842	0.115235	0.125761	0	0.0428733	0.100921	0.310907	0.0560599
IGFL2	0	0	0.576323	0	0	0	0	0.172726	0	0
PTGIR	0.523504	0.0132272	0.0342005	0	0.0528864	0	0	0	0	0.0671428
GNG8	0.762274	0.0295426	0.0163462	0	0.0417986	0	0	0	0	0
SLC1A5	0.205691	0.149837	0.0398322	0.20624	0	0.0530837	0.171728	0.531979	0.280918	0.177108
ARHGAP35	0.124439	0.0737552	0.183359	0.317929	0.10726	0.0130159	0.270319	0.173192	0.492724	0.0926275
BBC3	0.128251	0.0434073	0.195734	0.1169	0.589136	0	0.170162	0.0572988	0.651029	0
DHX34	0.0616429	0.0648289	0.0960067	0.144357	0.160197	0.0243819	0.0627922	0.0488776	0.0768484	0.183718
DBP	0.109614	0	0.100074	0.152477	0.469643	0.0409443	0.169473	0	0.0838089	0.673083
DHDH	0	0.000609189	0	0	0.193395	0	0	0	0	0.471725
NOSIP	0	0.0268541	0	0.0236219	1.63662	0.0714315	0.0973898	0.0662045	0	0.212619
PRRG2	0.000688051	0	0	0	0.232058	0.0529246	0.0736765	0	0.0428112	0.191989
IL4I1	0.079666	0.0322175	0	0	0	0	1.48353	0.127614	0	0
ATF5	0.114014	0.188728	0.130139	0	0.344124	0.0371274	0.383222	0.111274	0.164159	0
CLEC11A	0.00265134	0	0.127712	0.0737885	1.03301	0.0265601	0	0	0	0.00912689
CLDND2	0.0235213	0	0.0284599	0.104651	0	0.0836544	0.0670346	0.0724541	0.116395	0.141079
NKG7	0	0	0	1.00004	0	0	0.285582	0.202965	1.49855	0
ZNF528-AS1	0.0209146	0.0323897	0.0178818	0.0142313	0.128142	0.0683495	0.0354825	0.100513	0.0591025	0.0747632
ZNF528	0.0532543	0.00909557	0.0995229	0.136658	0.130522	0.0534367	0.0190498	0.0600825	0.0885578	0.180687
ZNF808	0.063855	0	0.0846064	0.233957	0.377116	0.101398	0.302407	0.111545	0.241155	0.240659
ZNF665	0.0145133	0	0.0695006	0.0179089	0.304576	0.0309666	0.0142068	0.0521836	0.0185119	0.133953
ZNF331	0.00201915	0.957753	0.168539	0.0506355	0.179713	0	0	0	0.132125	0
AC008440.1	0	0.05489	0	0.0363867	0.0931743	0	0.296597	0	0.167853	0.0360619
MYADM	0	0.971309	0	0.118212	0	0	0.287824	0	0.188808	0.159962
MBOAT7	0.259975	0.144225	0.378339	0.174839	0.0658923	0.0642094	0.161279	0.214357	0.0475267	0.377252
TSEN34	0.0721334	0.0140064	0.165727	0.146418	0.353346	0.0239948	0.171983	0.191514	0.380519	0.454547
LAIR1	0	0.0247693	0	0.315063	0.4584	0.0095624	0.264978	0	0	0.543065
LAIR2	0.892146	0	0	0	0	0.0286606	0	0.445046	0.0917659	0.0241018
LILRB1	0	0	0	0.365108	0	0	0	0.0401227	0.296357	0
KIR2DL3	0	0	0	0.281451	0	0	0	0.150482	0.248294	0
KIR2DL4	0.0710254	0	0	1.46002	0	0	0	0.2181	0	0
KIR3DL2	0	0	0.041721	0.0559993	0	0.0108827	0	0.0322941	0.76813	0
NCR1	0.0602525	0	0	0.72774	0	0	0	0.0360405	0.276182	0
EPS8L1	0.0657074	0	0	0.308402	0	0	0	0.135687	0.112922	0.0715664
BRSK1	0.043068	0	0.0253214	0.172842	0	0.00574983	0.228911	0.0837667	0.048167	0.110525
UBE2S	0	0.667646	0.0555151	0.131732	0	0.0786873	0.190552	0.00792024	0.354027	0.464822
ZNF582-AS1	0	0.02685	0.000951296	0	0.230532	0.0107062	0.0776975	0.00500114	0.00871281	0.0998059
ZNF583	0.0722665	0.0101207	0.0411482	0.0743009	0.187082	0.0635153	0.0653078	0.0122856	0.0630424	0.154384
ZNF550	0.0480132	0	0.000791484	0.118527	0.523791	0.0103055	0.127774	0.0546094	0.0893691	0.247128
ZSCAN18	0	0.062281	0.0503366	0.011195	1.02949	0	0.156975	0	0	0.25701
SLC27A5	0.0406586	0.00163472	0.0826785	0.0747133	0.429062	0.0381603	0.117268	0.0451233	0.177071	0.112291
NRSN2-AS1	0.0442906	0.0186459	0.0735659	0.158562	0.0467614	0.0154889	0.051999	0.0232604	0.0537982	0.0307206
FAM110A	0.373078	0.000944323	0.198888	0.149384	0.064798	0.0291065	0.0975332	0.177775	0.146827	0.7517
SIRPB1	0.230782	0.135953	0.383771	0.303253	0	0	0	0	0	0
SIRPG	0.426838	0.0640596	0.403507	0.729752	0.120458	0	0.0259142	0.254012	0.0622102	0.318806
PRNP	0.183441	0.240659	0.216362	0.159157	0.420475	0	0.623855	0.304107	0.289369	0.0298382
PCNA	0.0625266	0.180798	0.139272	0.0720631	0.28023	0.112573	0.0673944	0.19382	0.12456	0.47938
PLCB1	0	0.0736755	0	0	0	0	1.55403	0	0.142315	0.0397964
AL117332.1	0.0196987	0	0.0221734	0.00770304	0.579277	0.0224188	0.0153703	0.0252081	0.067878	0.108503
LINC01727	0.109132	0	0.572584	0	0	0	0	0	0	0
CST3	0	0	0.365257	0	0	0	0	0	0.524838	0
CST7	0.28673	0.0247062	0	0.506421	0	0	0.422152	0.177564	1.38169	0.0742724
ID1	0	0.339026	0.08354	0	0	0	0.173611	0	0.238137	0.359002
BCL2L1	0.424355	0	0.0519401	0.453165	0	0.0220287	0.380936	0.232653	0.162363	0.217078
TPX2	0.0911686	0	0.118958	0.292221	0	0.733227	0.00843332	0.087526	0.0537183	0.00143361
ACTL10	0.0655758	0	0.00274899	0.00346567	0.0451974	0	0.0670853	0.123856	0.0927232	0.370532
E2F1	0.0371846	0	0.0265364	0.160826	0.0824293	0.690927	0.0477207	0.146291	0.0550414	0
MAP1LC3A	0.501225	0.186483	0.120121	0	0	0	0	0.494953	0.241386	0
TP53INP2	0.0490707	0.365697	0.0946204	0	0.00205973	0.0026667	0	0	0.510802	0
CEP250	0.156679	0.0245617	0.0680383	0.422193	0.164016	0.0492041	0.180698	0.241566	0.22058	0.357025
SLA2	0.153251	0.077032	0.0599147	0.829301	0.0840628	0	0.0632291	0.235686	0.882629	0.00451513
FAM83D	0.00683767	0.051441	0.00346144	0.0887715	0	0.220883	0	0.0167772	0.352678	0.185381
MYBL2	0.0130648	0.01152	0.0985804	0	0	1.24439	0	0	0	0
TOX2	0.24522	0	1.48593	0.227372	0	0.0122051	0	0.0981955	0	0
SDC4	0.59648	0.000642746	0	0	0	0.0364104	0.142976	0.719409	0	0
UBE2C	0	0.0319629	0	0	0.0850617	1.52124	0.0921454	0.00594224	0	0
AL162458.1	0.0242659	0.04853	0.0145448	0.0792863	0.168566	0.0354172	0.0750675	0.0220954	0.106779	0
MMP9	0.0214371	0.311723	0	0	0.00917415	0	0.0249179	0	0	0
CD40	0.320805	0.0310848	0	0	0.122376	0.0156251	0	0	0.0414936	0.070709
SNAI1	0	0.0150879	0	0	0.135288	0.0276761	0	0	0.0408493	0.957504
CEBPB	0.0277931	0.211166	0.144099	0.44393	0.462145	0.0383257	0.115336	0.292963	0.298122	0.259632
ATP9A	0.0144831	0	0.262292	0	0	0.0468465	0	0.337121	0.180277	0
TSHZ2	0.0228969	0.0384883	0.548942	0	1.22739	0	0	0.192421	0	0.112602
AURKA	0.097135	0	0.0283426	0.0466869	0	0.454506	0.0888064	0.132931	0.042575	0.0827707
CASS4	0	0.205404	0.0901263	0.248592	0.367152	0	0.193038	0.0982274	0.133173	0.123297
ZBP1	0.157446	0	0	0.344831	0.376221	0	0.050899	0.567974	0.722046	0
PMEPA1	0.114374	0.339041	0	0.26648	0.395842	0	0.1528	0.288427	0.379239	0
NKILA	0.0423803	0.0595004	0	0.200653	0.188295	0.0285757	0.134379	0.0311234	0	0.00815644
CTSZ	0.503398	0.0151815	0.248611	0.353305	0.17474	0.0352298	0.169169	0.258909	0.17827	0.169038
ZNF831	0.163128	0.400199	0.345216	0.150392	0.0754364	0.000770038	0.1822	0	0.24092	0.349014
PPP1R3D	0.0593925	0	0.0101208	0.0985398	0.240399	0.0197788	0.0813596	0.187821	0.16206	0.254879
SLCO4A1	0.415872	0	0	0.00584109	0	0.202746	0.0083091	0.278281	0.091885	0
LINC00659	0.0485331	0	0	0.0177296	0.138205	0	0	0.0182258	0	0.344079
HELZ2	0.100439	0.137871	0.0767241	0.0737804	0.222541	0.0148238	0	0.829159	0.244837	0.0594774
MHENCR	0.012592	0	0.0145599	0.0665881	1.18381	0	0.188717	0	0.324688	0
SAMSN1	0.235838	0.399078	0.0477809	0.848632	0.0543792	0	0.0868774	0.223431	0.272993	0
NRIP1	0.225689	0	0.17192	0.148241	0.774371	0.0324721	0.568991	0.0378626	0.0881492	0
BTG3	0.354239	0.34461	0.198438	0.6047	0.0958147	0	0.14102	0	0.330324	0.077159
BTG3-AS1	0.0707638	0	0.00861495	0.126882	0.0135569	0.0964438	0.0733054	0.0677255	0.0520368	0.143326
LINC01684	0	0	0.0845931	0.329709	0.180922	0.023782	0	0.196293	0.029231	0.246561
LINC00158	0	0	0.00824892	0.364893	0	0	0	0.323083	0.0137505	0.0609331
[truncated: 152 more rows]

## Sheet: Fig.2c
Cluster	ID	Description	GeneRatio	BgRatio	pvalue	p.adjust	qvalue	geneID	Count
NMF0	R-HSA-5669034	TNFs bind their physiological receptors	7/67	29/10891	3.39062e-10	1.00701e-07	9.77925e-08	8784/7293/7133/943/3604/23495/939	7
NMF0	R-HSA-8877330	RUNX1 and FOXP3 control the development of regulatory T lymphocytes (Tregs)	4/67	10/10891	2.67185e-07	3.9677e-05	3.85309e-05	50943/3559/8784/1493	4
NMF0	R-HSA-449147	Signaling by Interleukins	14/67	473/10891	8.25801e-07	8.17543e-05	7.93928e-05	7850/3595/3554/3559/7133/1439/10538/3560/941/1846/8809/10148/920/57162	14
NMF0	R-HSA-5668541	TNFR2 non-canonical NF-kB pathway	7/67	102/10891	2.81852e-06	0.000209275	0.00020323	8784/7293/7133/943/3604/23495/939	7
NMF0	R-HSA-6783783	Interleukin-10 signaling	4/67	47/10891	0.000191231	0.0113591	0.011031	7850/3554/7133/941	4
NMF0	R-HSA-912526	Interleukin receptor SHC signaling	3/67	27/10891	0.000585655	0.0289899	0.0281525	3559/1439/3560	3
NMF0	R-HSA-388841	Costimulation by the CD28 family	4/67	69/10891	0.000837481	0.0355331	0.0345067	1493/941/920/29851	4
NMF0	R-HSA-5694530	Cargo concentration in the ER	3/67	33/10891	0.00106401	0.0395014	0.0383604	2153/1075/1522	3
NMF0	R-HSA-8956319	Nucleotide catabolism	3/67	36/10891	0.00137421	0.0453491	0.0440392	10591/953/1890	3
NMF1	R-HSA-3371497	HSP90 chaperone cycle for steroid hormone receptors (SHR) in the presence of ligand	6/67	55/10891	9.87342e-07	0.000434431	0.000311792	7846/10383/7280/3326/3301/7277	6
NMF1	R-HSA-190840	Microtubule-dependent trafficking of connexons from Golgi to the plasma membrane	4/67	18/10891	3.75155e-06	0.000693734	0.000497895	7846/10383/7280/7277	4
NMF1	R-HSA-190872	Transport of connexons to the plasma membrane	4/67	19/10891	4.73e-06	0.000693734	0.000497895	7846/10383/7280/7277	4
NMF1	R-HSA-8852276	The role of GTSE1 in G2/M progression after G2 checkpoint	6/67	77/10891	7.26449e-06	0.000774713	0.000556014	7846/10383/1026/7280/3326/7277	6
NMF1	R-HSA-389977	Post-chaperonin tubulin folding pathway	4/67	22/10891	8.80356e-06	0.000774713	0.000556014	7846/10383/7280/7277	4
NMF1	R-HSA-389960	Formation of tubulin folding intermediates by CCT/TriC	4/67	25/10891	1.50142e-05	0.00110104	0.000790222	7846/10383/7280/7277	4
NMF1	R-HSA-389957	Prefoldin mediated transfer of substrate to CCT/TriC	4/67	28/10891	2.39666e-05	0.00150647	0.0010812	7846/10383/7280/7277	4
NMF1	R-HSA-9619483	Activation of AMPK downstream of NMDARs	4/67	29/10891	2.76729e-05	0.00152201	0.00109235	7846/10383/7280/7277	4
NMF1	R-HSA-9668328	Sealing of the nuclear envelope (NE) by ESCRT-III	4/67	31/10891	3.63231e-05	0.00165282	0.00118624	7846/10383/7280/7277	4
NMF1	R-HSA-389958	Cooperation of Prefoldin and TriC/CCT in actin and tubulin folding	4/67	32/10891	4.13206e-05	0.00165282	0.00118624	7846/10383/7280/7277	4
NMF1	R-HSA-5626467	RHO GTPases activate IQGAPs	4/67	32/10891	4.13206e-05	0.00165282	0.00118624	7846/10383/7280/7277	4
NMF1	R-HSA-190861	Gap junction assembly	4/67	36/10891	6.64457e-05	0.00243634	0.00174857	7846/10383/7280/7277	4
NMF1	R-HSA-909733	Interferon alpha/beta signaling	5/67	72/10891	7.70599e-05	0.00260818	0.0018719	9021/8651/1958/3659/4600	5
NMF1	R-HSA-2995410	Nuclear Envelope (NE) Reassembly	5/67	75/10891	9.37166e-05	0.00294538	0.00211391	4000/7846/10383/7280/7277	5
NMF1	R-HSA-9609736	Assembly and cell surface presentation of NMDA receptors	4/67	41/10891	0.000111625	0.00327433	0.00235	7846/10383/7280/7277	4
NMF1	R-HSA-8955332	Carboxyterminal post-translational modifications of tubulin	4/67	42/10891	0.000122806	0.00329457	0.00236453	7846/10383/7280/7277	4
NMF1	R-HSA-438064	Post NMDA receptor activation events	5/67	80/10891	0.00012748	0.00329457	0.00236453	7846/10383/7280/3838/7277	5
NMF1	R-HSA-9646399	Aggrephagy	4/67	43/10891	0.000134778	0.00329457	0.00236453	7846/10383/7280/7277	4
NMF1	R-HSA-190828	Gap junction trafficking	4/67	47/10891	0.000191231	0.00420708	0.00301943	7846/10383/7280/7277	4
NMF1	R-HSA-437239	Recycling pathway of L1	4/67	47/10891	0.000191231	0.00420708	0.00301943	7846/10383/7280/7277	4
NMF1	R-HSA-6791312	TP53 Regulates Transcription of Cell Cycle Genes	4/67	48/10891	0.000207655	0.00430572	0.00309023	28984/1026/7832/1263	4
NMF1	R-HSA-913531	Interferon Signaling	7/67	200/10891	0.000217055	0.00430572	0.00309023	9775/9021/3838/8651/1958/3659/4600	7
NMF1	R-HSA-157858	Gap junction trafficking and regulation	4/67	49/10891	0.000225072	0.00430572	0.00309023	7846/10383/7280/7277	4
NMF1	R-HSA-6804115	TP53 regulates transcription of additional cell cycle genes whose exact role in the p53 pathway remain uncertain	3/67	20/10891	0.000235392	0.00431552	0.00309726	28984/7832/1263	3
NMF1	R-HSA-442755	Activation of NMDA receptors and postsynaptic events	5/67	93/10891	0.000259151	0.0044512	0.00319464	7846/10383/7280/3838/7277	5
NMF1	R-HSA-6811436	COPI-independent Golgi-to-ER retrograde traffic	4/67	51/10891	0.000263025	0.0044512	0.00319464	7846/10383/7280/7277	4
NMF1	R-HSA-5620924	Intraflagellar transport	4/67	54/10891	0.000328287	0.00534986	0.00383962	7846/10383/7280/7277	4
NMF1	R-HSA-199977	ER to Golgi Anterograde Transport	6/67	154/10891	0.000355406	0.00547554	0.00392981	374/7846/10383/7280/1604/7277	6
NMF1	R-HSA-112409	RAF-independent MAPK1/3 activation	3/67	23/10891	0.000360888	0.00547554	0.00392981	1850/1844/1847	3
NMF1	R-HSA-6807878	COPI-mediated anterograde transport	5/67	101/10891	0.000380306	0.00556065	0.0039909	7846/10383/7280/1604/7277	5
NMF1	R-HSA-168643	Nucleotide-binding domain, leucine rich repeat containing receptor (NLR) signaling pathways	4/67	57/10891	0.000404411	0.00556065	0.0039909	7128/3326/330/4790	4
NMF1	R-HSA-5218859	Regulated Necrosis	4/67	57/10891	0.000404411	0.00556065	0.0039909	54205/6386/330/3659	4
NMF1	R-HSA-983189	Kinesins	4/67	59/10891	0.000461682	0.00615576	0.00441801	7846/10383/7280/7277	4
NMF1	R-HSA-6798695	Neutrophil degranulation	10/67	482/10891	0.000672649	0.00870487	0.00624752	51646/6515/10383/6386/1604/3326/976/4860/4790/2717	10
NMF1	R-HSA-373760	L1CAM interactions	5/67	119/10891	0.000805416	0.0101252	0.00726691	7846/10383/7280/6386/7277	5
NMF1	R-HSA-948021	Transport to the Golgi and subsequent modification	6/67	185/10891	0.00093622	0.0114427	0.00821246	374/7846/10383/7280/1604/7277	6
NMF1	R-HSA-1445148	Translocation of SLC2A4 (GLUT4) to the plasma membrane	4/67	72/10891	0.000982972	0.0116894	0.00838952	7846/10383/7280/7277	4
NMF1	R-HSA-69275	G2/M Transition	6/67	196/10891	0.00126192	0.0146117	0.0104869	7846/10383/1026/7280/3326/7277	6
NMF1	R-HSA-453274	Mitotic G2-G2/M phases	6/67	198/10891	0.00132945	0.014999	0.0107648	7846/10383/1026/7280/3326/7277	6
NMF1	R-HSA-9609690	HCMV Early Events	5/67	135/10891	0.00141776	0.0155954	0.0111928	7846/10383/7280/4790/7277	5
NMF1	R-HSA-9663891	Selective autophagy	4/67	81/10891	0.00152521	0.0163681	0.0117474	7846/10383/7280/7277	4
NMF1	R-HSA-168928	DDX58/IFIH1-mediated induction of interferon-alpha/beta	4/67	82/10891	0.00159607	0.0166298	0.0119353	7128/3326/4792/4790	4
NMF1	R-HSA-381183	ATF6 (ATF6-alpha) activates chaperone genes	2/67	10/10891	0.00162518	0.0166298	0.0119353	3309/1649	2
NMF1	R-HSA-5675221	Negative regulation of MAPK pathway	3/67	43/10891	0.00230349	0.022138	0.0158885	1850/1844/1847	3
NMF1	R-HSA-9612973	Autophagy	5/67	151/10891	0.0023204	0.022138	0.0158885	7846/10383/7280/3326/7277	5
NMF1	R-HSA-390466	Chaperonin-mediated protein folding	4/67	91/10891	0.00234017	0.022138	0.0158885	7846/10383/7280/7277	4
NMF1	R-HSA-381033	ATF6 (ATF6-alpha) activates chaperones	2/67	12/10891	0.00236474	0.022138	0.0158885	3309/1649	2
NMF1	R-HSA-446203	Asparagine N-linked glycosylation	7/67	304/10891	0.00255473	0.0234184	0.0168075	374/7846/10383/7280/79868/1604/7277	7
NMF1	R-HSA-380320	Recruitment of NuMA to mitotic centrosomes	4/67	94/10891	0.00263363	0.0236489	0.0169729	7846/10383/7280/7277	4
NMF1	R-HSA-209560	NF-kB is activated and signals survival	2/67	13/10891	0.00278362	0.0244958	0.0175808	4792/4790	2
NMF1	R-HSA-391251	Protein folding	4/67	97/10891	0.00295144	0.0252337	0.0181103	7846/10383/7280/7277	4
NMF1	R-HSA-9609646	HCMV Infection	5/67	160/10891	0.00298216	0.0252337	0.0181103	7846/10383/7280/4790/7277	5
NMF1	R-HSA-6811434	COPI-dependent Golgi-to-ER retrograde traffic	4/67	99/10891	0.00317733	0.0258213	0.0185321	7846/10383/7280/7277	4
NMF1	R-HSA-68882	Mitotic Anaphase	6/67	236/10891	0.00321849	0.0258213	0.0185321	4000/7846/10383/7280/27338/7277	6
NMF1	R-HSA-877312	Regulation of IFNG signaling	2/67	14/10891	0.00323469	0.0258213	0.0185321	9021/8651	2
NMF1	R-HSA-2555396	Mitotic Metaphase and Anaphase	6/67	237/10891	0.00328635	0.0258213	0.0185321	4000/7846/10383/7280/27338/7277	6
NMF1	R-HSA-983231	Factors involved in megakaryocyte development and platelet production	5/67	168/10891	0.00367667	0.0283813	0.0203694	7846/10383/7280/3659/7277	5
NMF1	R-HSA-2219528	PI3K/AKT Signaling in Cancer	4/67	104/10891	0.00379317	0.0287758	0.0206525	374/1026/29851/3164	4
NMF1	R-HSA-383280	Nuclear Receptor transcription pathway	3/67	52/10891	0.00396582	0.0295756	0.0212265	4929/8013/3164	3
NMF1	R-HSA-193639	p75NTR signals via NF-kB	2/67	16/10891	0.00423183	0.0305247	0.0219077	4792/4790	2
NMF1	R-HSA-844456	The NLRP3 inflammasome	2/67	16/10891	0.00423183	0.0305247	0.0219077	3326/4790	2
NMF1	R-HSA-6785807	Interleukin-4 and Interleukin-13 signaling	4/67	108/10891	0.0043407	0.0308049	0.0221088	301/1026/9021/8651	4
NMF1	R-HSA-1810476	RIP-mediated NFkB activation via ZBP1	2/67	17/10891	0.0047771	0.0333639	0.0239454	4792/4790	2
NMF1	R-HSA-5610787	Hedgehog 'off' state	4/67	113/10891	0.00509722	0.0350434	0.0251508	7846/10383/7280/7277	4
NMF1	R-HSA-9648025	EML4 and NUDC in mitotic spindle formation	4/67	117/10891	0.00576269	0.039009	0.0279969	7846/10383/7280/7277	4
NMF1	R-HSA-2467813	Separation of Sister Chromatids	5/67	191/10891	0.00631439	0.0420959	0.0302124	7846/10383/7280/27338/7277	5
NMF1	R-HSA-2132295	MHC class II antigen presentation	4/67	123/10891	0.00686601	0.0450902	0.0323614	7846/10383/7280/7277	4
NMF1	R-HSA-1606322	ZBP1(DAI) mediated induction of type I IFNs	2/67	21/10891	0.00726052	0.046299	0.0332289	4792/4790	2
NMF1	R-HSA-622312	Inflammasomes	2/67	21/10891	0.00726052	0.046299	0.0332289	3326/4790	2
NMF1	R-HSA-2500257	Resolution of Sister Chromatid Cohesion	4/67	126/10891	0.00746675	0.0469339	0.0336846	7846/10383/7280/7277	4
NMF2	R-HSA-110056	MAPK3 (ERK1) activation	3/58	10/10891	1.67516e-05	0.00413032	0.00376802	3572/3570/5781	3
NMF2	R-HSA-1059683	Interleukin-6 signaling	3/58	11/10891	2.29462e-05	0.00413032	0.00376802	3572/3570/5781	3
NMF2	R-HSA-112409	RAF-independent MAPK1/3 activation	3/58	23/10891	0.000235349	0.024116	0.0220006	3572/3570/5781	3
NMF2	R-HSA-6783589	Interleukin-6 family signaling	3/58	24/10891	0.000267956	0.024116	0.0220006	3572/3570/5781	3
NMF3	R-HSA-198933	Immunoregulatory interactions between a Lymphoid and a non-Lymphoid cell	9/63	134/10891	6.65511e-08	1.41754e-05	1.31701e-05	3824/3821/3805/925/22914/120425/7412/926/9976	9
NMF3	R-HSA-6783783	Interleukin-10 signaling	4/63	47/10891	0.0001505	0.0118803	0.0110378	6349/6348/6351/6352	4
NMF3	R-HSA-202430	Translocation of ZAP-70 to Immunological synapse	3/63	19/10891	0.000167328	0.0118803	0.0110378	26191/3127/3118	3
NMF3	R-HSA-202427	Phosphorylation of CD3 and TCR zeta chains	3/63	22/10891	0.000262656	0.0139865	0.0129946	26191/3127/3118	3
NMF3	R-HSA-380108	Chemokine receptors bind chemokines	4/63	59/10891	0.000364617	0.0155327	0.0144312	6349/6348/6351/6352	4
NMF3	R-HSA-2424491	DAP12 signaling	3/63	30/10891	0.000669995	0.0237848	0.0220981	3824/3822/22914	3
NMF3	R-HSA-449147	Signaling by Interleukins	9/63	473/10891	0.0014925	0.0454146	0.042194	6349/6348/6351/3458/84868/6352/7412/1846/356	9
NMF3	R-HSA-877300	Interferon gamma signaling	4/63	92/10891	0.00194173	0.0468943	0.0435687	3458/7412/3127/3118	4
NMF3	R-HSA-2197563	NOTCH2 intracellular domain regulates transcription	2/63	12/10891	0.00209392	0.0468943	0.0435687	3002/3516	2
NMF3	R-HSA-2172127	DAP12 interactions	3/63	45/10891	0.00220161	0.0468943	0.0435687	3824/3822/22914	3
NMF5	R-HSA-69620	Cell Cycle Checkpoints	28/64	293/10891	1.40116e-27	3.3768e-25	1.57815e-25	11065/51512/332/9088/9212/9133/1058/890/11004/151648/5347/991/11130/55143/983/672/57082/891/79682/63967/83540/1063/1062/151246/699/81930/4171/9134	28
NMF5	R-HSA-2500257	Resolution of Sister Chromatid Cohesion	21/64	126/10891	1.02755e-25	9.25008e-24	4.32303e-24	332/9212/113130/9133/1058/11004/151648/5347/991/11130/55143/983/57082/891/79682/83540/1063/1062/151246/699/81930	21
NMF5	R-HSA-68877	Mitotic Prometaphase	24/64	204/10891	1.15146e-25	9.25008e-24	4.32303e-24	332/9212/113130/9133/1058/11004/151648/5347/991/11130/55143/983/57082/891/79682/83540/23397/1063/10733/1062/151246/699/10592/81930	24
NMF5	R-HSA-69618	Mitotic Spindle Checkpoint	18/64	113/10891	1.15755e-21	6.97422e-20	3.25941e-20	11065/332/9212/1058/11004/151648/5347/991/11130/55143/57082/79682/83540/1063/1062/151246/699/81930	18
NMF5	R-HSA-141424	Amplification of signal from the kinetochores	17/64	96/10891	2.62385e-21	1.05391e-19	4.92546e-20	332/9212/1058/11004/151648/5347/991/11130/55143/57082/79682/83540/1063/1062/151246/699/81930	17
NMF5	R-HSA-141444	Amplification of signal from unattached kinetochores via a MAD2 inhibitory signal	17/64	96/10891	2.62385e-21	1.05391e-19	4.92546e-20	332/9212/1058/11004/151648/5347/991/11130/55143/57082/79682/83540/1063/1062/151246/699/81930	17
NMF5	R-HSA-68882	Mitotic Anaphase	22/64	236/10891	3.28834e-21	1.08787e-19	5.08417e-20	11065/332/9212/113130/9133/1058/11004/151648/5347/991/11130/55143/983/57082/891/79682/83540/1063/1062/151246/699/81930	22
NMF5	R-HSA-2555396	Mitotic Metaphase and Anaphase	22/64	237/10891	3.61119e-21	1.08787e-19	5.08417e-20	11065/332/9212/113130/9133/1058/11004/151648/5347/991/11130/55143/983/57082/891/79682/83540/1063/1062/151246/699/81930	22
NMF5	R-HSA-68886	M Phase	26/64	418/10891	1.12289e-20	3.00685e-19	1.40525e-19	11065/332/9212/113130/9133/1058/11004/151648/5347/991/11130/55143/9493/983/57082/891/79682/83540/23397/1063/10733/1062/151246/699/10592/81930	26
NMF5	R-HSA-5663220	RHO GTPases Activate Formins	18/64	140/10891	6.54923e-20	1.57836e-18	7.3765e-19	332/9212/1058/11004/81624/151648/5347/991/11130/55143/57082/79682/83540/1063/1062/151246/699/81930	18
NMF5	R-HSA-9648025	EML4 and NUDC in mitotic spindle formation	17/64	117/10891	9.23488e-20	2.02328e-18	9.45581e-19	332/9212/1058/11004/151648/5347/991/11130/55143/57082/79682/83540/1063/1062/151246/699/81930	17
NMF5	R-HSA-2467813	Separation of Sister Chromatids	19/64	191/10891	7.66286e-19	1.53896e-17	7.19233e-18	11065/332/9212/113130/1058/11004/151648/5347/991/11130/55143/57082/79682/83540/1063/1062/151246/699/81930	19
NMF5	R-HSA-195258	RHO GTPase Effectors	20/64	327/10891	1.17794e-15	2.18371e-14	1.02056e-14	332/9212/1058/11004/81624/9928/151648/5347/991/11130/55143/57082/79682/83540/1063/1062/151246/9055/699/81930	20
NMF5	R-HSA-453279	Mitotic G1 phase and G1/S transition	14/64	149/10891	1.15444e-13	1.98729e-12	9.28763e-13	6241/4605/7298/890/7083/983/81620/891/1869/7153/1719/4171/1163/9134	14
NMF5	R-HSA-453274	Mitotic G2-G2/M phases	14/64	198/10891	5.86065e-12	9.41611e-11	4.40063e-11	51512/9088/4605/9133/3161/890/5347/983/891/22974/1869/1063/10733/6790	14
NMF5	R-HSA-69206	G1/S Transition	12/64	131/10891	1.06337e-11	1.6017e-10	7.48554e-11	6241/7298/890/7083/983/81620/891/1869/1719/4171/1163/9134	12
NMF5	R-HSA-69275	G2/M Transition	13/64	196/10891	8.19755e-11	1.16212e-09	5.4312e-10	51512/9088/4605/9133/3161/890/5347/983/891/22974/1063/10733/6790	13
NMF5	R-HSA-69205	G1/S-Specific Transcription	7/64	28/10891	1.85571e-10	2.48459e-09	1.16118e-09	6241/7298/7083/983/81620/1869/1719	7
NMF5	R-HSA-156711	Polo-like kinase mediated events	6/64	16/10891	2.47789e-10	3.14301e-09	1.46889e-09	9088/4605/9133/5347/891/1063	6
NMF5	R-HSA-2514853	Condensation of Prometaphase Chromosomes	5/64	11/10891	2.68721e-09	3.23809e-08	1.51332e-08	9133/983/891/23397/10592	5
NMF5	R-HSA-69273	Cyclin A/B1/B2 associated events during G2/M transition	6/64	25/10891	5.25881e-09	6.03511e-08	2.82052e-08	9088/9133/890/5347/983/891	6
NMF5	R-HSA-1538133	G0 and Early G1	6/64	27/10891	8.70965e-09	9.54103e-08	4.45901e-08	4605/890/983/1869/7153/9134	6
NMF5	R-HSA-174143	APC/C-mediated degradation of cell cycle proteins	8/64	88/10891	4.02485e-08	4.04162e-07	1.88886e-07	11065/9212/890/5347/991/983/891/6790	8
NMF5	R-HSA-453276	Regulation of mitotic cell cycle	8/64	88/10891	4.02485e-08	4.04162e-07	1.88886e-07	11065/9212/890/5347/991/983/891/6790	8
NMF5	R-HSA-983189	Kinesins	7/64	59/10891	4.63701e-08	4.47008e-07	2.0891e-07	3833/11004/9493/3832/1062/29127/81930	7
NMF5	R-HSA-6791312	TP53 Regulates Transcription of Cell Cycle Genes	6/64	48/10891	3.27993e-07	3.04025e-06	1.42086e-06	890/983/891/1869/6790/9134	6
NMF5	R-HSA-69242	S Phase	9/64	163/10891	4.11253e-07	3.67081e-06	1.71556e-06	11065/113130/890/81620/1869/51659/4171/1163/9134	9
NMF5	R-HSA-162658	Golgi Cisternae Pericentriolar Stack Reorganization	4/64	14/10891	1.03864e-06	8.69887e-06	4.06543e-06	9133/5347/983/891	4
NMF5	R-HSA-3700989	Transcriptional Regulation by TP53	12/64	362/10891	1.04675e-06	8.69887e-06	4.06543e-06	332/9212/890/983/672/891/22974/1869/55215/6790/7161/9134	12
NMF5	R-HSA-6811434	COPI-dependent Golgi-to-ER retrograde traffic	7/64	99/10891	1.68376e-06	1.35262e-05	6.3215e-06	3833/11004/9493/3832/1062/29127/81930	7
NMF5	R-HSA-1362300	Transcription of E2F targets under negative control by p107 (RBL1) and p130 (RBL2) in complex with HDAC1	4/64	16/10891	1.87183e-06	1.4552e-05	6.80089e-06	4605/890/983/1869	4
NMF5	R-HSA-8854518	AURKA Activation by TPX2	6/64	73/10891	4.05837e-06	3.05646e-05	1.42844e-05	3161/5347/983/22974/10733/6790	6
NMF5	R-HSA-176412	Phosphorylation of the APC/C	4/64	20/10891	4.89582e-06	3.57543e-05	1.67098e-05	11065/5347/983/891	4
NMF5	R-HSA-69481	G2/M Checkpoints	8/64	167/10891	5.51164e-06	3.82157e-05	1.78601e-05	51512/9088/9133/983/672/891/63967/4171	8
NMF5	R-HSA-176814	Activation of APC/C and APC/C:Cdc20 mediated degradation of mitotic proteins	6/64	77/10891	5.55e-06	3.82157e-05	1.78601e-05	11065/890/5347/991/983/891	6
NMF5	R-HSA-4615885	SUMOylation of DNA replication proteins	5/64	45/10891	6.09373e-06	4.07941e-05	1.90652e-05	332/9212/55143/7153/6790	5
NMF5	R-HSA-176408	Regulation of APC/C activators between G1/S and early anaphase	6/64	81/10891	7.45933e-06	4.85865e-05	2.27069e-05	11065/890/5347/991/983/891	6
NMF5	R-HSA-174048	APC/C:Cdc20 mediated degradation of Cyclin B	4/64	24/10891	1.05497e-05	6.69073e-05	3.12692e-05	11065/991/983/891	4
NMF5	R-HSA-8856688	Golgi-to-ER retrograde transport	7/64	133/10891	1.20347e-05	7.26838e-05	3.39688e-05	3833/11004/9493/3832/1062/29127/81930	7
NMF5	R-HSA-2565942	Regulation of PLK1 Activity at G2/M Transition	6/64	88/10891	1.20637e-05	7.26838e-05	3.39688e-05	9133/5347/983/891/10733/6790	6
NMF5	R-HSA-5633007	Regulation of TP53 Activity	7/64	160/10891	3.98442e-05	0.000234206	0.000109456	9212/890/983/672/22974/6790/7161	7
NMF5	R-HSA-983231	Factors involved in megakaryocyte development and platelet production	7/64	168/10891	5.43895e-05	0.000312092	0.000145857	3833/11004/9493/3832/1062/29127/81930	7
NMF5	R-HSA-6804116	TP53 Regulates Transcription of Genes Involved in G1 Cell Cycle Arrest	3/64	14/10891	6.72722e-05	0.000377037	0.000176209	890/1869/9134	3
NMF5	R-HSA-174178	APC/C:Cdh1 mediated degradation of Cdc20 and other APC/C:Cdh1 targeted proteins in late mitosis/early G1	5/64	74/10891	7.04885e-05	0.000386085	0.000180437	11065/9212/5347/991/6790	5
NMF5	R-HSA-69239	Synthesis of DNA	6/64	121/10891	7.3582e-05	0.000394072	0.00018417	11065/890/81620/51659/4171/9134	6
NMF5	R-HSA-176409	APC/C:Cdc20 mediated degradation of mitotic proteins	5/64	76/10891	8.01162e-05	0.000413376	0.000193192	11065/890/991/983/891	5
NMF5	R-HSA-2132295	MHC class II antigen presentation	6/64	123/10891	8.06169e-05	0.000413376	0.000193192	11004/9493/3832/1062/29127/81930	6
NMF5	R-HSA-8852276	The role of GTSE1 in G2/M progression after G2 checkpoint	5/64	77/10891	8.52944e-05	0.000428249	0.000200143	51512/9133/5347/983/891	5
NMF5	R-HSA-6804114	TP53 Regulates Transcription of Genes Involved in G2 Cell Cycle Arrest	3/64	18/10891	0.000148296	0.000729373	0.000340873	983/891/6790	3
NMF5	R-HSA-6811442	Intra-Golgi and retrograde Golgi-to-ER traffic	7/64	202/10891	0.000172717	0.000828679	0.000387284	3833/11004/9493/3832/1062/29127/81930	7
NMF5	R-HSA-2995383	Initiation of Nuclear Envelope (NE) Reformation	3/64	19/10891	0.000175364	0.000828679	0.000387284	9133/983/891	3
NMF5	R-HSA-6804756	Regulation of TP53 Activity through Phosphorylation	5/64	92/10891	0.000198422	0.000902258	0.000421671	9212/890/672/22974/6790	5
NMF5	R-HSA-69052	Switching of origins to a post-replicative state	5/64	92/10891	0.000198422	0.000902258	0.000421671	11065/890/81620/4171/9134	5
NMF5	R-HSA-2980766	Nuclear Envelope Breakdown	4/64	52/10891	0.000237612	0.00106045	0.000495604	9133/5347/983/891	4
NMF5	R-HSA-113510	E2F mediated regulation of DNA replication	3/64	22/10891	0.000275214	0.00120594	0.000563595	983/891/1869	3
NMF5	R-HSA-9709603	Impaired BRCA2 binding to PALB2	3/64	24/10891	0.000358688	0.00154364	0.000721422	10635/672/675	3
NMF5	R-HSA-9701192	Defective HDR through Homologous Recombination (HRR) due to BRCA1 loss-of-function	3/64	25/10891	0.000405895	0.00163035	0.000761944	10635/672/675	3
NMF5	R-HSA-9701193	Defective HDR through Homologous Recombination (HRR) due to PALB2 loss of function	3/64	25/10891	0.000405895	0.00163035	0.000761944	10635/672/675	3
NMF5	R-HSA-9704331	Defective HDR through Homologous Recombination Repair (HRR) due to PALB2 loss of BRCA1 binding function	3/64	25/10891	0.000405895	0.00163035	0.000761944	10635/672/675	3
NMF5	R-HSA-9704646	Defective HDR through Homologous Recombination Repair (HRR) due to PALB2 loss of BRCA2/RAD51/RAD51C binding function	3/64	25/10891	0.000405895	0.00163035	0.000761944	10635/672/675	3
NMF5	R-HSA-5693554	Resolution of D-loop Structures through Synthesis-Dependent Strand Annealing (SDSA)	3/64	27/10891	0.000511885	0.00202236	0.000945154	10635/672/675	3
NMF5	R-HSA-3108232	SUMO E3 ligases SUMOylate target proteins	6/64	182/10891	0.000673205	0.00261681	0.00122297	332/9212/55143/672/7153/6790	6
NMF5	R-HSA-73894	DNA Repair	8/64	336/10891	0.000741006	0.00283464	0.00132477	9768/890/10635/672/51514/63967/55215/675	8
NMF5	R-HSA-2990846	SUMOylation	6/64	188/10891	0.000797918	0.00295843	0.00138263	332/9212/55143/672/7153/6790	6
NMF5	R-HSA-69306	DNA Replication	6/64	188/10891	0.000797918	0.00295843	0.00138263	11065/890/81620/51659/4171/9134	6
NMF5	R-HSA-174184	Cdc20:Phospho-APC/C mediated degradation of Cyclin A	4/64	73/10891	0.000871186	0.00315689	0.00147538	11065/890/991/983	4
NMF5	R-HSA-179419	APC:Cdc20 mediated degradation of cell cycle proteins prior to satisfation of the cell cycle checkpoint	4/64	74/10891	0.00091694	0.00315689	0.00147538	11065/890/991/983	4
NMF5	R-HSA-2299718	Condensation of Prophase Chromosomes	4/64	74/10891	0.00091694	0.00315689	0.00147538	5347/983/891/10592	4
NMF5	R-HSA-606279	Deposition of new CENPA-containing nucleosomes at the centromere	4/64	74/10891	0.00091694	0.00315689	0.00147538	55355/1058/57082/79682	4
NMF5	R-HSA-774815	Nucleosome assembly	4/64	74/10891	0.00091694	0.00315689	0.00147538	55355/1058/57082/79682	4
NMF5	R-HSA-5693568	Resolution of D-loop Structures through Holliday Junction Intermediates	3/64	34/10891	0.00101698	0.00345199	0.00161329	10635/672/675	3
NMF5	R-HSA-5693567	HDR through Homologous Recombination (HRR) or Single Strand Annealing (SSA)	5/64	132/10891	0.00104255	0.00348965	0.00163089	890/10635/672/63967/675	5
NMF5	R-HSA-3301854	Nuclear Pore Complex (NPC) Disassembly	3/64	35/10891	0.00110767	0.00355933	0.00166346	9133/983/891	3
NMF5	R-HSA-5693537	Resolution of D-Loop Structures	3/64	35/10891	0.00110767	0.00355933	0.00166346	10635/672/675	3
NMF5	R-HSA-8953750	Transcriptional Regulation by E2F6	3/64	35/10891	0.00110767	0.00355933	0.00166346	6241/672/1869	3
NMF5	R-HSA-9687139	Aberrant regulation of mitotic cell cycle due to RB1 defects	3/64	36/10891	0.00120333	0.00381582	0.00178333	11065/1869/9134	3
NMF5	R-HSA-5693538	Homology Directed Repair	5/64	138/10891	0.0012717	0.00398026	0.00186018	890/10635/672/63967/675	5
NMF5	R-HSA-73886	Chromosome Maintenance	5/64	141/10891	0.00139933	0.00424736	0.00198501	55355/1058/890/57082/79682	5
NMF5	R-HSA-69202	Cyclin E associated events during G1/S transition	4/64	83/10891	0.0014078	0.00424736	0.00198501	890/1869/1163/9134	4
NMF5	R-HSA-9675126	Diseases of mitotic cell cycle	3/64	38/10891	0.00140991	0.00424736	0.00198501	11065/1869/9134	3
NMF5	R-HSA-68875	Mitotic Prophase	5/64	142/10891	0.00144391	0.00429608	0.00200778	9133/5347/983/891/10592	5
NMF5	R-HSA-2465910	MASTL Facilitates Mitotic Progression	2/64	10/10891	0.00148403	0.0043616	0.0020384	983/891	2
NMF5	R-HSA-69656	Cyclin A:Cdk2-associated events at S phase entry	4/64	85/10891	0.00153767	0.00446479	0.00208663	890/1869/1163/9134	4
NMF5	R-HSA-9675136	Diseases of DNA Double-Strand Break Repair	3/64	41/10891	0.00175942	0.00498846	0.00233136	10635/672/675	3
NMF5	R-HSA-9701190	Defective homologous recombination repair (HRR) due to BRCA2 loss of function	3/64	41/10891	0.00175942	0.00498846	0.00233136	10635/672/675	3
NMF5	R-HSA-5693579	Homologous DNA Pairing and Strand Exchange	3/64	43/10891	0.00201992	0.00566048	0.00264543	10635/672/675	3
NMF5	R-HSA-176974	Unwinding of DNA	2/64	12/10891	0.00216014	0.00598385	0.00279656	51659/4171	2
NMF5	R-HSA-68884	Mitotic Telophase/Cytokinesis	2/64	13/10891	0.00254325	0.00688677	0.00321854	5347/9493	2
NMF5	R-HSA-75035	Chk1/Chk2(Cds1) mediated inactivation of Cyclin B:Cdk1 complex	2/64	13/10891	0.00254325	0.00688677	0.00321854	983/891	2
NMF5	R-HSA-69231	Cyclin D associated events in G1	3/64	47/10891	0.00261007	0.00691238	0.00323051	1869/1163/9134	3
NMF5	R-HSA-69236	G1 Phase	3/64	47/10891	0.00261007	0.00691238	0.00323051	1869/1163/9134	3
NMF5	R-HSA-6803205	TP53 regulates transcription of several additional cell death genes whose specific roles in p53-dependent apoptosis remain uncertain	2/64	14/10891	0.00295591	0.00774319	0.00361879	332/7161	2
NMF5	R-HSA-5693532	DNA Double-Strand Break Repair	5/64	168/10891	0.00301192	0.0078051	0.00364772	890/10635/672/63967/675	5
NMF5	R-HSA-9675135	Diseases of DNA repair	3/64	51/10891	0.00329668	0.00845214	0.00395011	10635/672/675	3
NMF5	R-HSA-4419969	Depolymerisation of the Nuclear Lamina	2/64	15/10891	0.00339778	0.00861963	0.00402839	983/891	2
NMF5	R-HSA-9659787	Aberrant regulation of mitotic G1/S transition in cancer due to RB1 defects	2/64	17/10891	0.00436777	0.0108519	0.00507164	1869/9134	2
NMF5	R-HSA-9661069	Defective binding of RB1 mutants to E2F1,(E2F2, E2F3)	2/64	17/10891	0.00436777	0.0108519	0.00507164	1869/9134	2
NMF5	R-HSA-187577	SCF(Skp2)-mediated degradation of p27/p21	3/64	60/10891	0.00521795	0.0128319	0.005997	890/1163/9134	3
NMF5	R-HSA-1362277	Transcription of E2F targets under negative control by DREAM complex	2/64	19/10891	0.00545048	0.0132683	0.00620097	1869/7153	2
NMF5	R-HSA-176407	Conversion from APC/C:Cdc20 to APC/C:Cdh1 in late anaphase	2/64	20/10891	0.00603326	0.0143962	0.00672808	11065/991	2
NMF5	R-HSA-5625900	RHO GTPases activate CIT	2/64	20/10891	0.00603326	0.0143962	0.00672808	9928/9055	2
NMF5	R-HSA-141405	Inhibition of the proteolytic activity of APC/C required for the onset of anaphase by mitotic spindle checkpoint components	2/64	21/10891	0.00664322	0.0155438	0.00726443	11065/991	2
NMF5	R-HSA-141430	Inactivation of APC/C via direct inhibition of the APC/C complex	2/64	21/10891	0.00664322	0.0155438	0.00726443	11065/991	2
NMF5	R-HSA-5685942	HDR through Homologous Recombination (HRR)	3/64	68/10891	0.00739198	0.0171295	0.00800549	10635/672/675	3
NMF5	R-HSA-380259	Loss of Nlp from mitotic centrosomes	3/64	70/10891	0.00800727	0.0180351	0.00842871	5347/983/10733	3
NMF5	R-HSA-380284	Loss of proteins required for interphase microtubule organization from the centrosome	3/64	70/10891	0.00800727	0.0180351	0.00842871	5347/983/10733	3
NMF5	R-HSA-9013026	RHOB GTPase cycle	3/64	70/10891	0.00800727	0.0180351	0.00842871	81624/54443/29127	3
NMF5	R-HSA-68949	Orc1 removal from chromatin	3/64	71/10891	0.00832592	0.0185791	0.00868298	890/81620/4171	3
NMF5	R-HSA-69017	CDK-mediated phosphorylation and removal of Cdc6	3/64	73/10891	0.00898542	0.0198669	0.00928479	11065/890/9134	3
NMF5	R-HSA-9013106	RHOC GTPase cycle	3/64	74/10891	0.00932635	0.0204332	0.00954946	81624/54443/29127	3
NMF5	R-HSA-2995410	Nuclear Envelope (NE) Reassembly	3/64	75/10891	0.00967476	0.0210056	0.00981697	9133/983/891	3
NMF5	R-HSA-179409	APC-Cdc20 mediated degradation of Nek2A	2/64	26/10891	0.0100892	0.0217098	0.0101461	11065/991	2
NMF5	R-HSA-380270	Recruitment of mitotic centrosome proteins and complexes	3/64	82/10891	0.0123261	0.0260578	0.0121781	5347/983/10733	3
NMF5	R-HSA-380287	Centrosome maturation	3/64	82/10891	0.0123261	0.0260578	0.0121781	5347/983/10733	3
NMF5	R-HSA-114452	Activation of BH3-only proteins	2/64	30/10891	0.0133023	0.0276366	0.012916	1869/7161	2
NMF5	R-HSA-499943	Interconversion of nucleotide di- and triphosphates	2/64	30/10891	0.0133023	0.0276366	0.012916	6241/7298	2
NMF5	R-HSA-69190	DNA strand elongation	2/64	32/10891	0.015054	0.0310088	0.014492	51659/4171	2
NMF5	R-HSA-68962	Activation of the pre-replicative complex	2/64	33/10891	0.0159652	0.0326069	0.0152389	81620/4171	2
NMF5	R-HSA-380320	Recruitment of NuMA to mitotic centrosomes	3/64	94/10891	0.0177544	0.0355655	0.0166216	5347/983/10733	3
NMF5	R-HSA-69473	G2/M DNA damage checkpoint	3/64	94/10891	0.0177544	0.0355655	0.0166216	983/672/891	3
NMF5	R-HSA-9709570	Impaired BRCA2 binding to RAD51	2/64	35/10891	0.0178565	0.0355655	0.0166216	672/675	2
NMF5	R-HSA-6804757	Regulation of TP53 Degradation	2/64	36/10891	0.0188361	0.0372091	0.0173897	890/983	2
NMF5	R-HSA-5693607	Processing of DNA double-strand break ends	3/64	97/10891	0.0192886	0.0377931	0.0176626	890/672/63967	3
NMF5	R-HSA-5620912	Anchoring of the basal body to the plasma membrane	3/64	98/10891	0.0198159	0.0379441	0.0177332	5347/983/10733	3
NMF5	R-HSA-176187	Activation of ATR in response to replication stress	2/64	37/10891	0.019838	0.0379441	0.0177332	63967/4171	2
NMF5	R-HSA-6806003	Regulation of TP53 Expression and Degradation	2/64	37/10891	0.019838	0.0379441	0.0177332	890/983	2
NMF5	R-HSA-15869	Metabolism of nucleotides	3/64	99/10891	0.0203511	0.038619	0.0180486	6241/7298/7083	3
NMF5	R-HSA-5693616	Presynaptic phase of homologous DNA pairing and strand exchange	2/64	40/10891	0.022974	0.0432558	0.0202156	672/675	2
NMF6	R-HSA-449147	Signaling by Interleukins	12/68	473/10891	3.10365e-05	0.00893852	0.00875557	149233/6097/1052/8807/132014/3575/6364/7124/4792/7040/8809/302	12
NMF6	R-HSA-198933	Immunoregulatory interactions between a Lymphoid and a non-Lymphoid cell	6/68	134/10891	0.00018162	0.0261532	0.0256179	3820/259197/11126/10219/7305/120425	6
NMF7	R-HSA-909733	Interferon alpha/beta signaling	18/72	72/10891	1.85814e-24	2.68285e-22	2.35684e-22	91543/2537/4938/4940/4599/3434/11274/9636/3437/8638/4939/3430/684/3665/54739/3429/6773/4600	18
NMF7	R-HSA-913531	Interferon Signaling	24/72	200/10891	1.97269e-24	2.68285e-22	2.35684e-22	91543/2537/4938/4940/4599/3434/11274/9636/3437/8638/51191/4939/3430/684/3665/54739/5610/2633/3429/6773/4600/23586/3119/4502	24
NMF7	R-HSA-1169410	Antiviral mechanism by IFN-stimulated genes	12/72	80/10891	1.13127e-13	1.02569e-11	9.01049e-12	4938/4940/4599/3434/11274/9636/8638/51191/4939/5610/4600/23586	12
NMF7	R-HSA-1169408	ISG15 antiviral mechanism	8/72	72/10891	2.09155e-08	1.42225e-06	1.24942e-06	4599/3434/11274/9636/51191/5610/4600/23586	8
NMF7	R-HSA-877300	Interferon gamma signaling	8/72	92/10891	1.46453e-07	7.96705e-06	6.99892e-06	4938/4940/8638/4939/3665/2633/3119/4502	8
NMF7	R-HSA-6783783	Interleukin-10 signaling	5/72	47/10891	1.356e-05	0.000614718	0.00054002	1437/1230/942/6348/1234	5
NMF7	R-HSA-936440	Negative regulators of DDX58/IFIH1 signaling	4/72	35/10891	7.87413e-05	0.00305966	0.00268786	9636/51191/64135/23586	4
NMF7	R-HSA-918233	TRAF3-dependent IRF activation pathway	3/72	15/10891	0.000119075	0.00404856	0.00355659	3665/64135/23586	3
NMF7	R-HSA-168928	DDX58/IFIH1-mediated induction of interferon-alpha/beta	5/72	82/10891	0.000201634	0.00609383	0.00535332	9636/51191/3665/64135/23586	5
NMF7	R-HSA-449147	Signaling by Interleukins	11/72	473/10891	0.00025299	0.00688132	0.00604512	11274/1437/1230/3965/3596/84868/942/6773/6348/3162/1234	11
NMF7	R-HSA-9694516	SARS-CoV-2 Infection	8/72	288/10891	0.000598404	0.0137664	0.0120935	9636/3665/83666/6385/54625/6773/64135/23586	8
NMF7	R-HSA-380108	Chemokine receptors bind chemokines	4/72	59/10891	0.00060734	0.0137664	0.0120935	1230/10563/6348/1234	4
NMF7	R-HSA-9679506	SARS-CoV Infections	9/72	376/10891	0.000787772	0.0164826	0.0144797	9636/3665/83666/6385/54625/6773/64135/5133/23586	9
NMF7	R-HSA-933541	TRAF6 mediated IRF7 activation	3/72	30/10891	0.000989571	0.0192259	0.0168897	3665/64135/23586	3
NMF7	R-HSA-196807	Nicotinate metabolism	3/72	31/10891	0.00109042	0.019773	0.0173703	952/83666/54625	3
NMF7	R-HSA-9705671	SARS-CoV-2 activates/modulates innate and adaptive immune responses	5/72	126/10891	0.00144187	0.0245118	0.0215332	9636/3665/6773/64135/23586	5
NMF7	R-HSA-5661231	Metallothioneins bind metals	2/72	11/10891	0.00228088	0.0344666	0.0302783	4502/4493	2
NMF7	R-HSA-9683610	Maturation of nucleoprotein	2/72	11/10891	0.00228088	0.0344666	0.0302783	83666/54625	2
NMF7	R-HSA-451927	Interleukin-2 family signaling	3/72	44/10891	0.00302147	0.0432547	0.0379985	1437/3965/84868	3
NMF7	R-HSA-933543	NF-kB activation through FADD/RIP-1 pathway mediated by caspase-8 and -10	2/72	13/10891	0.00320716	0.0436174	0.0383171	64135/23586	2
NMF7	R-HSA-5660526	Response to metal ions	2/72	14/10891	0.00372573	0.0482571	0.0423931	4502/4493	2
NMF8	R-HSA-202430	Translocation of ZAP-70 to Immunological synapse	8/66	19/10891	8.41411e-14	2.93653e-11	2.75451e-11	3115/3127/3123/3122/3113/3117/3119/3118	8
NMF8	R-HSA-202433	Generation of second messenger molecules	9/66	34/10891	2.9133e-13	4.08266e-11	3.82961e-11	3115/3127/3123/3122/3113/3117/3119/5336/3118	9
NMF8	R-HSA-202427	Phosphorylation of CD3 and TCR zeta chains	8/66	22/10891	3.50945e-13	4.08266e-11	3.82961e-11	3115/3127/3123/3122/3113/3117/3119/3118	8
NMF8	R-HSA-389948	PD-1 signaling	8/66	23/10891	5.35566e-13	4.67281e-11	4.38318e-11	3115/3127/3123/3122/3113/3117/3119/3118	8
NMF8	R-HSA-877300	Interferon gamma signaling	10/66	92/10891	1.60616e-10	1.1211e-08	1.05161e-08	3115/3127/3123/3122/3113/4092/3117/3119/8638/3118	10
NMF8	R-HSA-388841	Costimulation by the CD28 family	9/66	69/10891	2.66727e-10	1.55146e-08	1.4553e-08	3115/3127/3123/3122/3113/5295/3117/3119/3118	9
NMF8	R-HSA-198933	Immunoregulatory interactions between a Lymphoid and a non-Lymphoid cell	11/66	134/10891	3.90525e-10	1.94704e-08	1.82636e-08	10219/925/57823/2214/926/3812/56253/22914/4068/7305/51348	11
NMF8	R-HSA-202403	TCR signaling	10/66	120/10891	2.266e-09	9.88544e-08	9.27272e-08	3115/3127/3123/3122/3113/5295/3117/3119/5336/3118	10
NMF8	R-HSA-2132295	MHC class II antigen presentation	10/66	123/10891	2.8877e-09	1.11979e-07	1.05038e-07	3115/3127/972/3123/3122/3113/7277/3117/3119/3118	10
NMF8	R-HSA-202424	Downstream TCR signaling	9/66	98/10891	6.45574e-09	2.25305e-07	2.11341e-07	3115/3127/3123/3122/3113/5295/3117/3119/3118	9
NMF8	R-HSA-913531	Interferon Signaling	10/66	200/10891	3.00474e-07	9.53321e-06	8.94232e-06	3115/3127/3123/3122/3113/4092/3117/3119/8638/3118	10
NMF8	R-HSA-2424491	DAP12 signaling	4/66	30/10891	2.99426e-05	0.000870831	0.000816856	5295/22914/7305/5336	4
NMF8	R-HSA-2172127	DAP12 interactions	4/66	45/10891	0.000152055	0.0040821	0.00382908	5295/22914/7305/5336	4
NMF8	R-HSA-2029485	Role of phospholipids in phagocytosis	3/66	25/10891	0.000444451	0.0110795	0.0103928	5295/2214/5336	3
NMF8	R-HSA-76002	Platelet activation, signaling and aggregation	7/66	263/10891	0.00102097	0.0237546	0.0222823	7040/5341/2149/5295/1521/7277/5336	7
NMF8	R-HSA-202733	Cell surface interactions at the vascular wall	5/66	137/10891	0.00141445	0.0308526	0.0289403	7040/972/5295/3678/8140	5
NMF8	R-HSA-9664323	FCGR3A-mediated IL10 synthesis	3/66	40/10891	0.00178939	0.0348936	0.0327308	2214/2268/5336	3
NMF8	R-HSA-2029480	Fcgamma receptor (FCGR) dependent phagocytosis	4/66	86/10891	0.00179967	0.0348936	0.0327308	5295/2214/2268/5336	4
NMF8	R-HSA-2029481	FCGR activation	2/66	12/10891	0.00229556	0.0421657	0.0395522	2214/2268	2
NMF9	R-HSA-3371497	HSP90 chaperone cycle for steroid hormone receptors (SHR) in the presence of ligand	7/56	55/10891	1.08182e-08	2.83436e-06	2.66468e-06	55466/2288/3301/3306/3326/3305/8655	7
NMF9	R-HSA-3371556	Cellular response to heat stress	7/56	89/10891	3.21145e-07	4.20701e-05	3.95516e-05	3310/9531/10808/2288/3306/3326/3305	7
NMF9	R-HSA-3371568	Attenuation phase	4/56	14/10891	6.03952e-07	5.27451e-05	4.95876e-05	2288/3306/3326/3305	4
NMF9	R-HSA-3371571	HSF1-dependent transactivation	4/56	24/10891	6.17067e-06	0.000404179	0.000379983	2288/3306/3326/3305	4
NMF9	R-HSA-3371453	Regulation of HSF1-mediated heat shock response	5/56	69/10891	2.62053e-05	0.00137316	0.00129096	3310/9531/10808/3306/3305	5

## Sheet: Fig.3bg
Patient	Tissue [0:Tumor, 1:Meta LN, 2:pLN, 3:dLN]	PD-1(%) in CD8	Tim-3(%) in CD8	CD103(%) in CD8	PD-1(%) in CD4	Tim-3(%) in CD4	CD103(%) in CD4
1	0	42	10.3	44.4	21	0.6	0.5
1	1	57.7	1.8	18.1	26.7	0.4	0.6
2	2	26.7	1.2	7.8	9.3	0.7	0
2	3	29.4	0.5	3.1	8.8	0.3	0
3	0	70.5	18.8	70.1	76.2	22.5	20.6
3	0	60.4	39.6	73.8	90.6	34.4	21
3	2	50.7	1	2.1	23.7	1.5	0.3
3	2	32.4	4.2	6.9	11.3	1.3	0.2
3	3	68.7	2.2	12.6	32.1	2.3	0.8
4	0	75.7	14.4	65.9	NA	NA	NA
4	2	63.9	1.1	26.4	NA	NA	NA
4	3	30.4	1	4.9	NA	NA	NA
4	3	51.4	2.1	6.7	NA	NA	NA
6	2	31.9	2.7	15.7	22	1.6	0.4
6	1	41.1	10.9	21.7	31.9	2.8	0.4
6	3	24.1	1.2	5	20.8	1.8	0.2
7	0	42.4	18.1	9.7	61.8	8	6.3
7	1	42.1	4.8	7.4	21.5	2	0.1
7	2	43.1	4.8	6.6	15.9	2.2	0.2
7	2	46.3	3.1	2.4	16.7	1.5	0
7	3	21.6	2	3.2	12.9	0.7	0.2
8	0	93.1	12.6	92.9	78.1	7.6	50.7
8	2	56.7	5.8	15.6	37.8	1.8	0.5
8	2	48.4	2.6	11.2	21.8	0.7	0.2
8	3	50.6	2.4	5.7	33.6	2.1	0.4
9	2	42.4	3.6	2.3	31.2	3.1	0.5
9	3	50.3	1	0.9	20.4	0.6	0.9
11	2	46.4	1.6	10.7	32.2	2.9	0.6
11	3	42.8	1.6	8	36.9	2.7	0.7
11	3	45.4	1.1	8.1	40.2	2.7	0.7
12	2	38.1	1.6	35.8	14.5	1.7	0.3
12	2	43.8	0.7	19.3	10.5	0.7	0.2
12	3	31.6	0.9	14.4	7.1	0.9	0.1
12	3	31.8	1.3	24.1	12.5	1.1	0.3
14	0	NA	0.5	67.7	68.5	0.1	11.1
14	3	35.5	0	3.1	16.9	0	0.4
14	1	43.2	0	4.4	18.5	0	1.1
14	2	41.7	0	8.4	22.6	0	1.4
14	2	38.1	0	8.5	23.3	0	1.7
14	2	49.5	0	7	24.9	0	1
15	0	51.9	36.2	59.1	74.8	22.2	28.8
15	2	42.6	4.3	13.9	20.8	1.6	0.2
15	1	25.1	2.2	6.2	16.6	1.2	0.1
15	1	24.7	3.5	11.1	17.7	1.3	0.1
15	1	43.8	2.3	4.9	18.4	1.2	0.1
15	3	27.3	1.9	13.1	17	1.4	0.2
15	1	26.1	0.9	18.2	16.9	1	0.3
15	3	26.1	1.6	9.8	13.3	1.1	0.5
16	2	28.3	2.2	10.1	17.9	1.2	0.1
16	3	22.9	1.6	4.6	18.7	0.8	0
17	0	91.1	61.1	92.8	81.9	24.1	52
17	2	60	4.4	14.9	34.7	2.4	0.8
17	2	64.2	4.4	16	38.4	4.7	0.9
17	2	51.4	6.6	14	31	3	0.6
17	2	56	7.1	17.5	35	3.6	0.6
18	0	72.7	11.4	54	53.4	5.7	10.9
18	2	49.1	2.3	7.6	27.8	2.1	0.3
18	2	40.4	1.6	3.8	21.1	1.2	0.2
18	2	42.6	1.3	4.2	20.8	0.8	0.2
18	2	39.5	2	5.5	25.3	1.5	0.2
18	3	37.3	0.6	2.4	16	1.4	0.1
19	0	69.4	25.5	71.7	54.8	4	9
19	2	27	2.9	13.2	13.7	1.1	0.5
19	2	34.9	2.4	12.3	16.9	1.2	0.6
19	2	29	2.5	9.6	13.8	0.9	0.4
19	2	27.7	2.9	13.8	17.9	1.2	0.6
19	3	24.1	2	11.6	13.2	0.9	0.4
21	0	67.2	0.7	64.8	75.3	1.1	12
21	2	41.2	1.5	10	27.6	0.3	0.6
21	2	42.6	1.3	9.9	24.4	0.6	0.7
21	1	34.4	1	10.2	28	0.4	1.2
21	3	37	0.4	5.9	23.9	0.2	0.5
22	0	75.9	1.5	88.1	64.3	2.2	36.5
22	2	54.3	1.4	12.6	22.9	1.6	0.3
22	2	80.6	0.6	15.2	38.4	0.6	0.8
22	3	51.2	0.4	8.3	25.5	0.5	0.7
23	2	57.9	0.2	4.2	13.1	0.2	0.1
23	2	59.1	0.1	3.8	14.7	0.1	0.1
23	2	54.8	0.5	4	12.8	0.4	0.1
23	2	65.7	1	9.7	18.3	0.5	0.2
23	3	62.8	0.3	7.7	12.7	0.3	0.2
24	0	45.2	6.2	83.6	53.9	4.3	3.2
24	1	63.4	2.5	59.3	59.2	3.9	3.2
24	2	16.3	2.2	7.3	18.5	1.9	0.3
24	2	16.3	3.1	8.1	19.2	2.2	0.2
24	2	11.7	1.5	4.2	16.1	1.6	0.2
24	3	9.6	0.4	2.9	9.5	0.6	0.2
25	0	66.8	2	91.5	73.9	5.3	23.7
25	1	38.2	2.9	11.7	20.9	1.5	0.3
25	2	19.7	2.4	4.4	14.1	0.7	0.1
25	2	37.3	2.5	5.8	14.3	0.8	0.1
25	2	40.8	0.9	14.5	23.4	0.8	0.3
25	3	29.5	1.1	5	10.2	0.4	0.1
26	0	65.4	10	61.9	50.7	6.6	22.1
26	2	58.7	5.4	14	23.2	2.6	0.6
26	2	62.3	4.7	12.1	22.5	2.1	0.6
26	2	40.4	5.4	5.8	14.9	2.2	0.1
26	3	38.7	1.9	6.2	14.5	1.4	0.2
27	0	91.3	55.1	92.6	88.6	30.6	25.1
28	0	57.9	7.3	49.5	52.5	5.3	3.5
28	2	28.9	5.5	6.2	27.9	4.6	0.3
28	2	30.4	4.4	10.8	26.8	3.6	0.4
28	2	27.3	6.3	7.6	30.6	5.3	0.2
28	2	29.9	5.3	12.5	28.4	4	0.4
28	3	25.8	3.6	2.6	14.8	2	0.1
30	2	38	2.6	8.7	24.9	1.3	0.5
30	2	34.6	2	8.7	35.2	2.1	0.3
30	2	27.2	2.8	8.9	29.5	2.7	0.3
30	3	44.7	1.4	5.1	33.5	2.2	0.2
31	2	40	3.2	11.8	21.7	4	0.5
31	2	38.1	6.7	15.4	29.2	5.4	1.3
31	3	42.7	2.1	14.7	22.9	3.8	0.5
32	0	61.9	1.9	46.1	46.6	1.5	1.5
32	2	60.2	0.7	3.8	23.4	0.5	0.2
32	2	51	2.5	13.5	35.8	1.7	0.3
32	2	57.8	1.5	5.4	23.7	0.4	0.2
32	2	54	1.5	10.5	30.6	1.3	0.2
32	3	50.5	1	1.9	19.7	0.6	0.1
33	0	44.2	3.2	60.7	40.9	3.4	8.3
33	2	30.9	1	5.4	11.2	1.7	0.3
33	2	36.3	0.9	7	15	2.7	0.2
36	2	29.5	2.6	14.5	26.4	1.7	0.3
36	3	34.8	1.8	15.7	26.9	1.1	0.4
37	0	75.9	0.3	87	73.7	1.9	40.9
37	2	42.7	4.8	17.8	31.5	2.1	0.2
37	2	34.9	2.6	12	23.1	1.5	0.2
37	3	16.7	0.8	4.4	14.8	0.6	0.1
38	2	64.3	2.7	12.3	31.5	2.3	0.6
38	2	59.2	1.5	7.2	19.6	1.6	0.4
38	3	53.4	1.5	5	15.5	1.5	0.3
38	3	44.3	0.7	4.9	28.1	1.1	0.6
39	0	77.6	16	61.2	70.7	6.3	14.6
39	2	55.8	1.9	6.5	40.7	2.4	0.5
39	1	74.4	16.5	39.7	51.3	3.1	3.6
39	2	67.7	2.9	12.2	41.7	1.6	0.5
39	1	89.9	52.4	74.2	53.1	9.9	11.1
39	3	48.2	4.2	4.5	39.6	2.9	0.3
40	0	59.8	5.9	60.1	69.7	1.7	7.1
40	2	51.6	1	5.5	33.7	0.8	0.2
40	2	44.7	0.8	4.1	31	0.5	0.2
40	2	41.2	1	4.6	29.1	0.6	0.3
40	2	43.7	1.4	5.4	38.2	0.5	0.3
40	3	42.7	1	4.1	32.8	0.6	0.3
41	0	26.7	0.3	69.9	38.9	0	16.7
41	2	26.6	4	7.6	25.8	1.9	0.4
41	2	33	3.4	7.3	19.1	0.6	0.3
41	3	21.8	1.9	4.9	19.1	0.8	0.3
41	3	18.4	1.4	3.9	18.7	1.1	0.4
42	0	59.5	5.5	43.3	56.3	3.4	14.9
42	2	39.7	1.3	7.8	14.1	1.2	0.2
42	2	37.5	1.7	6.2	18.3	2.5	0.1
42	3	36.2	2	3.3	10.5	0.8	0.2
43	0	52.4	3.8	83	61.8	3.8	5.4
43	2	36.2	0.8	6.6	19	1.2	0.6
43	2	33.8	2.1	10.3	16.3	2.9	0.4
43	3	36.6	1.5	9.2	33.8	1.9	0.2
44	0	58.1	4.1	65.5	66.7	1.9	24.1
45	0	59.8	5.3	33.4	61.7	2.1	4.4
45	2	36.5	5.3	15.1	27.5	2.4	0.3
45	2	43.2	4.3	14.4	29.4	2.1	0.3
45	2	47.8	3.3	10.1	26.6	1.8	0.3
45	3	28.5	1.6	9.1	17.4	0.8	0.5
46	0	42.9	5.6	55.6	44.4	3.1	9.2
46	2	49	1.7	5	18.1	1	0.3
46	2	36.4	2.1	3.8	14.7	1.3	0.3
46	2	50.1	1.9	8.8	16.8	1.8	0.4
46	2	43.1	1.1	5.9	12.3	0.8	0.3
47	0	41.3	8.1	78	75.4	15.9	22.5
47	2	36.4	1.3	27.3	16.2	2.2	0.3
47	2	33.8	1.8	30.4	23.9	3	0.3
47	2	31.5	1.4	17.5	13.7	1	0.4
47	3	25.3	1.3	20.8	7.3	0.9	0.2
47	3	27	0.9	7.2	6.9	1	0.2
48	0	39.2	9.2	91.5	62.1	16.6	5.5
48	1	46.5	2.3	67.6	28.7	1.9	1.5
48	1	54.1	6	71.4	38.1	5.1	2.3
48	2	59.2	1.2	28.7	29.5	1.7	0.8
48	2	46.8	2.8	16.7	18.3	2	0.3
48	3	45.5	2.1	3.3	9.1	1.5	0.1
49	0	57	7.8	68.7	52	8.1	9.3
49	1	41.9	2.3	10.3	20.5	2.3	0.6
49	1	28.8	1.9	18.4	13.8	1.4	0.5
49	2	51.4	2.4	22.2	32	2.1	0.8
49	2	45.6	2.7	20.8	25.6	2	0.7
49	3	37.9	1.8	5.8	13	2	0.3
50	0	52.1	2.1	66.1	46.2	9.6	7.7
50	1	47.9	0.8	14.2	25.6	1	1
50	2	30.9	0.4	2.4	17.4	0.6	0.7
50	2	59.6	0.7	14.2	49.2	0.4	3.7
50	2	48.8	0.9	7.2	22	0.8	0.5
50	3	21.3	0.5	1	8.1	0.5	0.1
51	0	81.6	48	84.5	65.3	12.6	10.6
51	2	52	2.4	20.7	19.8	1.9	0.4
51	2	52.3	2.1	16.5	15.9	1.4	0.6
51	2	54.3	1.3	15.2	15.4	1	0.6
51	1	40.3	6.1	28	22	3.2	0.7
51	3	34.7	0.9	8.1	11.9	1.2	0.3
52	1	46.7	3.3	23.9	24.2	2.7	0.4
52	2	57.3	4.6	20.3	31.7	3.2	0.4
52	1	42.1	4.2	30.6	33.2	4.1	1.2
52	1	55.4	5.5	20.3	31.4	3.1	0.6
52	3	43.6	2.5	8.8	23	2.5	0.4
53	0	60.7	5.3	55.9	65	3.5	7.3
53	2	55.4	3.2	11.4	29	0.9	0.2
53	2	32.2	3.6	6.3	20.7	1.5	0.1
53	2	47.4	3	11.5	27.5	0.9	0.2
53	2	43.5	1.5	9.2	27.1	0.5	0.1
53	3	40.3	0.6	4.7	14.9	0.2	0.1
54	2	71.2	1.5	9.3	30.1	0.8	2.4
54	2	73.3	1.9	9.4	31.5	1	1.6
54	2	76.4	2.8	10.9	36.1	1.3	2.1
54	2	65.1	2	11.1	20.6	0.8	0.6
54	3	70.1	2	8.7	36.4	0.6	1.9
55	2	73.5	1.4	15.9	48.3	1.9	3.3
55	3	66.2	1.2	4	27	0.7	1.1
57	2	55.9	1.8	19.2	27.6	2.3	0.4
57	2	45.4	2.7	10.7	24.6	1.3	0.2
57	2	52.9	2.1	25.2	19.4	1.2	0.4
57	2	61.7	1.8	8.6	17.8	1	0.2
57	3	56	0.8	10.2	21.5	1	0.2
58	2	48	3.8	21.5	33.8	4.3	0.3
58	2	50	4.1	16.6	34.4	3.9	0.4
58	2	54.1	3.5	30.8	43.1	4.9	0.5
58	2	42.7	3.3	15.8	30.2	3.2	0.3
60	0	58	1.7	NA	NA	NA	NA
60	2	62.9	0.2	NA	NA	NA	NA
60	2	72.1	0.8	23.4	47.3	1.9	0.9
60	2	68.1	0.8	26.6	39.6	1.4	1.2
60	2	70.1	0.4	13.1	27.6	0.7	0.8
61	2	13.4	0.4	19.5	8.4	1.1	1
61	2	23.1	1.7	5.5	23.2	2.5	0.1
61	2	22.7	1.4	11.9	15	2.2	0.5
61	3	23.4	0.9	21.8	14.1	1.1	1
61	3	17.1	0.8	16.1	23.2	2.3	0.8
62	0	51	25	72.1	63.9	21.1	44.7
62	2	45.9	3.6	12	22.3	2.2	0.3
62	2	49.6	3.6	17.3	21.5	2.2	0.6
62	2	49.1	3.9	13.8	25.6	2.4	0.4
62	2	43.1	4	16.7	24	2.6	0.5
62	2	48.8	3.5	17.5	25.8	2.6	0.4
62	3	37.9	1.7	8.2	19.7	1.7	0.4
63	0	46.5	10.3	NA	60.9	29	NA
63	1	84.5	72.4	NA	40.4	17.3	NA
63	3	21.5	3.1	3.6	19.1	4.8	NA
63	3	32.1	8.2	9.6	23.6	3.9	NA
64	2	39.8	0	30.5	27.8	1.9	0.7
64	2	51.5	1.6	31.4	28.8	2.8	0.6
64	3	49.1	1	5.3	28.1	2.1	0.4
64	3	33.3	0.1	7.1	38.9	1.4	0.8
64	3	47	1.9	18.1	20.1	2.9	0.4
65	0	69.4	16.5	76.1	82.8	20.1	29.2
65	2	72.5	9	25.6	39.6	6.4	2.4
65	1	73.1	46.8	60.6	27.5	12.6	11.6
65	2	67.1	4.2	18.2	24.1	4.4	0.7
65	2	67.3	4	18.9	34.2	3.6	1.7
65	3	48	0.8	3.8	33.3	2.1	0.9

## Sheet: Fig.3deij
Patient	Tissue [0:Tumor, 1:Meta LN, 2:pLN, 3:dLN]	Tpex(%) in CD8	Tex(%) in CD8	PD-1-CD8(%) in CD8	Ki-67(%) in CD8-Tpex	GZMB(%) in CD8-Tpex	Ki-67(%) in CD8-Tex	GZMB(%) in CD8-Tex	Ki-67(%) in PD-1-CD8	GZMB(%) in PD-1-CD8	Tfh(%) in CD4	Tex(%) in CD4	PD-1-CD4(%) in CD4	Ki-67(%) in CD4-Tfh	GZMB(%) in CD4-Tfh	Ki-67(%) in CD4-Tex	GZMB(%) in CD4-Tex	Ki-67(%) in PD-1-CD4	GZMB(%) in PD-1-CD4
1	0	10.4	56.1	33.5	12.5	64.7	8.5	79.3	8.5	72.9	2	85.1	12.9	8.6	17.1	8.4	14.2	0.4	0.4
1	1	30.1	21	48.9	1.9	38.8	2.6	66.7	2	21.8	16.5	7.5	76	4.7	5.9	5.9	23.1	0.2	0.2
2	2	22.8	7.2	70	2.6	24.8	3.4	58.7	1.5	6.8	8.7	2.4	88.9	5.2	2.1	7.3	3.7	0.2	0.2
2	3	17	30.6	52.4	2.1	24.3	1.8	40.2	1.7	22.2	6.4	9.9	83.7	4.9	4.8	4.3	19.9	0.5	0.5
3	0	7.1	49.5	43.4	11.9	69.3	26	81	14.7	76.2	12.9	76.2	10.9	15.2	9.6	20	16.3	13.8	8.8
3	2	35.8	21.2	43	2	30.9	1.6	68.2	1.4	13	20.8	8	71.2	1.4	2.2	2.5	15.3	0.2	0.2
3	3	30.3	38.3	31.4	2.1	59.6	2.4	76.7	2.3	53.9	19.7	25.9	54.4	1.5	7.7	2.9	52	0.5	0.5
4	3	31.3	22.7	46	1	24.3	1.2	47.8	0.7	17.9	NA	NA	NA	NA	NA	NA	NA	NA	NA
4	3	28.4	23.7	47.9	1.1	39	1	60.3	0.9	20.9	NA	NA	NA	NA	NA	NA	NA	NA	NA
6	2	28.2	11.2	60.6	1.2	12	1.8	27.5	0.9	9.8	15.4	6.2	78.4	1.2	5.1	2.3	6.4	0.2	0.2
6	1	28.9	15.5	55.6	2.6	14.8	5.3	34	1.1	11.1	20.4	9.3	70.3	4	3.3	5.9	3.7	0.4	0.4
6	3	17.6	12	70.4	1.3	14.4	1.1	25.6	0.8	13.1	13.5	8.9	77.6	1.7	2.7	2.6	3.4	0.3	0.3
7	1	27.3	17.1	55.6	5	23.9	10.2	61	2.4	24.8	17.2	4.6	78.2	3.5	2	7	6	0.3	0.3
7	2	30.4	16	53.6	2.9	20.4	7.5	53.4	2.1	21.7	13.1	4.5	82.4	2.1	3.8	6.3	8.1	0.2	0.2
7	2	28.8	19.6	51.6	3.1	28.6	6.6	57.6	2.5	28.8	12.7	4.6	82.7	2.8	4.1	6.2	10	0.3	0.3
7	3	18.3	40.6	41.1	1.5	40.9	2.5	53	1.1	44.7	6.1	16.6	77.3	0.9	11	2.4	15.2	0.1	0.1
8	0	5	80.4	14.6	4.4	36	8.8	43.7	9	36.8	13	67.7	19.3	5.4	2.6	10.2	6.1	16	2.8
9	0	8.1	18.6	73.3	0	14.3	31.3	6.3	19.1	0	NA	NA	NA	NA	NA	NA	NA	NA	NA
9	3	20.2	26	53.8	2	18.6	3.3	40.4	2.3	16.1	10.3	7.6	82.1	1.5	5.7	3.2	13.9	0.9	0.9
11	2	26.4	21.9	51.7	0.7	16	1.3	34	0.8	20.3	14.1	8.7	77.2	0.9	5.3	2.2	6.5	0.2	0.1
11	3	25.5	19.4	55.1	0.8	11	0.6	36.4	0.5	17.3	NA	NA	NA	NA	NA	NA	NA	NA	NA
12	2	29.2	8.8	62	1.6	8.7	2.6	39.5	1	2.9	12.3	3.8	83.9	2.9	2.2	4.1	12.4	0.3	0.3
12	3	25.9	7.8	66.3	1.6	9.7	1.3	43.3	0.5	3	12.2	4	83.8	2.7	1.7	3.7	12.7	0.2	0.2
14	0	7.9	52.4	39.7	16.1	32.2	32.3	51.5	14.2	24.6	13.6	54.7	31.7	14.4	1.1	24.1	2.4	11.4	1.9
14	2	36.4	7	56.6	2.3	15	9.8	32.2	2.4	8.5	36.7	3	60.3	3.9	9.3	13.7	12.5	0.7	0.4
14	2	26.5	10.8	62.7	0.8	17.6	2.1	22.9	0.8	11.6	29.9	4.6	65.5	1.5	23.5	4	26.3	0.3	1
15	0	5.8	39	55.2	17.4	48.8	15.9	63.5	8.1	68.4	15	68.9	16.1	16.9	1.4	13.6	2.6	14.1	1.2
15	2	24.1	21.3	54.6	3.4	29.8	2.4	48	1.1	22.4	14.2	8.1	77.7	5.2	7.4	6.5	8.2	0.4	0.4
15	1	15.7	15.4	68.9	1.3	37.7	1.7	57.3	0.5	32	10.1	6.5	83.4	1.9	6.5	3.6	10.1	0.3	0.3
15	1	13.6	17.6	68.8	1.4	37.2	1.6	51.5	0.9	35.5	10.7	6.1	83.2	1.5	3.8	2.5	5.8	0.2	0.2
16	2	12.7	7.2	80.1	1.1	12.7	1.4	27.3	0.7	15.8	6.4	4.1	89.5	4.4	8.6	4.5	9.7	0.3	0.6
16	3	13.5	5.9	80.6	1.4	17.8	1.4	38	0.6	11.4	11.5	2.5	86	4.3	3.1	5.4	8.4	0.3	0.3
18	0	8.4	48.8	42.8	7.1	50	18.5	34.6	5.6	28.2	20.2	62.7	17.1	0	3.1	7.1	3	4.8	0.1
18	2	21.7	6.7	71.6	1.9	14.6	2.2	42.7	0.9	12.1	11	2	87	4.5	3.3	7.2	8.5	0.3	0.1
18	3	18.8	10.4	70.8	0.9	17.6	0.8	49.1	0.5	19.1	8.8	2.4	88.8	3.3	3.2	3.6	8.2	0.3	0.1
19	0	8.6	39.6	51.8	11.1	44.4	15.7	29.5	6	33.3	3.7	93.6	2.7	2.8	1.7	2.4	0.1	3.5	0
19	2	20.1	8.4	71.5	2.2	29.3	1.1	52.4	0.6	12.8	9.8	2.9	87.3	6.3	9.3	8.1	13.7	0.4	0.5
19	2	17	12.9	70.1	2.3	35.6	1.1	50.7	1	22.4	6.5	6.4	87.1	3.9	13.1	6.4	11.7	0.5	0.8
19	3	8.8	12.2	79	1.3	29.4	0.9	39.5	0.2	16.4	4.1	4.9	91	2.1	6.6	4.4	8.8	0.2	0.5
21	2	11.2	16.1	72.7	0.9	20.6	0.7	33.8	1	16.9	3	16.7	80.3	2.2	8	3.8	8.8	0.4	0.4
21	2	16.6	18.6	64.8	2.4	33.3	1.8	45.8	0.8	18.1	6.9	11.8	81.3	2.9	7.7	3.3	12.1	0.4	0.4
21	1	23.2	11.2	65.6	1.3	25.1	3.6	47.7	2.1	17.4	20.6	10.8	68.6	4.3	6.6	4.4	10.3	0.5	0.5
21	3	18.9	14.9	66.2	1.2	27	0.9	47.6	0.6	15.5	15.8	9.7	74.5	4.4	5.6	4.4	11.2	0.4	0.4
22	3	21.8	36	42.2	2.3	53.2	2.6	59.3	4.4	45.9	8.9	35.8	55.3	11.4	16.5	15.2	21.6	3.3	1.6
23	2	12.3	41.6	46.1	2.3	36.2	2.2	55.3	1.6	43.5	9.2	14.8	76	7.1	8	5.3	13	1	1.4
23	2	36.6	28	35.4	1.3	20.4	1.5	47.8	1.1	18.9	11.9	4	84.1	5	3.1	5.2	9	0.4	0.1
24	0	7.7	35.6	56.7	5.7	64.2	10.9	74.5	7.2	76.6	7.5	44.1	48.4	6	15.4	9.6	25.7	3.8	14.3
24	2	15.4	4.1	80.5	5.6	11	7.2	45.7	1.5	4.5	12.1	3.3	84.6	11.1	2	12	5.7	0.7	0.2
24	2	11.8	20.8	67.4	3.6	7.6	3	16.7	2	7.2	3.8	18.2	78	4.7	2.6	8.7	5.2	1.4	0.5
24	3	8.4	19.1	72.5	3.2	14.7	5.1	18.5	2.5	10.6	1.6	17	81.4	3.2	7.4	7.2	9.8	1.3	0.9
25	1	8.6	24.5	66.9	2.5	22.5	2.4	46.6	1.6	19.2	3.5	9	87.5	5	9.3	2.8	16.5	0.6	1
25	2	7.4	8.9	83.7	1.6	18.6	3.4	50.5	1	2.4	6.2	1.8	92	4.4	1.3	4.7	9.2	0.3	0.1
25	2	18.6	15.5	65.9	1.8	13.2	2.3	41.1	1	3.9	6.6	3.2	90.2	3.1	1.5	3.3	15.7	0.2	0.1
25	3	12.7	21.4	65.9	1.4	24	1.6	52	1.2	14.7	5.7	3.9	90.4	1.8	7	2.1	20.6	0.2	0.3
26	0	0.4	26.2	73.4	NA	NA	NA	NA	NA	58.5	7.6	91.2	1.2	5.6	0	5.1	1.6	7.7	0
26	2	9.6	14.4	76	0	46.2	0	79.5	2.4	42.5	4.7	6.1	89.2	1.9	17	4.4	23.4	1.2	2.7
26	3	7.8	19.8	72.4	1.1	34.1	0	57.3	1.5	40.8	3	9.1	87.9	0.7	16.8	2	25.1	0.6	3.5
27	0	3.1	80.2	16.7	15.1	70.6	11.9	87.7	4.3	74.9	13.8	65.6	20.6	1.9	13.6	3.5	18.5	3.4	6.7
28	0	19	27	54	4	14.7	7.4	24.9	1.9	22.6	21	13.3	65.7	1.4	21.9	2.5	32.7	0.5	8.3
28	2	15.8	5.5	78.7	0.7	13.6	1.6	42.1	0.9	9	12.2	5.4	82.4	1.3	3.8	2.4	11	0.3	0.7
28	2	20.7	3.4	75.9	1	12.7	4.6	47	0.8	6.3	11.3	2.9	85.8	1.8	3.5	5.4	14.9	0.3	0.4
28	2	15.8	2.7	81.5	1.3	14.9	2.8	49.5	0.8	8.9	11.5	2.9	85.6	1.9	5.3	5	14.8	0.2	0.7
28	2	22.7	3.1	74.2	1.6	12.8	4.1	48.1	0.9	4.5	13.2	3.1	83.7	2.3	1.7	7.5	10	0.3	0.1
28	3	21.1	3.5	75.4	1	8.3	1.9	37.5	0.9	5.4	8.6	2.9	88.5	1.4	5.1	2.9	14.7	0.2	0.5
30	2	39.6	10.9	49.5	NA	3.7	NA	12.7	NA	6	21.9	3.5	74.6	NA	NA	NA	NA	NA	NA
30	2	36.5	14.1	49.4	NA	7.3	NA	20.9	NA	12.3	26.3	7	66.7	NA	NA	NA	NA	NA	NA
30	2	26.3	11.6	62.1	NA	3.6	NA	14.6	NA	2.2	19.5	4.9	75.6	NA	NA	NA	NA	NA	NA
31	2	23.8	13.6	62.6	1.1	66.2	0.9	86.6	0.7	33.1	12.6	4.7	82.7	2	NA	2.3	NA	0.4	NA
31	3	29.9	15.8	54.3	0.8	68.2	1	86.5	0.9	39.7	14.1	8.8	77.1	1.9	6.3	1.3	19.3	0.4	0.5
32	2	53.7	12.3	34	0.9	14.6	2.3	36.8	1.2	10.7	24	4.5	71.5	1.1	NA	3	NA	0.5	NA
32	2	48.8	8.4	42.8	0.8	6.4	1.3	18.1	1.2	10	28.2	5.2	66.6	1.4	NA	2.4	NA	0.4	NA
32	2	43.7	14.6	41.7	1.2	12.4	1.7	42.3	0.8	21.4	21.6	5.2	73.2	1.1	NA	2.3	NA	0.3	NA
32	3	28.4	24.9	46.7	0.7	11.6	0.9	23.6	0.7	11.5	14.5	10.4	75.1	1.3	NA	1.9	NA	0.4	NA
33	0	38.1	23.4	38.5	3.7	40.1	8.6	83.1	8.6	56.2	29.9	21.6	48.5	4.5	11.6	8.7	24.5	2.3	0.8
33	2	29	8.1	62.9	2	25.5	2	60.9	1.8	9.7	7.5	1.7	90.8	3.5	NA	8.2	NA	0.7	NA
33	2	35.2	9.2	55.6	2.9	31.4	2.5	63.7	1.6	10.5	10.9	2.7	86.4	3.9	NA	6.5	NA	0.9	NA
37	2	28	10.2	61.8	4.7	7.3	2.8	30.1	1.4	3.7	19.3	6.6	74.1	5.1	0.3	6	1.4	0.5	0.1
37	2	22.1	10.1	67.8	1.9	9.1	2.4	38	0.7	4.7	14	5.9	80.1	3.2	0.7	4.1	1.8	0.2	0.1
37	3	7.2	12.4	80.4	1	5.2	1.4	17.5	0.7	3.7	5.4	11.3	83.3	3.2	0.8	2.4	0.7	0.2	0.1
38	2	37	26.8	36.2	1.4	7.8	1.5	33.2	1.1	20.9	19.5	11.9	68.6	1.7	0.9	2.3	12.9	0.2	0.1
38	2	36.7	23.2	40.1	1	9.2	1.1	31.3	0.8	16.8	14.3	7.7	78	2	1.4	2.3	16.3	0.3	0.1
38	3	36.2	23	40.8	1	7.3	1	32.2	0.6	15	11.8	7.5	80.7	2.7	1.5	3.8	19.9	0.3	0.1
38	3	27.8	24.1	48.1	2.1	9.3	1.3	25.7	1	14.7	20	22.1	57.9	3.1	2.4	2.5	20.2	0.5	0.2
39	0	6.8	63.4	29.8	4.6	30.1	7.8	50.3	13.8	40.3	18.3	73.4	8.3	5.7	4.4	2.2	1.3	2.3	1.3
39	2	20.7	24	55.3	1	18.9	0.9	42	0.8	26	30.4	17.5	52.1	1.9	0.8	1.5	10.9	0.3	0.4
39	2	33	23.3	43.7	2	8.3	2.9	41.4	1.3	9	37.1	11.9	51	4.1	0.6	4	3.2	0.3	0.1
39	3	22.5	23.4	54.1	2.5	12.4	2.2	38.8	1.1	16.8	33.2	20.4	46.4	2.4	0.4	2.8	6.8	0.4	0.2
40	3	37.6	12.7	49.7	1.6	9.9	1.4	50.5	1	15.6	26.5	27.4	46.1	1.2	3.1	2.2	41.9	0.1	0.5
41	2	23.7	4.7	71.6	2.9	5.7	7.8	40.9	1.1	7.9	28.3	6.8	64.9	3.2	0.6	6	3.9	0.4	0.1
41	2	31.1	4.8	64.1	2.2	4.2	4.5	26.6	0.9	6.1	26.1	5.2	68.7	2.1	0.4	4.4	5	0.3	0.2
41	3	22.9	7.4	69.7	1	8.8	0.8	33.9	0.6	13.6	25.7	6.3	68	1.5	1	2	7.2	0.2	0.3
42	2	38	10.7	51.3	0.9	14.2	1.9	37.7	0.9	5	20.5	4.4	75.1	2.5	0.8	4.8	2.2	0.2	0.1
42	2	26.4	12.9	60.7	1.7	10.9	2	29.8	1	3.7	20.1	7.1	72.8	4.3	1.3	4.8	1.3	0.4	0.1
42	3	31	14.3	54.7	1.3	16.8	1.5	37.8	1	3.9	16	4.1	79.9	2	1.2	3	4.4	0.2	0.1
43	2	23.7	18.1	58.2	0.9	21.2	3.1	10.8	0.9	12.5	15	11.6	73.4	2.6	4.1	1.2	3.1	0.5	0.7
43	3	31.6	13.9	54.5	1.7	23.5	2.1	53.3	1.2	19.3	21.9	7.2	70.9	2.3	1.1	2.3	9.4	0.3	0.2
45	2	44.1	9.6	46.3	2.7	21	1.1	49.5	2.2	8	26.6	4.8	68.6	2.4	0.8	4.3	7.8	0.4	0.1
45	2	49.9	9.4	40.7	1.3	17.7	2	50.9	1.5	6	35.2	5.6	59.2	1.3	0.5	1.8	4.9	0.2	0.1
45	2	46.1	9.3	44.6	1.3	16.6	1.7	46.5	1.3	4.1	29	6.5	64.5	1.7	0.3	2.7	5.4	0.2	0.1
45	3	20.7	24	55.3	1.3	26.5	0.8	46.9	1.2	8.3	18.3	10	71.7	2.5	0.4	2.4	3.6	0.2	0.1
46	0	1.4	16.4	82.2	44.6	33.3	61.4	31.1	NA	22	7.5	91.6	0.9	NA	6.3	NA	1.3	NA	15.5
46	2	40.3	24.8	34.9	3.8	31	3.5	67.4	3.8	27.6	21.5	6.9	71.6	4.4	0.6	6	12.5	0.4	0.3
46	2	28.1	27.2	44.7	3.3	27.2	2.8	60	2.6	31.5	15.6	7.7	76.7	6	0.6	7.4	16	0.7	0.5
46	2	36.8	28.3	34.9	2.5	26.3	3.1	60	2.8	27.9	22.2	7.2	70.6	5.4	0.4	7.2	8.4	0.5	0.6
46	2	41.2	24.1	34.7	2.1	33.3	2	70.4	1.7	42.1	18	6.4	75.6	1.6	1.3	2.7	23.5	0.2	0.9
47	0	4.5	36.6	58.9	0	0	8.2	49	3.9	37.2	17.9	79.1	3	4.1	6.7	1.5	1.4	6.9	5.2
47	2	36.7	10.6	52.7	1.8	17	1.1	38.3	1.2	12.1	16.8	5.4	77.8	5.3	0.6	4.1	5.2	0.2	0.1
47	2	33.6	13.4	53	1.5	19.3	1.6	43.1	1	15.7	20.1	7.3	72.6	4.9	0.4	3.3	5	0.2	0.1
47	2	32.4	11.2	56.4	1.2	14.6	0.6	36.8	1.1	12.9	10.8	5	84.2	2.4	1	2.4	6.2	0.1	0.4
47	3	25.6	14	60.4	1.1	12.4	1.1	29.6	1.1	10.3	7.4	5.7	86.9	2.5	0.8	1.8	3.8	0.1	0.3
47	3	26.5	13.5	60	1	21.1	0.7	41.3	0.9	24.7	7.6	3.8	88.6	2.6	1.5	1.2	10.1	0.2	0.2
48	0	2.1	26.3	71.6	10	28.3	16.8	41.8	9.2	31.7	9.9	79.6	10.5	18.2	4.9	11.9	2.5	7.8	3.1
48	1	13.6	39.4	47	7.8	25.5	8.8	47.6	7.3	36.1	10.6	26.4	63	3.7	1.2	3.6	2.7	0.3	0.9
48	1	14.9	42.2	42.9	10.2	37.1	12.1	58.3	8.8	46.7	11.9	33.2	54.9	6	2.2	8.2	6	0.7	2
48	2	23.5	31	45.5	3	21.2	2	47.3	1.9	11	18.6	6	75.4	2.4	0.6	3.3	3.8	0.2	1
48	3	17.3	27.5	55.2	3	24.8	1.4	55.2	1.6	7.8	9.3	5.3	85.4	3.7	0.6	3.6	3	0.3	0.7
49	0	2	59.4	38.6	4	24	9.3	24.5	9.1	29.5	18.6	75.3	6.1	5.5	9	6.5	1.3	5.2	5.4
49	1	19.4	32.2	48.4	2.2	17.2	3.1	46.8	1.5	16.9	13.3	13.6	73.1	1.9	1.1	2.1	6	0.3	1.2
49	1	14.7	31.2	54.1	1.4	14.5	2.5	35.7	1.3	15.2	10.1	15.4	74.5	1.3	1	1.2	4.5	0.2	1.1
49	2	21.6	32.6	45.8	2.1	15.9	2.4	36.5	1.3	19	13.5	22.8	63.7	3.4	1.9	2.2	4.1	0.6	1.7
49	3	10.8	39.4	49.8	10.4	28.9	8	50.1	7.1	22.6	6.7	13.3	80	8.2	2.2	6.7	7	3.3	1.2
50	1	26.8	27	46.2	1.4	21.8	1.7	54.6	1.3	33.4	22.1	11	66.9	1.1	0.7	1.4	8.8	0.1	0.7
50	2	26.3	33.6	40.1	1.3	16	1.4	47.5	0.9	22.7	15.7	13.7	70.6	2.7	0.5	2.5	3.3	0.2	0.4
50	3	15.2	30	54.8	1.8	20.5	0.7	55.2	1	39.1	7.6	10.2	82.2	1.7	1	1.3	19.6	0.3	1
51	0	23.6	43.9	32.5	2.7	30	12.1	80.6	3.5	44	26.9	39.1	34	3.7	6.3	8.8	8.1	1.1	1.1
51	2	39.1	6.8	54.1	2.3	11.4	9.5	64.6	3.2	12.7	22.7	4.5	72.8	4.8	0.7	8.4	3.9	0.5	0.1
51	2	39.1	6.4	54.5	1.9	10	7.8	56.5	3.2	11.2	19.3	4	76.7	3.3	0.9	6.3	5	0.3	0.1
51	2	35.8	6.3	57.9	2.2	12.9	5	58.5	2.4	13.2	16.9	3.3	79.8	4	1.5	8.1	6.8	0.3	0.1
51	1	22.5	22.4	55.1	1.1	8.5	2.5	51.9	0.7	16.4	20.7	16.7	62.6	4.4	0.5	5.2	2.1	0.3	0.1
51	3	28.8	11.1	60.1	1.9	6.1	3.9	38.2	0.2	7.6	16.5	3.9	79.6	2	0.6	4.2	1.8	0.2	0.1
52	1	11.9	14.6	73.5	2.3	11.5	3.5	59.1	1	48	28.7	6.4	64.9	1.4	0.3	4.3	4.4	0.1	0.1
52	2	19.3	22.4	58.3	2.7	11.1	2.8	53.2	1.6	46.3	30.4	7.3	62.3	2.1	0.3	6.4	4.9	0.2	0.1
52	1	16.4	17.1	66.5	2.9	11.7	5.6	57.8	2.3	43.9	30.9	10.1	59	5.1	0.5	9.4	5.8	0.4	0.3
52	1	17.7	21.8	60.5	2.9	12.9	4.5	62.3	1.5	52.7	31.6	8.8	59.6	2	0.4	6.8	6.3	0.2	0.1
52	3	10.5	15	74.5	2.4	13.9	2	55.2	0.8	45.7	27.8	11	61.2	1	0.7	2.3	4.2	0.1	0.3
53	0	22.8	20.9	56.3	4	40.9	3.1	24.8	14.9	8.7	28.9	65.2	5.9	4.9	4.9	1.5	3.5		0.1
53	2	37.4	16.2	46.4	3.3	9.5	4.7	43.8	2.4	13.7	27.2	12.8	60	1.9	1	2.7	7.9	0.3	0.8
53	2	31.1	11.4	57.5	8	9	11.7	41.7	3.6	7.3	19.8	9.7	70.5	4.6	1.5	6.1	3.4	0.6	0.4
53	2	29.2	13.3	57.5	2.6	8	3.8	38.8	1.8	9.3	21.1	6.4	72.5	2.1	0.5	3.3	5.9	0.3	0.3
53	3	8.5	36.1	55.4	2.4	13.8	2.3	27	1	14.7	3.4	19.9	76.7	2	1.5	1.1	7.3	0.2	1
54	0	20.2	23.3	56.5	22.9	70.5	20.7	38	26.4	14.5	20.2	76	3.8	22.7	7.3	9.6	5.3	30	10
54	2	46.5	16.7	36.8	2	16.6	3.3	46.4	1.7	15.8	9.7	6.3	84	1.1	0.5	1.6	9.2	0.2	0.1
54	2	51.1	16.5	32.4	1.2	16.3	1.8	48.3	1.4	14.6	15.3	7.7	77	1.3	0.2	2.2	8.6	0.3	0.1
54	2	46.6	18.4	35	1.8	16.6	3	49.4	2.1	13.5	12.9	6.8	80.3	1.4	0.2	2.2	8.9	0.4	0.1
54	2	53.2	11.4	35.4	1.4	14.1	3.1	41.4	1.2	12.4	8.4	4.1	87.5	2.3	0.5	3.9	11.2	0.2	0.1
54	3	46.2	18.4	35.4	1.2	17.4	1.8	46.6	1.2	20.8	16.7	9	74.3	0.8	0.4	1.6	10.5	0.1	0.1
55	0	6.8	72.5	20.7	25	25	9.4	17.3	29.8	38.3	11.3	85.6	3.1	6.4	3.9	8.9	0.9	2.9	0.1
55	2	50.3	13.4	36.3	0.9	11.7	1.9	37.7	0.6	7.7	27.7	6.8	65.5	3.1	0.9	5	7.2	0.3	0.1
55	3	29.4	29.2	41.4	0.5	5.3	0.7	25.2	0.4	6.6	16	7.2	76.8	0.7	0.2	1.1	5.5	0.1	0.1
57	2	42.2	22.2	35.6	0.6	20.8	0.9	50.4	0.6	6.4	31.3	5.8	62.9	3	1.3	2.9	2.7	0.4	0.2
57	2	47.8	19.8	32.4	0.6	26.9	0.9	55.7	0.5	8.7	19.4	5.5	75.1	1.2	2.3	2.8	6.4	0.2	0.5
57	3	31.9	30.4	37.7	0.4	26.9	0.3	49.9	0.4	9.3	19	9.5	71.5	1	1	1.4	3.3	0.2	0.2
60	2	55.7	10.4	33.9	0.4	18.2	2.6	19.5	0.5	2.3	46.6	7.5	45.9	1.9	3	5.4	8.5	0.6	2.5
60	2	65.2	6.6	28.2	0.5	22.8	1.5	20.4	0.7	6.7	40.6	4	55.4	1.8	2.7	5.9	12.9	0.4	0.9
61	2	8.5	18	73.5	1.5	15.7	1.2	14.6	0.5	3.6	9.6	16.9	73.5	4	0.5	1.6	2.3	1.9	0.1
61	2	11.8	16.1	72.1	2.1	16.1	1.5	16.8	0.7	5.2	8.6	10.4	81	2.1	1.6	2.4	7.6	1.5	0.2
61	3	12.1	15.6	72.3	1	22.4	1.1	32.1	0.4	7.5	11.3	11.3	77.4	1.5	5.3	2.2	9.9	1.3	1
61	3	7.7	14	78.3	1.7	11.9	0.3	18.1	0.8	4.3	9.8	16.3	73.9	3.2	3.8	2.4	4.9	2.1	0.8
62	2	36.6	11.4	52	0.6	17	2.8	50.3	1.1	12.5	20.2	5.1	74.7	1	2.5	4.7	10.8	0.2	0.7
62	2	31.7	12.9	55.4	1.8	17.7	3.4	49.6	0.8	12.4	15.8	5.7	78.5	5.4	2.6	9.8	6.2	0.3	0.4
62	2	28.5	19.2	52.3	1.5	14.7	1.9	54.7	0.8	14.3	21.5	6.2	72.3	1.5	2.3	3.9	7.5	0.1	0.8
62	2	26.4	13.6	60	1.1	16.9	1.3	59.8	0.7	12.2	21.2	3.7	75.1	1.5	5.6	3.6	6.9	0.1	1.9
62	2	33.9	13.8	52.3	1.9	14.9	3.1	51.1	1	12.2	22.9	6.9	70.2	4.2	2	7.4	5.1	0.3	0.5
62	3	13.8	25.6	60.6	0.8	14.5	0.5	46.8	0.4	16.1	15.9	9.3	74.8	0.3	5.1	0.7	6.7	0.1	1.5
63	3	17.8	7.2	75	5.1	19.5	4.5	51.3	1.4	20.3	16.4	6.5	77.1	6.8	1.4	5.2	11.6	2.6	0.3
63	3	12.7	19	68.3	4.1	20.5	4.2	70.4	2.3	19.5	21	9.9	69.1	2	0.5	2.3	10.1	0.5	0.5
64	2	30.2	34.2	35.6	2.1	13.7	1	23.6	1.3	17.4	17.9	25.3	56.8	1.3	1.1	1.4	3.3	0.3	1.5
64	3	30.6	30.6	38.8	0.4	16.8	0.6	35.1	1.1	21.6	19.7	18.2	62.1	0.4	0.7	0.7	6.6	0.2	1
64	3	24.1	35.2	40.7	1.1	21.7	1.8	33.2	1.5	28.8	10.1	23.4	66.5	1.2	1.4	1.8	6.1	0.4	1.8
65	0	8.2	56.1	35.7	6.5	54.8	11.4	34.1	24.6	40.3	23.3	67.2	9.5	20.8	4.7	5.3	0.6	3.8	3.8
65	2	40.8	31.5	27.7	3.8	25.2	5	65.1	2.3	13.9	18	10.4	71.6	4.1	1.1	6.7	8.1	0.4	0.8
65	3	24.5	40.7	34.8	3.2	38.5	1.5	58.9	1.9	34.4	9.6	21.3	69.1	1.4	3.1	1.5	10	0.5	2.6

## Sheet: Fig. 4d
Tissue	Ki-67(%) in ICI-bound CD8	Ki-67(%) in ICI-non-bound CD8
Tumor	3.1	5.1
meta-free1	7	3.2
meta-free2	9.5	1.8
meta-free3	11.7	4.9
meta-free4	13.5	5.9
meta-free5	9.4	3
meta-free6	9.4	2.3
PBMC	4.6	2

## Sheet: Fig.4e-h
Patient	ICI [naïve:0, treated:1]	Tissue [0:Tumor, 1: meta LN, 2:meta-free LN]	Ki-67(%) in CD8-Tpex	GZMB(%) in CD8-Tpex	Ki-67(%) in CD4-Tfh	GZMB(%) in CD4-Tfh	Ki-67(%) in CD8-Tex	GZMB(%) in CD8-Tex	Ki-67(%) in CD4-Tex	GZMB(%) in CD4-Tex	Ki-67(%) in PD-1-CD8	GZMB(%) in PD-1-CD8	Ki-67(%) in PD-1-CD4	GZMB(%) in PD-1-CD4
1	0	0	12.5	64.7	8.6	17.1	8.5	79.3	8.4	14.2	8.5	72.9	0.4	0.4
1	0	1	1.9	38.8	4.7	5.9	2.6	66.7	5.9	23.1	2	21.8	0.2	0.2
2	0	2	2.6	24.8	5.2	2.1	3.4	58.7	7.3	3.7	1.5	6.8	0.2	0.2
2	0	2	2.1	24.3	4.9	4.8	1.8	40.2	4.3	19.9	1.7	22.2	0.5	0.5
3	0	0	11.9	69.3	15.2	9.6	26	81	20	16.3	14.7	76.2	13.8	8.8
3	0	2	2	30.9	1.4	2.2	1.6	68.2	2.5	15.3	1.4	13	0.2	0.2
3	0	2	2.1	59.6	1.5	7.7	2.4	76.7	2.9	52	2.3	53.9	0.5	0.5
4	0	2	1	24.3	NA	NA	1.2	47.8	NA	NA	0.7	17.9	NA	NA
4	0	2	1.1	39	NA	NA	1	60.3	NA	NA	0.9	20.9	NA	NA
6	0	2	1.2	12	1.2	5.1	1.8	27.5	2.3	6.4	0.9	9.8	0.2	0.2
6	0	1	2.6	14.8	4	3.3	5.3	34	5.9	3.7	1.1	11.1	0.4	0.4
6	0	2	1.3	14.4	1.7	2.7	1.1	25.6	2.6	3.4	0.8	13.1	0.3	0.3
7	0	1	5	23.9	3.5	2	10.2	61	7	6	2.4	24.8	0.3	0.3
7	0	2	2.9	20.4	2.1	3.8	7.5	53.4	6.3	8.1	2.1	21.7	0.2	0.2
7	0	2	3.1	28.6	2.8	4.1	6.6	57.6	6.2	10	2.5	28.8	0.3	0.3
7	0	2	1.5	40.9	0.9	11	2.5	53	2.4	15.2	1.1	44.7	0.1	0.1
8	0	0	4.4	36	5.4	2.6	8.8	43.7	10.2	6.1	9	36.8	16	2.8
9	0	0	0	14.3	NA	NA	31.3	6.3	NA	NA	19.1	0	NA	NA
9	0	2	2	18.6	1.5	5.7	3.3	40.4	3.2	13.9	2.3	16.1	0.9	0.9
11	0	2	0.7	16	0.9	5.3	1.3	34	2.2	6.5	0.8	20.3	0.2	0.1
11	0	2	0.8	11	NA	NA	0.6	36.4	NA	NA	0.5	17.3	NA	NA
11	0	2	NA	NA	2.1	2.4	NA	NA	3	5.6	NA	NA	0.2	0.2
12	0	2	1.6	8.7	2.9	2.2	2.6	39.5	4.1	12.4	1	2.9	0.3	0.3
12	0	2	1.6	9.7	2.7	1.7	1.3	43.3	3.7	12.7	0.5	3	0.2	0.2
14	0	0	16.1	32.2	14.4	1.1	32.3	51.5	24.1	2.4	14.2	24.6	11.4	1.9
14	0	2	2.3	15	3.9	9.3	9.8	32.2	13.7	12.5	2.4	8.5	0.7	0.4
14	0	2	0.8	17.6	1.5	23.5	2.1	22.9	4	26.3	0.8	11.6	0.3	1
15	0	0	17.4	48.8	16.9	1.4	15.9	63.5	13.6	2.6	8.1	68.4	14.1	1.2
15	0	2	3.4	29.8	5.2	7.4	2.4	48	6.5	8.2	1.1	22.4	0.4	0.4
15	0	1	1.3	37.7	1.9	6.5	1.7	57.3	3.6	10.1	0.5	32	0.3	0.3
15	0	1	1.4	37.2	1.5	3.8	1.6	51.5	2.5	5.8	0.9	35.5	0.2	0.2
16	0	2	1.1	12.7	4.4	8.6	1.4	27.3	4.5	9.7	0.7	15.8	0.3	0.6
16	0	2	1.4	17.8	4.3	3.1	1.4	38	5.4	8.4	0.6	11.4	0.3	0.3
18	0	0	7.1	50	0	3.1	18.5	34.6	7.1	3	5.6	28.2	4.8	0.1
18	0	2	1.9	14.6	4.5	3.3	2.2	42.7	7.2	8.5	0.9	12.1	0.3	0.1
18	0	2	0.9	17.6	3.3	3.2	0.8	49.1	3.6	8.2	0.5	19.1	0.3	0.1
19	0	0	11.1	44.4	2.8	1.7	15.7	29.5	2.4	0.1	6	33.3	3.5	0
19	0	2	2.2	29.3	6.3	9.3	1.1	52.4	8.1	13.7	0.6	12.8	0.4	0.5
19	0	2	2.3	35.6	3.9	13.1	1.1	50.7	6.4	11.7	1	22.4	0.5	0.8
19	0	2	1.3	29.4	2.1	6.6	0.9	39.5	4.4	8.8	0.2	16.4	0.2	0.5
21	0	2	0.9	20.6	2.2	8	0.7	33.8	3.8	8.8	1	16.9	0.4	0.4
21	0	2	2.4	33.3	2.9	7.7	1.8	45.8	3.3	12.1	0.8	18.1	0.4	0.4
21	0	1	1.3	25.1	4.3	6.6	3.6	47.7	4.4	10.3	2.1	17.4	0.5	0.5
21	0	2	1.2	27	4.4	5.6	0.9	47.6	4.4	11.2	0.6	15.5	0.4	0.4
22	0	2	2.3	53.2	11.4	16.5	2.6	59.3	15.2	21.6	4.4	45.9	3.3	1.6
23	0	2	2.3	36.2	7.1	8	2.2	55.3	5.3	13	1.6	43.5	1	1.4
23	0	2	1.3	20.4	5	3.1	1.5	47.8	5.2	9	1.1	18.9	0.4	0.1
24	0	0	5.7	64.2	6	15.4	10.9	74.5	9.6	25.7	7.2	76.6	3.8	14.3
24	0	2	5.6	11	11.1	2	7.2	45.7	12	5.7	1.5	4.5	0.7	0.2
24	0	2	3.6	7.6	4.7	2.6	3	16.7	8.7	5.2	2	7.2	1.4	0.5
24	0	2	3.2	14.7	3.2	7.4	5.1	18.5	7.2	9.8	2.5	10.6	1.3	0.9
25	0	1	2.5	22.5	5	9.3	2.4	46.6	2.8	16.5	1.6	19.2	0.6	1
25	0	2	1.6	18.6	4.4	1.3	3.4	50.5	4.7	9.2	1	2.4	0.3	0.1
25	0	2	1.8	13.2	3.1	1.5	2.3	41.1	3.3	15.7	1	3.9	0.2	0.1
25	0	2	1.4	24	1.8	7	1.6	52	2.1	20.6	1.2	14.7	0.2	0.3
26	0	0	NA	NA	5.6	0	NA	NA	5.1	1.6	NA	58.5	7.7	0
26	0	2	0	46.2	1.9	17	0	79.5	4.4	23.4	2.4	42.5	1.2	2.7
26	0	2	1.1	34.1	0.7	16.8	0	57.3	2	25.1	1.5	40.8	0.6	3.5
27	0	0	15.1	70.6	1.9	13.6	11.9	87.7	3.5	18.5	4.3	74.9	3.4	6.7
28	0	0	4	14.7	1.4	21.9	7.4	24.9	2.5	32.7	1.9	22.6	0.5	8.3
28	0	2	0.7	13.6	1.3	3.8	1.6	42.1	2.4	11	0.9	9	0.3	0.7
28	0	2	1	12.7	1.8	3.5	4.6	47	5.4	14.9	0.8	6.3	0.3	0.4
28	0	2	1.3	14.9	1.9	5.3	2.8	49.5	5	14.8	0.8	8.9	0.2	0.7
28	0	2	1.6	12.8	2.3	1.7	4.1	48.1	7.5	10	0.9	4.5	0.3	0.1
28	0	2	1	8.3	1.4	5.1	1.9	37.5	2.9	14.7	0.9	5.4	0.2	0.5
30	0	2	NA	3.7	NA	NA	NA	12.7	NA	NA	NA	6	NA	NA
30	0	2	NA	7.3	NA	NA	NA	20.9	NA	NA	NA	12.3	NA	NA
30	0	2	NA	3.6	NA	NA	NA	14.6	NA	NA	NA	2.2	NA	NA
31	0	2	1.1	66.2	2	NA	0.9	86.6	2.3	NA	0.7	33.1	0.4	NA
31	0	2	0.8	68.2	1.9	6.3	1	86.5	1.3	19.3	0.9	39.7	0.4	0.5
32	0	2	0.9	14.6	1.1	NA	2.3	36.8	3	NA	1.2	10.7	0.5	NA
32	0	2	0.8	6.4	1.4	NA	1.3	18.1	2.4	NA	1.2	10	0.4	NA
32	0	2	1.2	12.4	1.1	NA	1.7	42.3	2.3	NA	0.8	21.4	0.3	NA
32	0	2	0.7	11.6	1.3	NA	0.9	23.6	1.9	NA	0.7	11.5	0.4	NA
33	0	0	3.7	40.1	4.5	11.6	8.6	83.1	8.7	24.5	8.6	56.2	2.3	0.8
33	0	2	2	25.5	3.5	NA	2	60.9	8.2	NA	1.8	9.7	0.7	NA
33	0	2	2.9	31.4	3.9	NA	2.5	63.7	6.5	NA	1.6	10.5	0.9	NA
37	0	2	4.7	7.3	5.1	0.3	2.8	30.1	6	1.4	1.4	3.7	0.5	0.1
37	0	2	1.9	9.1	3.2	0.7	2.4	38	4.1	1.8	0.7	4.7	0.2	0.1
37	0	2	1	5.2	3.2	0.8	1.4	17.5	2.4	0.7	0.7	3.7	0.2	0.1
38	0	2	1.4	7.8	1.7	0.9	1.5	33.2	2.3	12.9	1.1	20.9	0.2	0.1
38	0	2	1	9.2	2	1.4	1.1	31.3	2.3	16.3	0.8	16.8	0.3	0.1
38	0	2	1	7.3	2.7	1.5	1	32.2	3.8	19.9	0.6	15	0.3	0.1
38	0	2	2.1	9.3	3.1	2.4	1.3	25.7	2.5	20.2	1	14.7	0.5	0.2
39	0	0	4.6	30.1	5.7	4.4	7.8	50.3	2.2	1.3	13.8	40.3	2.3	1.3
39	0	2	1	18.9	1.9	0.8	0.9	42	1.5	10.9	0.8	26	0.3	0.4
39	0	2	2	8.3	4.1	0.6	2.9	41.4	4	3.2	1.3	9	0.3	0.1
39	0	2	2.5	12.4	2.4	0.4	2.2	38.8	2.8	6.8	1.1	16.8	0.4	0.2
40	0	2	1.6	9.9	1.2	3.1	1.4	50.5	2.2	41.9	1	15.6	0.1	0.5
41	0	2	2.9	5.7	3.2	0.6	7.8	40.9	6	3.9	1.1	7.9	0.4	0.1
41	0	2	2.2	4.2	2.1	0.4	4.5	26.6	4.4	5	0.9	6.1	0.3	0.2
41	0	2	1	8.8	1.5	1	0.8	33.9	2	7.2	0.6	13.6	0.2	0.3
42	0	2	0.9	14.2	2.5	0.8	1.9	37.7	4.8	2.2	0.9	5	0.2	0.1
42	0	2	1.7	10.9	4.3	1.3	2	29.8	4.8	1.3	1	3.7	0.4	0.1
42	0	2	1.3	16.8	2	1.2	1.5	37.8	3	4.4	1	3.9	0.2	0.1
43	0	2	0.9	21.2	NA	NA	3.1	10.8	NA	NA	0.9	12.5	0.5	0.7
43	0	2	1.7	23.5	2.3	1.1	2.1	53.3	2.3	9.4	1.2	19.3	0.3	0.2
45	0	2	2.7	21	2.4	0.8	1.1	49.5	4.3	7.8	2.2	8	0.4	0.1
45	0	2	1.3	17.7	1.3	0.5	2	50.9	1.8	4.9	1.5	6	0.2	0.1
45	0	2	1.3	16.6	1.7	0.3	1.7	46.5	2.7	5.4	1.3	4.1	0.2	0.1
45	0	2	1.3	26.5	2.5	0.4	0.8	46.9	2.4	3.6	1.2	8.3	0.2	0.1
46	0	0	44.6	33.3	NA	6.3	61.4	31.1	NA	1.3	NA	NA	NA	15.5
46	0	2	3.8	31	4.4	0.6	3.5	67.4	6	12.5	3.8	27.6	0.4	0.3
46	0	2	3.3	27.2	6	0.6	2.8	60	7.4	16	2.6	31.5	0.7	0.5
46	0	2	2.5	26.3	5.4	0.4	3.1	60	7.2	8.4	2.8	27.9	0.5	0.6
46	0	2	2.1	33.3	1.6	1.3	2	70.4	2.7	23.5	1.7	42.1	0.2	0.9
47	0	0	0	0	4.1	6.7	8.2	49	1.5	1.4	3.9	37.2	6.9	5.2
47	0	2	1.8	17	5.3	0.6	1.1	38.3	4.1	5.2	1.2	12.1	0.2	0.1
47	0	2	1.5	19.3	4.9	0.4	1.6	43.1	3.3	5	1	15.7	0.2	0.1
47	0	2	1.2	14.6	2.4	1	0.6	36.8	2.4	6.2	1.1	12.9	0.1	0.4
47	0	2	1.1	12.4	2.5	0.8	1.1	29.6	1.8	3.8	1.1	10.3	0.1	0.3
47	0	2	1	21.1	2.6	1.5	0.7	41.3	1.2	10.1	0.9	24.7	0.2	0.2
48	0	0	10	28.3	18.2	4.9	16.8	41.8	11.9	2.5	9.2	31.7	7.8	3.1
48	0	1	7.8	25.5	3.7	1.2	8.8	47.6	3.6	2.7	7.3	36.1	0.3	0.9
48	0	1	10.2	37.1	6	2.2	12.1	58.3	8.2	6	8.8	46.7	0.7	2
48	0	2	3	21.2	2.4	0.6	2	47.3	3.3	3.8	1.9	11	0.2	1
48	0	2	3	24.8	3.7	0.6	1.4	55.2	3.6	3	1.6	7.8	0.3	0.7
49	0	0	4	24	NA	NA	9.3	24.5	NA	NA	9.1	29.5	5.2	5.4
49	0	1	2.2	17.2	1.9	1.1	3.1	46.8	2.1	6	1.5	16.9	0.3	1.2
49	0	1	1.4	14.5	1.3	1	2.5	35.7	1.2	4.5	1.3	15.2	0.2	1.1
49	0	2	2.1	15.9	3.4	1.9	2.4	36.5	2.2	4.1	1.3	19	0.6	1.7
49	0	2	10.4	28.9	8.2	2.2	8	50.1	6.7	7	7.1	22.6	3.3	1.2
50	0	1	1.4	21.8	1.1	0.7	1.7	54.6	1.4	8.8	1.3	33.4	0.1	0.7
50	0	2	1.3	16	2.7	0.5	1.4	47.5	2.5	3.3	0.9	22.7	0.2	0.4
50	0	2	1.8	20.5	1.7	1	0.7	55.2	1.3	19.6	1	39.1	0.3	1
51	0	0	2.7	30	3.7	6.3	12.1	80.6	8.8	8.1	3.5	44	1.1	1.1
51	0	2	2.3	11.4	4.8	0.7	9.5	64.6	8.4	3.9	3.2	12.7	0.5	0.1
51	0	2	1.9	10	3.3	0.9	7.8	56.5	6.3	5	3.2	11.2	0.3	0.1
51	0	2	2.2	12.9	4	1.5	5	58.5	8.1	6.8	2.4	13.2	0.3	0.1
51	0	1	1.1	8.5	4.4	0.5	2.5	51.9	5.2	2.1	0.7	16.4	0.3	0.1
51	0	2	1.9	6.1	2	0.6	3.9	38.2	4.2	1.8	0.2	7.6	0.2	0.1
52	0	1	2.3	11.5	1.4	0.3	3.5	59.1	4.3	4.4	1	48	0.1	0.1
52	0	2	2.7	11.1	2.1	0.3	2.8	53.2	6.4	4.9	1.6	46.3	0.2	0.1
52	0	1	2.9	11.7	5.1	0.5	5.6	57.8	9.4	5.8	2.3	43.9	0.4	0.3
52	0	1	2.9	12.9	2	0.4	4.5	62.3	6.8	6.3	1.5	52.7	0.2	0.1
52	0	2	2.4	13.9	1	0.7	2	55.2	2.3	4.2	0.8	45.7	0.1	0.3
53	0	0	4	40.9	NA	NA	3.1	24.8	NA	NA	14.9	8.7	NA	0.1
53	0	2	3.3	9.5	1.9	1	4.7	43.8	2.7	7.9	2.4	13.7	0.3	0.8
53	0	2	8	9	4.6	1.5	11.7	41.7	6.1	3.4	3.6	7.3	0.6	0.4
53	0	2	2.6	8	2.1	0.5	3.8	38.8	3.3	5.9	1.8	9.3	0.3	0.3
53	0	2	2.4	13.8	2	1.5	2.3	27	1.1	7.3	1	14.7	0.2	1
54	0	0	22.9	70.5	NA	NA	20.7	38	NA	NA	26.4	14.5	30	10
54	0	2	2	16.6	1.1	0.5	3.3	46.4	1.6	9.2	1.7	15.8	0.2	0.1
54	0	2	1.2	16.3	1.3	0.2	1.8	48.3	2.2	8.6	1.4	14.6	0.3	0.1
54	0	2	1.8	16.6	1.4	0.2	3	49.4	2.2	8.9	2.1	13.5	0.4	0.1
54	0	2	1.4	14.1	2.3	0.5	3.1	41.4	3.9	11.2	1.2	12.4	0.2	0.1
54	0	2	1.2	17.4	0.8	0.4	1.8	46.6	1.6	10.5	1.2	20.8	0.1	0.1
55	0	0	25	25	6.4	3.9	9.4	17.3	8.9	0.9	29.8	38.3	2.9	0.1
55	0	2	0.9	11.7	3.1	0.9	1.9	37.7	5	7.2	0.6	7.7	0.3	0.1
55	0	2	0.5	5.3	0.7	0.2	0.7	25.2	1.1	5.5	0.4	6.6	0.1	0.1
57	0	2	0.6	20.8	3	1.3	0.9	50.4	2.9	2.7	0.6	6.4	0.4	0.2
57	0	2	0.6	26.9	1.2	2.3	0.9	55.7	2.8	6.4	0.5	8.7	0.2	0.5
57	0	2	0.4	26.9	1	1	0.3	49.9	1.4	3.3	0.4	9.3	0.2	0.2
60	0	2	0.4	18.2	1.9	3	2.6	19.5	5.4	8.5	0.5	2.3	0.6	2.5
60	0	2	0.5	22.8	1.8	2.7	1.5	20.4	5.9	12.9	0.7	6.7	0.4	0.9
61	0	2	1.5	15.7	4	0.5	1.2	14.6	1.6	2.3	0.5	3.6	1.9	0.1
61	0	2	2.1	16.1	2.1	1.6	1.5	16.8	2.4	7.6	0.7	5.2	1.5	0.2
61	0	2	1	22.4	1.5	5.3	1.1	32.1	2.2	9.9	0.4	7.5	1.3	1
61	0	2	1.7	11.9	3.2	3.8	0.3	18.1	2.4	4.9	0.8	4.3	2.1	0.8
62	0	2	0.6	17	1	2.5	2.8	50.3	4.7	10.8	1.1	12.5	0.2	0.7
62	0	2	1.8	17.7	5.4	2.6	3.4	49.6	9.8	6.2	0.8	12.4	0.3	0.4
62	0	2	1.5	14.7	1.5	2.3	1.9	54.7	3.9	7.5	0.8	14.3	0.1	0.8
62	0	2	1.1	16.9	1.5	5.6	1.3	59.8	3.6	6.9	0.7	12.2	0.1	1.9
62	0	2	1.9	14.9	4.2	2	3.1	51.1	7.4	5.1	1	12.2	0.3	0.5
62	0	2	0.8	14.5	0.3	5.1	0.5	46.8	0.7	6.7	0.4	16.1	0.1	1.5
63	0	2	5.1	19.5	6.8	1.4	4.5	51.3	5.2	11.6	1.4	20.3	2.6	0.3
63	0	2	4.1	20.5	2	0.5	4.2	70.4	2.3	10.1	2.3	19.5	0.5	0.5
64	0	2	2.1	13.7	1.3	1.1	1	23.6	1.4	3.3	1.3	17.4	0.3	1.5
64	0	2	0.4	16.8	0.4	0.7	0.6	35.1	0.7	6.6	1.1	21.6	0.2	1
64	0	2	1.1	21.7	1.2	1.4	1.8	33.2	1.8	6.1	1.5	28.8	0.4	1.8
65	0	0	6.5	54.8	20.8	4.7	11.4	34.1	5.3	0.6	24.6	40.3	3.8	3.8
65	0	2	3.8	25.2	4.1	1.1	5	65.1	6.7	8.1	2.3	13.9	0.4	0.8
65	0	2	3.2	38.5	1.4	3.1	1.5	58.9	1.5	10	1.9	34.4	0.5	2.6
658	1	0	0	40.6	21.4	14.3	7.9	67.1	19.2	44.2	0	32	9.5	4.8
727	1	0	3.7	26.9	3.1	3.1	5.7	72.9	11.1	7.4	5.1	34.3	1	0.5
727	1	2	7.3	9.9	5.8	5.4	15.9	65.4	14.4	18.6	3.2	10.5	1.6	0.3
727	1	2	8.2	6	5.3	8.2	13.7	43.8	10.7	17.9	1.8	6	0.6	0.2
727	1	2	6.2	14.7	5.4	5.4	15.6	66.7	13.1	15.9	4.9	15.5	1.6	0.3
727	1	2	10.3	18	6.5	7.2	16.7	72.9	14.6	18.7	5.9	21.7	1.4	0.3
727	1	2	7.9	12.4	5.8	5.8	8.9	57.5	17.7	15.7	3	14.8	0.4	0.2
727	1	2	4.5	7	6.6	5.3	12.4	59.8	11.8	15.8	2.3	8.4	1	0.2
828	1	0	4	NA	3.1	NA	0	NA	0	NA	6.6	NA	6.5	NA
828	1	2	2.4	NA	6.5	NA	1.3	NA	7	NA	1	NA	3	NA
828	1	2	1.2	NA	3.6	NA	1.1	NA	3.3	NA	0.9	NA	2.2	NA
828	1	2	1.1	NA	4.6	NA	1.3	NA	3.3	NA	1.1	NA	2.5	NA
828	1	1	1.5	NA	6.7	NA	0	NA	5.4	NA	0.9	NA	2.7	NA
828	1	2	2.7	NA	7.7	NA	4.6	NA	5	NA	2.1	NA	4.6	NA
828	1	2	2	NA	5.5	NA	0.8	NA	2.5	NA	1	NA	3.2	NA
808	1	0	12.7	NA	14.2	NA	10.9	NA	8.4	NA	3.7	NA	6.6	NA
808	1	2	13.1	NA	13.9	NA	10.6	NA	6	NA	2.8	NA	5.4	NA
808	1	1	45.5	NA	0	NA	3.8	NA	1.8	NA	0.1	NA	9.1	NA
808	1	2	9.7	NA	13.1	NA	8.7	NA	14.4	NA	1.5	NA	4	NA
808	1	1	0	NA	33.3	NA	9.3	NA	40	NA	0.1	NA	5.8	NA
808	1	1	8.3	NA	17	NA	8.3	NA	10.3	NA	0.4	NA	5.7	NA
808	1	2	6.1	NA	23.3	NA	5.4	NA	10.5	NA	2.5	NA	6.8	NA
808	1	2	6.9	NA	14.9	NA	5.8	NA	12.4	NA	1	NA	4	NA
827	1	0	0	NA	4.8	NA	0	NA	0	NA	3.8	NA	4	NA
827	1	0	9.9	NA	12.6	NA	3.4	NA	2.8	NA	7.8	NA	9.1	NA
827	1	2	6	NA	13.2	NA	0	NA	9.1	NA	2.1	NA	1.7	NA
827	1	2	5.6	NA	14	NA	0	NA	2.4	NA	2.1	NA	2.3	NA
827	1	2	0	NA	8.8	NA	0	NA	0	NA	2.9	NA	2.6	NA
827	1	2	19.1	NA	16.7	NA	3.4	NA	11.4	NA	1.6	NA	1.9	NA
827	1	2	11	NA	9.4	NA	7.1	NA	6.8	NA	2.3	NA	2.7	NA
827	1	2	2.8	NA	7.9	NA	0	NA	2.7	NA	1.8	NA	2.1	NA
827	1	2	10	NA	8.4	NA	11.1	NA	0	NA	3.4	NA	3.3	NA
827	1	2	7.4	NA	14.4	NA	0	NA	0	NA	1.7	NA	2	NA
832	1	0	11	NA	10.1	NA	3.5	NA	8.3	NA	2.8	NA	7.8	NA
832	1	2	6.2	NA	7.8	NA	4.3	NA	0	NA	2	NA	4.5	NA
832	1	2	8.2	NA	6.5	NA	5.3	NA	0	NA	1.6	NA	1.9	NA
832	1	2	7.8	NA	10.4	NA	1.5	NA	0	NA	1.8	NA	3.1	NA
832	1	2	7	NA	5.1	NA	1.3	NA	0	NA	1.1	NA	2.5	NA
842	1	2	7.1	15	7.3	3.3	7.7	29.3	11.2	18.6	1	6.7	2.9	0.5
842	1	2	2.7	9.8	7.1	3.3	1.9	46.2	5.3	27.3	1.3	6.2	2.9	0.5
842	1	2	2.4	16.5	5.2	6.7	0.6	47.2	5.1	36.1	0.7	8.1	2.7	0.8
842	1	1	8.2	10.8	9.3	3.7	9	47.7	9.2	9.4	2.2	15.7	5.9	0.9
842	1	2	8.6	11.8	11.5	3.3	10	40.5	11.7	9.6	2.2	4.7	3.7	0.2
842	1	2	4.9	13.1	11.6	2.7	5.5	48.3	11.9	14.4	1.4	10.1	3.6	0.3
844	1	0	16.7	16.7	20	0	7.2	51.5	9.1	6.1	1.7	47.5	3.6	6
844	1	2	8.3	2.5	5.7	0.3	3.7	33.3	6.6	4.1	1.8	13.8	2.3	0.8
844	1	2	1.4	6.4	1.6	0.5	1.9	25.7	0.7	8.4	1.5	12.4	1.3	1.9
854	1	0	13.2	39.3	15.1	3.6	6.4	24	10.2	5.1	4.3	29.3	11.9	4.6
854	1	2	6.5	16.7	11.6	3	9.1	37.5	15.8	17.6	1.3	5.7	5	1.1
854	1	2	6.3	19.9	9.7	1.4	6	58.1	14.4	11.3	1.2	6.4	4.8	0.8
854	1	2	3.3	22.4	6.9	1.9	0.8	63.1	10.9	12.9	1.5	8.3	4.2	0.9
854	1	1	3.7	26.7	11.1	3.4	8.8	56.2	16.2	7	1.2	17.5	8.1	3.2
854	1	1	5.3	29	7.6	1.9	9.2	48.3	13.7	7.7	1.2	14.8	5.5	1.6
860	1	0	3.1	40	5.4	8.1	3.1	47.8	6.2	6.2	1.6	38.1	3.8	6.1
860	1	2	3.1	19.9	5.7	1.8	3.3	53.2	4.7	17.3	1.2	12.4	2.8	0.6
860	1	2	2.9	21.6	4.7	1.9	1.2	14.6	1.8	4.3	0.7	10.3	2.1	0.7
860	1	2	1.6	23.4	5.1	2.4	0.9	32	3.1	8.6	1	13.2	2.8	0.9
860	1	2	2	27.5	4.9	3.2	0.7	51.7	4.3	21.1	0.7	18.7	3	1.1
860	1	2	1	13.1	2.4	1.1	0.4	12.5	1.9	3.7	0.5	11	1.7	0.6
861	1	2	2.7	11.8	7.1	3.2	2.2	34.1	4.8	20.3	0.8	4.6	2.7	0.9
861	1	2	14.9	16.3	18.1	0.8	5.2	66.2	14.5	5.1	2.4	3.1	6.2	0.3
861	1	2	4.9	15.7	11.8	1.4	2.5	55.3	10.3	12.4	1	3.6	3.7	0.4
861	1	2	6	5.1	13.3	0.5	4.4	32.6	8.8	4.8	1.1	2	5.3	0.3
868	1	0	20.9	52.5	6.5	14.9	6.7	24.8	4.8	23.8	7	32.6	4.2	8.5
868	1	2	8.4	28.5	10.4	9.7	1.8	19.3	0.7	4.7	3.7	5.1	3.6	1.8
868	1	2	14	31.4	14.4	3.7	4.2	25	2	4	1.5	10.5	3.7	0.8
868	1	2	2.8	27.5	7.4	5.4	1.8	21.6	0.7	6.6	1.1	10.5	2.8	1.1
868	1	2	6.3	33.2	8.3	9.9	0	63.4	0	24.4	0.9	10.6	2.3	1.3
993	1	0	6.67	13.33	39.13	13.04	3.85	31.2	17.11	5.26	0.1	35.11	8.81	2.59
993	1	2	1.75	1.75	5.17	1.72	1.35	25.68	9.38	37.5	1.95	6.02	1.59	0.85
993	1	2	8.57	15.71	5	1.25	2.63	44.74	5.26	26.32	1.79	5.53	3.8	0.18
993	1	2	4.69	7.81	2.9	1.45	1.85	33.33	8.89	11.11	0.1	7.46	1.96	0.13
1002	1	0	9.09	27.27	30	0	15	30	25	0	0	14.81	10.9	0
1002	1	2	9.09	0	15.19	0	3.57	10.71	15.19	0	0	10	4.7	0
1002	1	2	13.04	0	7.15	0.17	0	21.21	20.13	0	1.71	9.4	8.85	0.06
1002	1	2	7.89	2.63	9.62	0	3.7	2.78	6.36	0	0	5.96	3.18	0

## Sheet: Fig.6d
Patient	high or low	C00	C01	C02	C03	C04	C06.0	C07	C08	C09	C10	C11	C12	C13	C14	C15	C16	C17.0	C17.2
1	high	0	0.0136986	0	0.0753425	0.0342466	0.0342466	0	0.417808	0.0479452	0	0	0.363014	0	0	0	0.00684932	0	0.00684932
1	low	0	0.116667	0	0.0166667	0	0	0	0.744444	0.00555556	0.00555556	0.00555556	0.0777778	0	0.0222222	0	0	0.00555556	0
2	high	0	0	0	0	0.692771	0.198795	0.0060241	0.0361446	0	0	0	0.0481928	0	0	0.0180723	0	0	0
2	low	0	0	0	0.0169492	0.305085	0.0508475	0	0.355932	0.0169492	0.0169492	0	0.237288	0	0	0	0	0	0
3	high	0.0347826	0.2	0.00869565	0.113043	0.121739	0	0.0173913	0.121739	0.0869565	0.0434783	0.00869565	0.208696	0.00869565	0	0.0173913	0	0.00869565	0
3	low	0	0.365385	0	0	0.0384615	0	0	0.403846	0	0.0192308	0	0.134615	0	0	0	0.0384615	0	0

## Sheet: Sup Fig.3d
gene	pvals_adj	logfoldchanges
TGFB1	3.54005e-267	2.11449
FGFBP2	1.64669e-212	5.02709
P2RY8	9.94025e-200	2.29357
TLE5	3.47942e-179	1.4622
S1PR1	1.08797e-161	2.76606
S100A4	3.59283e-157	1.93016
RBM38	2.01505e-154	1.76146
GNLY	1.15195e-132	4.77602
RPL26	2.04963e-139	0.579479
SH3BGRL3	1.07388e-138	1.01343
RPL6	1.9563e-134	0.718663
EFHD2	7.30741e-132	1.8858
RPL3	1.03909e-128	0.63979
NKG7	1.01616e-125	1.61095
C12orf75	3.90465e-125	1.93042
RPS7	3.32026e-124	0.574373
RPS19	1.7143e-120	0.63711
RBM3	3.68166e-120	1.33992
PLEKHF1	2.70143e-113	2.69386
EEF1A1	3.01903e-114	0.484626
HLA-C	1.26785e-111	0.428197
RPS2	2.55368e-110	0.55017
KLF3	3.76037e-110	2.05542
RPL14	1.56418e-109	0.541567
TXNIP	2.87302e-109	1.54829
NACA	1.20734e-107	0.692573
RPL21	1.49854e-103	0.61482
HMGB1	6.33346e-101	1.00772
RPSA	4.63325e-99	0.722812
RPS4X	1.04306e-97	0.562802
CIRBP	5.12582e-98	1.03093
PLEKHO1	2.81202e-97	1.94863
FLNA	2.04326e-97	1.46567
RPS6	7.31847e-96	0.547703
RPL11	2.29037e-95	0.450218
RPL18A	6.53001e-94	0.473815
RNF166	4.8308e-92	1.47005
PTPRE	5.3613e-91	2.06432
RPL29	1.45465e-91	0.509511
RPL37A	1.71346e-90	0.562985
H3F3A	2.26732e-89	0.851886
YBX1	2.19347e-89	1.02799
RPS27A	8.9726e-89	0.453847
MXD4	2.17185e-88	1.69405
DDX6	1.85404e-87	1.32708
RPL15	4.34796e-86	0.5363
TMSB10	7.08255e-86	0.636717
MT-CO2	4.23916e-84	0.646036
EEF1D	2.05156e-83	0.625249
RPS14	1.25844e-83	0.446304
RPL5	3.30398e-82	0.603016
MT-CO3	4.39056e-82	0.705518
RPL10	5.42889e-82	0.411284
MT-CYB	3.90598e-81	0.825312
UBA52	4.45303e-81	0.541221
S100A6	1.4632e-80	1.08061
LITAF	5.15021e-80	1.15177
RPL34	4.59602e-80	0.442918
GZMB	3.3173e-79	2.17588
COX4I1	3.28798e-79	0.776881
COX6C	6.38814e-79	1.0846
RPS3A	7.88431e-79	0.469887
CD52	4.81148e-78	1.23036
RPL17	1.04704e-77	0.513122
BTF3	3.19707e-77	0.687606
RPS3	5.27335e-77	0.418884
RPL37	1.14565e-76	0.445681
RPL19	5.02375e-76	0.409413
PXN	9.05752e-75	2.31924
HNRNPH3	2.43624e-75	1.33262
RPL4	5.46645e-75	0.70583
CCDC12	1.27323e-74	1.50678
RPS23	2.05815e-74	0.416549
RPL18	4.83756e-74	0.436131
CTSW	7.90102e-74	1.10323
RPL7A	3.18373e-73	0.452537
ZDHHC7	3.83153e-72	2.1608
GZMH	4.14928e-73	1.74006
RPS16	3.989e-72	0.508284
CALM1	1.38095e-69	0.632054
MAPKAPK2	1.06616e-69	1.48195
DAZAP2	2.36608e-69	0.803195
N4BP3	2.83543e-65	4.19273
RPL10A	3.47539e-68	0.564402
ARID5A	2.55447e-68	1.24452
UPP1	5.83759e-68	1.71978
RPS15A	1.16171e-67	0.382588
RPL32	2.01842e-66	0.40455
HNRNPA1	6.82503e-66	0.680812
RNF125	1.1616e-64	1.45027
ARL4C	5.22823e-64	0.982836
RPS9	3.77571e-64	0.485378
RPS24	4.0553e-64	0.414049
RPL13A	1.45765e-63	0.500688
RPS8	1.57871e-63	0.399553
NDUFB9	8.25591e-63	1.25382
RNF126	1.9206e-62	1.43458
HLA-B	7.1924e-62	0.305719
RPL35A	1.06648e-59	0.389675
RPL35	2.33548e-59	0.483134
RPL7	1.09268e-58	0.759879
GET4	9.08797e-58	1.93268
EIF3F	3.90069e-58	0.890984
VAMP2	2.7552e-57	0.885563
HMGN2	4.52855e-57	1.036
LIMD2	1.11171e-56	0.82826
NDUFC2	2.55623e-56	1.28882
POMP	2.47289e-56	1.16449
ARPC2	4.02921e-56	0.756935
ASB8	3.42665e-55	2.05107
ARPC5L	1.91429e-55	1.25953
GAPDH	4.61755e-55	0.621689
TMA7	5.45931e-55	0.607221
PPP1R14B	5.81908e-55	1.48467
RPS18	1.19617e-54	0.390014
RACK1	2.08075e-54	0.474475
RPL27	2.67311e-54	0.510952
CXCR3	5.42229e-54	1.32897
S1PR5	4.40572e-53	2.22892
LGALS1	3.54418e-53	1.7167
TGFBR3	6.54829e-53	1.74467
C9orf78	5.94981e-52	1.06808
TFDP2	2.27842e-51	1.84003
ERH	1.72296e-51	1.29228
DSTN	3.67551e-51	1.68244
FAU	3.95124e-51	0.334477
SLC25A6	5.66111e-51	0.75981
RIOK3	2.05461e-50	1.42475
NOP53	4.82261e-50	0.734009
RAB5C	5.26305e-50	1.22404
RPL23A	5.6066e-50	0.377614
RPL30	3.89317e-49	0.31481
RPS4Y1	7.20136e-49	0.637118
PPDPF	1.65263e-48	0.775705
EPB41L4A-AS1	7.56438e-47	1.39035
EIF4EBP1	1.6856e-45	1.73515
KLF13	1.7291e-45	1.20094
FAM53B	2.25679e-44	1.75266
RBX1	1.37611e-44	1.22667
RPLP0	3.19513e-44	0.485456
EEF2	5.25965e-44	0.565617
EEF1G	5.18215e-44	0.599061
DCTN3	7.84217e-44	1.27682
PSAP	6.71201e-44	0.987564
EAPP	7.84217e-44	1.26156
TPT1	8.24505e-44	0.356409
ZNF276	1.95806e-43	1.35908
ZBTB7A	3.02365e-43	1.16502
MXRA7	6.12067e-43	1.57388
RPS15	8.84772e-43	0.308503
BCL9L	5.81792e-42	1.43664
RPL22	6.35323e-42	0.45374
CIB1	8.13762e-42	0.843165
RB1CC1	1.51619e-41	1.54076
FMNL1	1.78803e-41	1.00823
PTMA	3.00029e-41	0.368615
NDUFA4	6.22089e-41	0.739951
COMMD2	1.21483e-40	1.65671
HNRNPUL1	1.33236e-40	0.979449
S1PR4	2.01921e-40	1.27826
SAP30BP	2.40911e-40	1.28653
RAC1	2.40911e-40	0.97695
PRSS23	5.75721e-39	4.94198
METRNL	3.29541e-40	1.10426
DDX39A	3.8798e-40	1.10641
TSEN54	5.04736e-40	1.01607
SPSB3	6.56238e-40	1.05932
SPOCK2	6.87181e-40	0.86034
RPS13	1.12741e-39	0.342345
DENND3	3.62403e-39	2.29434
SUN2	1.27707e-39	0.815719
MAP2K7	2.66877e-39	1.64795
EID1	3.13069e-39	0.953364
CDC123	4.49611e-39	1.53419
MGAT1	6.18403e-39	1.32096
MED10	6.70339e-39	1.14363
SNRPA1	1.13427e-38	1.22046
FBXO7	1.45029e-38	1.08169
BZW1	1.60207e-38	0.852305
HNRNPL	1.90977e-38	0.811351
PSMD7	2.59339e-38	1.12575
RPL31	4.32573e-38	0.467343
FXYD5	4.99732e-38	0.67894
RPL9	5.89876e-38	0.359853
FTL	9.60371e-38	0.563972
NDUFAB1	9.93304e-38	1.31475
CSNK1D	9.30333e-38	1.1685
PRDX6	8.57877e-38	0.989144
SKI	1.78682e-37	1.83732
ARF5	1.09749e-37	0.926842
PAXX	1.45631e-37	0.815357
RAP1GAP2	1.23738e-36	3.6569
AUTS2	2.78691e-37	1.21906
MT-ND5	2.79256e-37	0.619558
ATP5MPL	6.12167e-37	0.934309
RPL36A	8.36473e-37	0.448044
RHOF	8.75388e-37	0.957694
ITGB2	9.38539e-37	0.772878
CIR1	1.50258e-36	1.28977
SH3GLB1	2.85937e-36	1.25582
ARRDC2	5.64392e-36	1.31311
CENPV	1.33804e-35	2.20616
GUK1	6.65875e-36	0.664737
NSMF	1.48427e-35	1.78194
MRPL54	9.39958e-36	1.01542
EIF3L	2.05782e-35	0.911003
RPS17	2.47567e-35	0.714209
ACP1	3.72825e-35	1.13284
RWDD1	3.48721e-35	0.984666
MT-ND1	4.00706e-35	0.537476
OTULINL	7.14316e-35	1.49737
RPS5	1.3346e-34	0.369192
PLEKHA2	1.68649e-34	1.29142
MAZ	3.09163e-34	1.0217
ALYREF	3.3924e-34	1.03097
ADRM1	1.13862e-33	1.08592
SNRPC	1.85739e-33	1.07807
CD99	2.08063e-33	0.531803
ADGRG1	7.6087e-33	2.8314
RPL12	6.58119e-33	0.320272
SEC61G	6.92711e-33	0.859776
PFDN5	7.33998e-33	0.431338
C9orf16	8.85248e-33	0.844158
GZMM	1.4592e-32	0.683808
TSG101	5.69318e-32	1.64363
PARD6G	9.54148e-32	2.15641
ANKRD12	5.15223e-32	0.829862
CMIP	1.22654e-31	1.34818
REST	1.23689e-31	1.10275
AL109955.1	4.38791e-31	2.53943
RPLP2	1.74381e-31	0.289653
CDKN2D	2.24181e-31	1.17055
SSBP3	4.97961e-31	2.12421
EIF5A	2.47262e-31	0.850954
SYF2	4.98612e-31	0.941021
BCOR	1.07187e-30	1.6498
RPS27	8.1588e-31	0.248178
MRPL22	1.17507e-30	1.41451
P4HB	1.02473e-30	0.932158
WIPI2	1.63812e-30	1.32248
RPL24	2.57052e-30	0.316591
KRAS	3.36333e-30	1.09018
PSMA7	4.75744e-30	0.706349
NPDC1	2.86918e-29	2.22745
ITGA5	2.15623e-29	1.43533
MMP24OS	2.63433e-29	1.05363
SLC25A3	3.70043e-29	0.728773
SYNE1	4.66132e-29	0.846088
RPL27A	5.17228e-29	0.447746
MED4	5.78778e-29	1.23494
KDM7A	1.21277e-28	1.41392
SRRM2	1.04834e-28	0.591343
FKBP11	1.15208e-28	1.05429
ARF1	1.29467e-28	0.641153
PSMC1	1.79436e-28	1.32475
SBK1	4.07988e-28	2.42976
LSM14B	3.35599e-28	1.63223
CYC1	3.12442e-28	1.10586
ATP6V1G1	3.34826e-28	0.640004
STRAP	4.49278e-28	0.896473
ZBP1	5.32064e-28	1.30564
GRK2	5.09512e-28	0.825593
ASCL2	3.12871e-27	5.52115
INPP5K	8.7363e-28	1.28587
RNF4	8.7363e-28	1.1375
MRPL47	1.57911e-27	1.31092
ITGAM	5.63863e-27	4.8063
USP16	1.86875e-27	1.0697
MT-ATP6	1.9796e-27	0.430254
MACO1	2.73241e-27	1.3772
RETREG2	2.69272e-27	1.24214
BCL7C	2.78373e-27	1.04821
SLCO3A1	5.10491e-27	2.17816
ATP5F1A	3.24365e-27	0.893212
TES	4.17484e-27	1.21166
GLTP	4.21978e-27	1.2258
TXNL4A	4.17484e-27	0.909383
SLU7	4.5435e-27	1.13953
KBTBD2	5.07004e-27	1.13476
NME2	5.07004e-27	0.786481
UBE2Q2	6.99038e-27	1.61318
RPL8	5.69992e-27	0.282469
TRABD	6.30028e-27	0.851119
ZNF292	7.509e-27	1.00999
COX5B	8.24536e-27	0.648596
CASP8	1.02202e-26	0.981265
EIF3M	1.17891e-26	0.840524
ZFAND6	1.42873e-26	1.21679
PPIB	1.42873e-26	0.601123
RAB11FIP5	4.14325e-26	3.14286
BRD7	1.7665e-26	0.968347
MT-ND2	1.8676e-26	0.551409
PTPRJ	2.36257e-26	1.05854
RAP1B	2.73469e-26	0.704967
HOPX	3.83966e-26	1.28578
DNAJC3	5.4084e-26	1.27809
DTD1	9.19519e-26	1.35829
RBM15B	9.54736e-26	1.22836
FDX1	9.54736e-26	1.14335
MED6	1.06036e-25	1.37169
PPP1R16B	1.01672e-25	0.937129
DDA1	1.55722e-25	1.22478
NDUFB7	1.70678e-25	0.925038
RAB22A	2.18286e-25	1.16597
UBE2F	2.73286e-25	1.27577
CPT1A	3.20727e-25	1.45636
SRP9	3.6386e-25	0.915331
OCIAD2	8.16593e-25	0.801186
ATP5F1B	9.75532e-25	0.610625
PTS	1.77876e-24	1.34298
EMP3	1.87156e-24	0.762401
ZNF778	3.74729e-24	2.67921
OSER1	2.36225e-24	1.06935
TRAPPC10	2.68799e-24	0.928479
RORA	2.72664e-24	0.987748
ATP5PO	2.76107e-24	0.761103
RASA3	3.67714e-24	0.971465
SLC37A3	7.71082e-24	1.96134
SPNS1	7.07733e-24	1.51886
ST3GAL5	7.12829e-24	1.32867
EIF1B	6.87688e-24	0.914362
COL6A2	1.36466e-23	2.58004
SF3B2	1.00657e-23	0.700878
RNF220	1.16063e-23	1.03207
RABAC1	1.11491e-23	0.755984
ANXA7	1.43143e-23	0.942608
RO60	1.93584e-23	1.11226
ARNTL	2.41851e-23	1.41501
MZT2B	2.70076e-23	0.59285
HMGN3	3.12497e-23	1.05006
CRBN	3.11662e-23	1.0676
SETD1B	3.86586e-23	1.48401
C7orf50	4.6905e-23	1.14987
EIF4E2	4.87325e-23	1.18808
MATK	4.51615e-23	0.892847
SNRK	5.18024e-23	0.944888
NKAPD1	6.80039e-23	1.87171
PPP4C	6.58422e-23	0.856788
MRPL9	9.42526e-23	1.19617
CISH	1.13969e-22	1.72222
ARIH2	1.03781e-22	0.867738
CYTH1	1.61341e-22	0.789812
NXPH4	2.77178e-22	2.41226
ASB6	2.43193e-22	1.59698
RPS11	2.39543e-22	0.424316
RNMT	2.59699e-22	0.954551
VDAC1	2.70684e-22	0.915013
EEF1B2	2.98938e-22	0.384546
SNRPB	3.6899e-22	0.639653
CHST12	4.06241e-22	1.03427
OSBPL8	4.49769e-22	0.949943
UAP1	5.4595e-22	1.41255
LINC01578	5.41654e-22	0.504776
TMEM9B	6.07116e-22	1.02366
PCGF5	6.01529e-22	0.926537
ANKRD11	6.05145e-22	0.807558
GK5	8.74077e-22	1.63529
ZNF683	1.48049e-21	2.33548
RNF145	1.07342e-21	0.911665
TPRG1L	1.40165e-21	1.30351
BNIP3L	1.42986e-21	1.1107
CWC15	1.75284e-21	0.947716
CENPN	2.10637e-21	1.57936
BNIP2	1.8852e-21	0.868192
NCBP2AS2	2.14623e-21	1.01808
GDE1	2.6602e-21	1.44944
KIF19	5.52259e-21	5.01589
ARHGDIA	2.35002e-21	0.607023
TRBV15	4.37748e-21	3.07872
ZFP91	3.54452e-21	1.23116
ZNF800	3.45495e-21	0.85637
ICAM3	3.45495e-21	0.679405
NDUFS3	4.69464e-21	1.12024
RAB33A	6.34731e-21	1.83504
ATG14	5.96674e-21	1.44594
SLC7A5	6.04767e-21	0.757535
NDUFA12	6.43306e-21	0.870317
PTGDS	1.48937e-20	4.49683
UBE2I	6.84413e-21	0.716714
RPS21	7.33855e-21	0.237451
PSMB1	8.47221e-21	0.654355
RASGRP2	1.03647e-20	1.16475
MYO1G	1.42068e-20	0.920904
PDZD8	2.04389e-20	1.24376
RNPS1	1.99237e-20	0.738541
SP3	2.33983e-20	0.997258
MYO1F	2.68218e-20	0.939065
TYROBP	3.77977e-20	2.37544
LSP1	2.93436e-20	0.47991
PPT1	3.80676e-20	1.02898
SLC1A4	5.52984e-20	1.72916
SSBP1	4.67671e-20	0.889877
RPIA	5.32554e-20	1.22723
TSPAN32	6.09785e-20	1.38675
PSMG2	6.10004e-20	0.924747
RP9	7.20818e-20	1.52814
RRP8	8.20455e-20	1.63385
CERK	7.76918e-20	1.1168
CDC40	8.22846e-20	1.07404
CCDC93	8.94281e-20	1.36082
ZNF350	9.95969e-20	1.56108
HMGB2	1.0524e-19	0.661531
ADH5	1.21472e-19	1.02972
SNRPE	1.26656e-19	1.03056
LYN	2.43717e-19	2.99951
SCNM1	1.88517e-19	1.22357
HMGXB4	2.0232e-19	1.42078
CNOT8	2.05124e-19	1.02312
KLHL24	2.27935e-19	1.09449
NR3C1	2.29247e-19	0.687928
VSIR	2.30042e-19	0.789344
SREK1IP1	2.46659e-19	1.17043
MTMR14	2.57913e-19	1.16368
BCCIP	2.72202e-19	1.10721
HNRNPM	2.64882e-19	0.761197
RNF7	3.35355e-19	0.756643
NDUFA9	4.16098e-19	1.06954
OSGIN2	4.78349e-19	1.70372
TOM1	4.72409e-19	0.999151
EIF4B	4.71555e-19	0.677498
PARL	5.32976e-19	1.16664
SF3B6	5.50777e-19	0.745152
NAA20	6.0164e-19	1.31882
YPEL3	8.65583e-19	0.597799
IDH3B	9.45404e-19	1.03876
ALG5	1.03043e-18	1.29501
SRM	1.07216e-18	0.940005
PRPF40A	1.16112e-18	0.758988
RAB2A	1.23601e-18	0.760179
ADNP2	1.36294e-18	1.35486
TNFRSF25	1.56822e-18	1.42159
MOB2	1.59892e-18	1.041
DDI2	1.98537e-18	1.33559
LAPTM5	2.09082e-18	0.423882
ELF2	2.665e-18	1.0206
ZNF362	3.08672e-18	1.76802
HMGB3	4.09602e-18	2.91894
RNH1	2.91225e-18	0.858555
TTC38	3.44427e-18	1.69517
TRAPPC2L	3.32864e-18	1.01754
MT-ND6	3.47465e-18	0.691044
NIFK	3.97846e-18	1.21359
SSR4	4.08526e-18	0.488053
RPL23	4.26334e-18	0.47629
DEF8	4.97759e-18	1.72276
MOAP1	5.51262e-18	1.09815
RPRD1B	6.41699e-18	1.58988
ITGB1	6.08192e-18	0.94089
ELOB	6.59894e-18	0.514161
TAX1BP1	7.24525e-18	0.655234
NUP54	7.80678e-18	1.20965
TSN	8.61721e-18	1.19383
ZC3H15	8.70112e-18	0.742077
TADA2B	9.9334e-18	1.35268
FAM160B1	1.0492e-17	1.00579
ABT1	1.13376e-17	0.966647
CHMP3	1.15336e-17	1.06806
PET100	1.13439e-17	0.697887
RAP2B	1.25238e-17	1.08212
SEPTIN7	1.22912e-17	0.549097
SELENOT	1.24438e-17	0.716599
PUF60	1.29909e-17	0.778345
ZNF326	1.41958e-17	1.23024
TBC1D16	2.19888e-17	3.51113
ISCU	1.41724e-17	0.639392
PMF1	1.48712e-17	0.945704
RPL13	1.68579e-17	0.187567
RPS28	1.70524e-17	0.18978
EPHA4	1.88229e-17	1.32314
ARHGDIB	1.94411e-17	0.328968
FAM133B	1.97926e-17	0.822178
POLR2I	2.23888e-17	0.958083
EMC3	2.28961e-17	0.895826
EIF4H	2.26823e-17	0.717633
SKIL	2.89989e-17	0.944102
TMEM203	3.78383e-17	1.26411
FTH1	3.84381e-17	0.419886
UQCRFS1	3.80748e-17	0.681127
CLIC3	4.24695e-17	1.16173
COG3	4.41618e-17	0.989405
ATG3	5.13875e-17	0.955281
GTF2IRD2B	5.99195e-17	1.7016
SNHG17	5.96699e-17	1.10781
HINT1	6.28602e-17	0.432948
SAR1A	6.6805e-17	0.962657
RICTOR	8.56243e-17	0.945628
CX3CR1	1.34234e-16	3.65387
RNF25	1.043e-16	1.73771
ATP5MC3	9.47979e-17	0.626584
UBE2D2	9.62684e-17	0.537652
U2SURP	1.05597e-16	0.752054
SEC62	1.05754e-16	0.691056
KIF22	1.16239e-16	0.97075
FLT3LG	1.16304e-16	0.824504
XPO4	1.20426e-16	1.0766
LAMTOR1	1.23372e-16	0.782478
MCRS1	1.28805e-16	1.14355
SEPTIN2	1.41889e-16	0.842286
SECISBP2L	1.4699e-16	0.941009
CD6	1.53288e-16	0.629988
SNRPB2	1.7812e-16	0.776812
YIPF5	1.96995e-16	0.880624
UFD1	2.01824e-16	0.894015
RAE1	2.19365e-16	1.3325
FRG1	2.22546e-16	0.990706
NR1D2	2.4361e-16	0.886994
TMED2	2.49963e-16	0.778443
CD247	2.7956e-16	0.604126
APH1A	3.30579e-16	0.738136
BCL3	3.63755e-16	0.786185
KRR1	3.94721e-16	0.855264
SUMO3	3.97971e-16	0.815747
SRRM1	4.03842e-16	0.527336
SUPV3L1	4.41874e-16	1.1915
THAP12	4.74553e-16	1.12675
DBF4	4.89673e-16	0.902675
GEMIN7	6.65575e-16	1.63278
KIN	6.50365e-16	1.40481
LAIR2	7.9918e-16	2.70515
EIF3H	6.19256e-16	0.547845
TMEM14B	6.56177e-16	0.732715
PSMC2	6.76406e-16	1.03825
RYBP	6.94971e-16	1.28614
SP2	7.08796e-16	1.17269
RPS12	1.03102e-15	0.19884
C1orf21	1.1344e-15	1.14665
RPS19BP1	1.19541e-15	0.750504
CAPNS1	1.23591e-15	0.723993
PSMB7	1.478e-15	0.857586
PFDN2	1.47358e-15	0.740146
BTBD1	1.53696e-15	1.08312
TIMP1	1.66369e-15	1.44257
YTHDF1	1.7258e-15	1.14412
CHD7	2.01675e-15	1.32595
ATG2A	1.90918e-15	0.840156
CEP78	2.18675e-15	1.30697
CBLL1	2.21036e-15	1.05712
THEMIS2	2.45214e-15	1.52996
SSBP4	2.47962e-15	0.667263
CD5	2.51865e-15	0.628462
CWF19L1	2.89981e-15	1.60346
RBM27	2.90568e-15	0.904801
ANAPC15	3.2944e-15	1.11998
PLEC	3.26617e-15	1.00185
APOM	4.2732e-15	2.79885
CTPS1	3.61076e-15	1.13997
TNRC18	3.7229e-15	1.12246
SCAF11	4.1331e-15	0.639552
UNKL	4.49839e-15	1.50678
ARL8B	4.24128e-15	0.895534
TSFM	4.73226e-15	1.77432
POP4	4.53318e-15	1.06724
BRWD1	5.06015e-15	0.766622
MAPK8	5.34712e-15	1.25659
SH3BP5	5.66437e-15	1.15711
DBI	5.43527e-15	0.627611
RASSF3	6.88453e-15	1.24668
SNRPF	6.75586e-15	0.698706
PRPF4B	6.9653e-15	0.728026
CASTOR2	8.20884e-15	1.58809
MT-ND4L	7.57336e-15	0.307062
NIPSNAP2	8.16077e-15	1.33195
DYNC1LI2	8.17872e-15	1.13992
MYD88	8.83108e-15	1.01833
VEZF1	1.06736e-14	1.12502
PWP1	1.20071e-14	0.989747
ZNF428	1.28373e-14	0.757356
ERLEC1	1.29887e-14	0.958312
MUL1	1.44021e-14	1.57907
PABPN1	1.35618e-14	0.600278
ARL2BP	1.5443e-14	0.923744
ADIPOR2	1.61468e-14	1.2365
TIMM23	1.59128e-14	1.08404
EIF3K	1.60068e-14	0.426839
PCIF1	1.73816e-14	0.781493
DNAJB6	1.77478e-14	0.548289
PGK1	1.82712e-14	0.488947
C1D	1.87292e-14	0.907433
PSMB6	2.01698e-14	0.622425
EMC7	2.19619e-14	0.714913
TIMM17A	2.28959e-14	0.972119
SRP72	2.37818e-14	0.767198
SNRPD1	2.38842e-14	0.751976
PSMC3	2.5595e-14	0.890785
RNPEPL1	2.83055e-14	0.682245
RPL39	2.92228e-14	0.178462
RAB4A	3.06114e-14	1.0771
IKZF5	3.09432e-14	1.08961
MTPN	3.00281e-14	0.681318
SLC43A2	4.08514e-14	3.29094
ATP5PB	3.13317e-14	0.684983
VPS51	3.56042e-14	0.748463
BRMS1	3.87548e-14	0.921609
PIK3IP1	3.86574e-14	0.597086
WDR43	4.02674e-14	1.12062
SMARCE1	4.0748e-14	0.827449
PYURF	4.65182e-14	0.723862
ZNF564	5.90047e-14	1.97673
EPN1	5.33272e-14	0.995236
B2M	5.22707e-14	0.122226
PYROXD1	5.87394e-14	1.23058
FAM32A	5.805e-14	0.907557
CCDC115	5.9605e-14	1.00315
FZR1	6.1502e-14	1.18609
PFDN1	6.44495e-14	1.01845
YARS	6.47651e-14	0.794848
LAMP1	6.50577e-14	0.616633
IREB2	7.77025e-14	1.00725
ZBTB44	8.11953e-14	1.09524
ZEB2	8.34268e-14	0.662887
GINM1	8.73944e-14	1.16172
WTAP	8.61601e-14	0.591781
NUBP1	1.03902e-13	1.39021
AC008555.4	1.08083e-13	1.23867
RAP2A	1.10614e-13	1.30759
SRP14	1.12729e-13	0.35167
LARP7	1.20183e-13	0.93126
RPL36AL	1.27967e-13	0.323383
NDUFAF5	1.42245e-13	1.69362
PTPN12	1.43657e-13	1.65015
TMEM87A	1.36501e-13	0.816211
LY6E	1.36834e-13	0.495286
APPL2	1.43554e-13	1.29739
IMPAD1	1.4888e-13	1.10543
CES1	2.07172e-13	5.06975
VPS26A	1.53939e-13	0.944166
RAB5IF	1.53776e-13	0.602219
RCL1	1.65371e-13	1.43644
EIF5A2	1.75188e-13	1.5746
USF2	1.85506e-13	0.9853
HES6	2.17981e-13	2.23416
EIF3D	1.8774e-13	0.597173
TGS1	1.93752e-13	0.975517
HLA-DRB5	1.97672e-13	0.641836
SRSF10	2.02761e-13	0.660981
TIGAR	2.341e-13	1.25181
SETD2	2.36171e-13	0.664438
NDUFA5	2.40826e-13	0.722419
HNRNPD	2.44458e-13	0.565622
HEBP2	2.66306e-13	0.798027
CDK11A	2.70907e-13	0.804405
ZNF511	2.82599e-13	1.10549
SCARF2	3.67158e-13	3.32842
NARF	3.20863e-13	0.863003
ZBTB49	3.50753e-13	1.57724
KCMF1	3.38304e-13	0.910282
GID8	3.50336e-13	0.921816
TMCC3	4.07391e-13	2.29475
TRIM52-AS1	3.74199e-13	1.22077
USP46	4.35198e-13	2.43915
DNAJC5	4.17243e-13	1.25888
COPS9	4.12417e-13	0.606807
PSMD11	4.75841e-13	0.87522
ATMIN	5.28331e-13	1.27153
ZNF766	5.68844e-13	1.51927
MRPL44	5.82968e-13	1.14631
B3GLCT	6.63879e-13	1.48208
PRNP	7.51151e-13	0.713659
PHB2	7.69609e-13	0.695118
KDM3A	7.9895e-13	1.07534
GTF3C1	8.72676e-13	0.897903
TUFM	8.83326e-13	0.611666
COMMD9	9.3235e-13	1.18436
STK40	9.57409e-13	1.23791
HIST1H1E	1.00531e-12	0.630587
DAZAP1	1.05039e-12	0.683701
SSH1	1.16801e-12	1.30635
THRAP3	1.17978e-12	0.596265
DNAJC2	1.2118e-12	0.869907
FCGR3A	1.31093e-12	1.97259
ACAA2	1.22027e-12	0.948902
FURIN	1.30808e-12	1.40485
MXI1	1.26241e-12	0.981895
ZDHHC12	1.32334e-12	1.05611
AGO2	1.3728e-12	0.820078
MPC1	1.41317e-12	0.915782
HDGF	1.43562e-12	0.814842
RMC1	1.61683e-12	1.05483
SDHB	1.63456e-12	0.832347
ANKLE2	1.67823e-12	0.833275
MAD2L2	1.72477e-12	0.892259
NLRC3	1.80102e-12	0.890067
RNASEH1	1.81554e-12	1.0231
FOSL2	1.81078e-12	0.681683
MAN2B1	1.87897e-12	0.955896
MORC3	1.89834e-12	0.848789
PAFAH1B1	1.93636e-12	0.600847
TCAF2	2.05242e-12	1.1792
GLRX5	2.12261e-12	0.808937
ERMN	2.5661e-12	3.0994
C18orf21	2.46433e-12	1.26377
TPP2	2.50134e-12	0.800986
ADIPOR1	2.65159e-12	0.781464
ANKRD49	2.76161e-12	1.14826
MORF4L1	2.72843e-12	0.45211
ARL6IP4	2.7984e-12	0.492076
ZNF395	3.19111e-12	1.78791
CCDC69	3.04914e-12	0.835933
PET117	3.35092e-12	1.7402
MHENCR	3.18465e-12	1.23011
GALNT3	3.31079e-12	1.45076
RASSF5	3.4417e-12	0.623457
DENND6A	3.6512e-12	1.14256
RNF168	3.63139e-12	0.819622
BECN1	3.77075e-12	0.797106
PLEKHM1	3.87442e-12	0.907609
WDR48	4.08599e-12	1.1538
ACBD6	4.10252e-12	0.98056
TRAV41	5.04611e-12	2.37161
SFSWAP	4.59483e-12	0.837944
SMARCD1	4.92127e-12	0.941196
AK3	5.06342e-12	1.00275
TPM3	5.03029e-12	0.410146
ATG4D	5.18838e-12	1.05786
ZFPM1	5.65961e-12	0.880505
REEP4	6.07323e-12	1.4897
MNT	6.42646e-12	1.82987
PTRHD1	6.05077e-12	0.902125
DKC1	6.11435e-12	1.12405
DCAF13	6.31552e-12	1.04088
LTV1	6.51719e-12	1.24223
SLCO4C1	8.36676e-12	5.36345
CCNK	6.91789e-12	0.699617
RBL1	7.57101e-12	1.273
LRRC47	7.50998e-12	1.00437
ATF7IP2	7.60892e-12	1.03154
FAM104A	7.99479e-12	1.11739
SMARCB1	8.69556e-12	0.873547
ZNF507	9.99592e-12	1.41225
AAR2	9.9293e-12	1.26558
COPS3	1.00526e-11	0.881893
LSM5	1.03233e-11	0.852088
QARS	1.08687e-11	0.899873
HAUS2	1.10286e-11	1.02361
CCL28	1.26704e-11	2.17552
TM9SF2	1.13661e-11	0.718517
CCNY	1.15728e-11	0.697698
PDIA3	1.18378e-11	0.445847
NSRP1	1.29213e-11	1.0752
AMFR	1.34727e-11	1.13526
PSMD12	1.41932e-11	0.941641
TBX21	1.60039e-11	0.679471
KPNA3	1.6281e-11	0.885789
LSM7	1.64027e-11	0.553314
PRKCSH	1.69713e-11	0.728038
BCL7B	1.69935e-11	0.645469
PLXND1	1.76908e-11	1.17482
KDM2B	1.73493e-11	0.799165
JTB	1.73288e-11	0.502218
C1QBP	1.7461e-11	0.656826
KLRB1	1.80994e-11	1.10978
IQSEC1	1.86347e-11	0.932366
TET2	1.91049e-11	1.26957
GGNBP2	1.89673e-11	0.613192
MRPS35	2.07798e-11	1.01552
EMC6	2.28959e-11	0.746801
SMIM12	2.39192e-11	0.976497
NRROS	2.68756e-11	2.11383
CLTC	2.47501e-11	0.830518
RTF1	2.49376e-11	0.665516
MTMR6	2.72297e-11	1.09029
BRPF1	2.95203e-11	1.52234
TMEM183A	2.89197e-11	0.803799
PPP6C	3.14893e-11	0.716875
RPF1	3.27225e-11	0.91439
ATP5ME	3.25579e-11	0.569994
TCP11L2	3.43324e-11	1.155
UBE2E3	3.35854e-11	0.84288
DDX47	3.68936e-11	1.88709
SUPT4H1	3.47594e-11	0.692443
RSL24D1	4.13873e-11	0.500722
EXOSC7	4.31099e-11	1.05144
CFAP410	4.33477e-11	1.14771
MED26	4.56834e-11	0.965882
DHX8	4.72955e-11	0.995989
METTL16	4.86726e-11	1.12152
TENT2	4.83881e-11	0.834348
RARA	4.86617e-11	0.847302
SLC25A25	4.97435e-11	1.08319
DRAM1	5.51003e-11	1.87034
S100A10	5.28481e-11	0.449322
CNPPD1	5.36206e-11	0.714978
SSR2	6.21559e-11	0.409463
CDV3	6.21734e-11	0.512537
USP14	6.91428e-11	0.85906
SYNE2	7.07647e-11	0.518123
MRPS18A	7.78983e-11	1.19682
MED23	7.96268e-11	1.12564
HPS1	7.91396e-11	0.723942
SNHG3	8.16454e-11	0.694681
TRIM8	8.3227e-11	0.983259
SMIM19	8.8325e-11	0.81312
FBXO3	9.42512e-11	0.955565
KLF11	9.64005e-11	1.51284
SEC11C	9.64901e-11	0.711287
DLD	9.84358e-11	0.928884
PROK2	1.24836e-10	4.60647
LAPTM4A	1.07607e-10	0.633791
SLFN5	1.09392e-10	0.70496
LYRM2	1.15147e-10	1.06619
BRD1	1.20847e-10	1.09179
MT-ATP8	1.22631e-10	0.438439
ZNF684	1.41009e-10	2.25632
PIK3R1	1.36947e-10	0.457855
ATP5MC2	1.37291e-10	0.319343
MAGOH	1.42597e-10	0.53871
FOXO1	1.48148e-10	0.613176
DERL2	1.62593e-10	0.738185
HVCN1	1.87267e-10	2.09258
PEBP1	1.77871e-10	0.50805
GTF3C5	1.82467e-10	0.979584
UBL4A	1.99451e-10	1.50633
HDGFL3	2.09883e-10	2.27529
TTYH2	2.47075e-10	2.71319
WHAMM	2.22221e-10	0.648285
XAB2	2.37949e-10	0.781234
KIAA2013	2.5035e-10	0.948822
JAK1	2.48819e-10	0.403986
BCR	2.54906e-10	0.923543
CDK2AP1	2.63141e-10	1.45152
NAE1	2.55121e-10	0.898395
DCP1A	2.89467e-10	0.799886
ACSL1	3.21507e-10	1.43565
NAGPA	3.20559e-10	1.16613
ATG9A	3.20351e-10	1.04582
HTATSF1	3.27382e-10	0.871411
TMEM50A	3.39085e-10	0.453483
LSM14A	3.46917e-10	0.53415
C6orf89	3.61703e-10	0.86419
SMPD4	3.83606e-10	0.943274
OSBPL5	4.1849e-10	1.69818
CCDC25	4.10339e-10	0.923525
PDIK1L	4.6928e-10	2.35701
OPA1	4.66307e-10	0.948495
RBM17	4.63305e-10	0.594684
FBXO34	5.09527e-10	0.990684
REEP5	5.07713e-10	0.518455
GPAA1	5.22615e-10	0.842038
CUL2	5.28193e-10	0.969626
PAFAH2	5.4493e-10	1.6223
E2F4	5.41916e-10	0.702451
PAIP2	5.60469e-10	0.455031
URM1	6.04751e-10	0.830628
GDPD5	6.51174e-10	1.8899
TOMM5	6.23685e-10	0.538305
MRPL13	6.38745e-10	1.05638
ABRAXAS2	6.51174e-10	1.46209
CIAPIN1	6.47026e-10	1.20122
PROSER1	6.90951e-10	1.16283
FAF2	7.02953e-10	1.23423
MLF2	6.85806e-10	0.596677
HOTAIRM1	7.02953e-10	1.1023
AGPAT4	7.63688e-10	1.8065
PLEKHG3	8.4031e-10	3.23531
MRPL16	7.55545e-10	0.946076
LLGL2	7.52046e-10	0.834642
R3HCC1	7.56413e-10	0.989723
MADD	7.63442e-10	0.86911
NET1	8.4864e-10	2.23848
MRPS23	8.1164e-10	1.13309
KLHDC2	8.3948e-10	0.727614
MTSS1	8.68003e-10	1.24559
NOL7	8.97137e-10	0.535129
MRPS22	9.13777e-10	0.964901
BLOC1S2	9.16734e-10	0.701564
SARNP	9.18827e-10	0.730175
ZBTB43	9.53114e-10	1.0467
RPUSD2	1.00889e-09	1.45264
OTUB1	9.87489e-10	0.518672
ATP6V0D1	1.01472e-09	0.717152
B9D2	1.0523e-09	1.29737
ATP6AP2	1.04929e-09	0.59181
UXT	1.09214e-09	0.440826
LINC01089	1.12208e-09	1.18375
LRRFIP1	1.12554e-09	0.466552
TLK2	1.18099e-09	1.02097
SMAP1	1.25724e-09	0.705666
MRPL10	1.26166e-09	0.552587
CREBBP	1.27119e-09	0.760542
HIP1R	1.293e-09	1.02876
ZNF530	1.47731e-09	2.99915
FAM168B	1.38608e-09	1.07804
POLDIP2	1.39265e-09	0.931032
CAMLG	1.43814e-09	0.576975
LCOR	1.49102e-09	0.827144
TRIM59	1.65335e-09	1.09429
PIGH	1.66242e-09	1.03004
FKBP8	1.68184e-09	0.426855
ZNF655	1.74127e-09	0.610974
LSM1	1.77975e-09	0.729207
WDR83OS	1.7823e-09	0.473551
SRP19	1.92256e-09	0.636292
RAMAC	1.94488e-09	0.8474
MAD2L1BP	1.98717e-09	1.3026
MKRN1	2.07051e-09	0.672513
IMP4	2.19375e-09	0.754321
CHP1	2.25743e-09	1.11841
C1orf122	2.22858e-09	0.757591
MT-ND4	2.34238e-09	0.307473
RCN2	2.34238e-09	0.673699
VIRMA	2.45221e-09	1.00065
AKAP17A	2.4593e-09	0.643358
BFSP1	3.11333e-09	5.51771
TFB2M	2.78022e-09	1.3547
SORL1	2.89068e-09	0.687734
ZNF580	3.02123e-09	0.959947
IRAK1	3.04934e-09	0.864823
HPS6	3.28383e-09	1.26527
TOR1A	3.29849e-09	0.946338
AIMP1	3.29256e-09	0.665803
OSBPL7	3.43006e-09	0.942181
RBM23	3.54385e-09	0.823388
RAB14	3.71678e-09	0.623132
ITCH	3.94964e-09	0.709016
EEF1E1	4.03393e-09	0.976975
C8orf76	4.30358e-09	1.12519
COX6A1	4.22843e-09	0.351815
COQ8A	4.46457e-09	1.1631
RABEP2	4.54238e-09	1.16531
VAMP7	4.67843e-09	0.991864
RPL38	4.65534e-09	0.218359
PTPRA	4.82161e-09	0.669982
COPE	4.82161e-09	0.446132
THUMPD2	5.02535e-09	1.36085
SLA2	5.24206e-09	0.5605
ICE1	5.44136e-09	0.796436
ATP6V0B	5.72027e-09	0.528041
SPCS1	5.72812e-09	0.432591
C12orf49	5.81473e-09	1.01741
SNHG29	5.79989e-09	0.365955
SUMO1	5.86685e-09	0.509784
HGSNAT	6.11904e-09	0.977027
DENND10	6.35378e-09	1.05346
MRFAP1L1	6.42135e-09	0.711027
PYM1	6.58204e-09	1.06953
CUL4A	6.63626e-09	0.638457
ALKBH4	6.92245e-09	1.67481
RPL36	6.66976e-09	0.157987
AXIN1	6.88247e-09	0.940314
ZFR	6.84063e-09	0.695167
OASL	7.21529e-09	0.616562
YKT6	7.29881e-09	0.929849
NCS1	8.49216e-09	5.90085
VPS25	7.6438e-09	0.988849
COX7A2	7.569e-09	0.357498
ADPGK	7.76505e-09	0.78684
GTF2A2	7.87587e-09	0.595324
BRAP	7.96971e-09	0.974777
RNF103	8.10883e-09	0.99155
SMIM15	8.3153e-09	0.967209
NCOA5	8.50069e-09	1.37514
DESI2	9.00617e-09	0.842721
WDFY1	9.11616e-09	0.974953
RNF216	9.42527e-09	0.634247
KCTD2	9.78469e-09	1.43704
WDFY2	1.01762e-08	1.145
EMC10	1.02416e-08	0.610684
NCOA4	1.05708e-08	0.754583
NR1H2	1.12579e-08	0.548904
NCR3	1.21912e-08	1.14169
UBE2N	1.34741e-08	0.59163
TOMM7	1.39818e-08	0.277911
RPUSD1	1.44195e-08	1.16649
KCTD18	1.45129e-08	1.29428
PPP1R7	1.462e-08	0.616835
C5orf22	1.53965e-08	1.22022
AURKAIP1	1.51431e-08	0.511624
CST3	1.56482e-08	1.68487
ABI1	1.53966e-08	0.581097
FYTTD1	1.61467e-08	0.748464
WNT1	1.69906e-08	1.63831
GALC	1.67435e-08	1.14047
PISD	1.66591e-08	1.10273
FUT11	1.8574e-08	1.12828
CCL5	1.84814e-08	0.259169
ZBED1	1.87951e-08	1.23794
C1orf174	1.90656e-08	0.832939
PEX16	1.94002e-08	0.757139
BHLHE40	2.02925e-08	0.523927
SUMO2	2.13514e-08	0.315346
TOMM20	2.22825e-08	0.402305
GAB2	2.52545e-08	2.37624
YY1	2.40008e-08	0.572407
CHMP4B	2.4696e-08	0.678378
ETF1	2.54167e-08	0.635381
PGAP3	2.61965e-08	1.37516
DUS3L	2.58075e-08	0.763565
POP7	2.60869e-08	1.04978
USF3	2.63286e-08	0.881292
PTP4A2	2.61965e-08	0.369194
TTC17	2.73263e-08	0.638628
CTDP1	2.8406e-08	0.838773
SSX2IP	3.02673e-08	1.71664
CCPG1	2.95354e-08	0.739056
AP1G1	2.95231e-08	0.757653
POM121	2.96965e-08	0.67645
TBP	3.0311e-08	1.05107
UBE2Q1	3.16999e-08	0.988627
ARRB2	3.29137e-08	0.508626
COPS8	3.33516e-08	0.76959
COX8A	3.39841e-08	0.38585
RHBDD2	3.42184e-08	0.550484
OLA1	3.49054e-08	0.695447
ZNF281	3.50661e-08	0.85317
PSME4	3.56284e-08	0.595023
CLTB	3.56446e-08	0.534215
TRAF6	3.65028e-08	0.960874
SDHAF2	3.62925e-08	0.615184
ZNF639	3.67882e-08	0.713479
FGFRL1	3.74767e-08	1.31048
API5	3.77492e-08	0.721193
URI1	3.7879e-08	0.517531
CEBPZ	3.90397e-08	0.594028
PCNP	3.96874e-08	0.577006
CNBP	4.06075e-08	0.279203
SPCS3	4.06736e-08	0.546442
UQCRB	4.07668e-08	0.294166
GOLT1B	4.19108e-08	0.77001
SUSD1	4.36772e-08	1.72865
LMBR1L	4.49792e-08	0.774734
SUPT16H	4.53089e-08	0.674718
FBL	4.58999e-08	0.550481
DIP2A-IT1	5.24706e-08	4.06379
BBC3	4.76274e-08	0.703503
VANGL1	5.01495e-08	1.65519
ZNF22	4.87696e-08	0.738256
PIGC	5.01303e-08	0.832604
HECTD3	5.10946e-08	1.234
C6orf136	5.14584e-08	0.943111
LDHA	5.13534e-08	0.348802
CDC42	5.21647e-08	0.356328
KCTD10	5.37773e-08	1.2798
UBE3A	5.3809e-08	0.549339
AKAP8	5.46865e-08	0.866735
RARS	5.60083e-08	1.06423
TBC1D15	5.58106e-08	0.865356
DUSP12	5.64116e-08	0.846293
SEC61B	5.71105e-08	0.410102
ESYT1	5.76267e-08	0.769374
HS6ST1	6.24472e-08	1.89935
GTPBP4	6.17722e-08	0.818082
SLC35E1	6.23755e-08	0.823124
DDHD1	6.2678e-08	0.738237
EPC1	6.61288e-08	0.395188
AP3S1	6.92864e-08	0.595334
MTHFD2L	7.11356e-08	1.36582
LANCL2	7.28576e-08	1.91538
LRRC8A	7.19381e-08	1.01824
MYDGF	7.14945e-08	0.577938
MLST8	7.46219e-08	0.929879
CLTA	7.68974e-08	0.584032
KBTBD4	8.02338e-08	1.12432
COX16	8.01044e-08	0.606882
CLSTN1	8.48962e-08	0.743848
UBXN7	8.55107e-08	0.916246
RAB29	8.61888e-08	0.69219
SPPL2A	8.67356e-08	0.711965
GRPEL2	9.32351e-08	1.60293
PSMG3	9.40249e-08	1.00339
SIMC1	9.51012e-08	1.09566
ELOA	9.64432e-08	0.902972
TMEM11	9.74974e-08	0.932938
SUCO	1.03863e-07	0.705803
ARHGAP1	1.06737e-07	0.943584
TRIR	1.06951e-07	0.336545
PSMD8	1.07418e-07	0.456707
ELK1	1.0993e-07	1.01106
CRCP	1.13865e-07	0.98185
ATP5MG	1.14667e-07	0.276301
PLCD1	1.16929e-07	1.0086
HSH2D	1.20559e-07	0.746432
CLASP1	1.22131e-07	0.90337
KLHL12	1.23838e-07	1.23412
DHX30	1.23175e-07	0.744691
RAPGEF1	1.24695e-07	0.611951
RWDD3	1.2973e-07	0.846415
RRBP1	1.3145e-07	0.966838
ESF1	1.38012e-07	0.920106
CSDE1	1.40897e-07	0.381294
GAR1	1.4195e-07	0.944331
ERGIC3	1.44131e-07	0.531645
KMT2E	1.45842e-07	0.367415
SFT2D2	1.50779e-07	0.828653
CCDC43	1.52488e-07	1.08892
ZNF180	1.56571e-07	1.48384
ZNF398	1.56705e-07	1.33952
COX19	1.55523e-07	0.686405
AFG3L2	1.63382e-07	0.817998
NBEAL2	1.66798e-07	0.731764
MPHOSPH10	1.67587e-07	0.864882
TMEM120B	1.69933e-07	0.91967
ZFPL1	1.73189e-07	0.947544
PRKY	1.75325e-07	0.541254
RBBP7	1.77932e-07	0.608441
ZHX1	1.81496e-07	1.10132
MCM2	1.87312e-07	1.94245
DYNC1H1	1.81463e-07	0.449236
PATZ1	1.85348e-07	0.956946
SENP5	1.88015e-07	0.905713
LAMTOR5	1.88413e-07	0.495104
AC005944.1	2.11567e-07	1.63062
ARHGAP21	2.12533e-07	1.61485
GOSR1	2.10675e-07	0.733003
AC020659.1	2.12581e-07	0.916349
ATP8A1	2.19699e-07	0.550923
OGA	2.30531e-07	0.47199
PIK3CG	2.36186e-07	0.646931
GET3	2.3751e-07	0.641202
PDRG1	2.4036e-07	1.02149
TGFBRAP1	2.45863e-07	0.938294
QRICH1	2.45683e-07	0.590467
PRKCB	2.46242e-07	0.502026
GPATCH8	2.53857e-07	0.625881
NPLOC4	2.55032e-07	0.85762
NDUFAF6	2.57815e-07	1.21553
IER3IP1	2.55077e-07	0.645748
NT5C2	2.57744e-07	1.02518
SLC41A3	2.58048e-07	0.856807
NENF	2.57527e-07	0.602134
LENG8	2.61449e-07	0.550512
KIAA1143	2.62137e-07	0.815603
BIRC2	2.62129e-07	0.554507
APLP2	2.63844e-07	0.838096
PSTK	2.66497e-07	1.24229
TIMM22	2.6526e-07	0.99249
TAF4	2.67006e-07	1.23664
CCAR2	2.858e-07	0.781779
GPR141	3.18116e-07	24.8918
MTERF4	2.86363e-07	0.671066
MRPL37	2.90323e-07	0.79962
PSMD6	2.92066e-07	0.557123
MRPL15	2.97691e-07	1.34126
MFNG	2.96463e-07	0.631358
CENPC	2.98944e-07	0.526927
RPS25	3.07348e-07	0.12739
RELA	3.15051e-07	0.502809
ZMAT2	3.30648e-07	0.582675
FBXL5	3.33143e-07	0.717552
NME1	3.37171e-07	0.921153
UBIAD1	3.39449e-07	0.949869
LIME1	3.43068e-07	0.391796
TACC1	3.45566e-07	0.495196
MBIP	3.59885e-07	1.06248
TYW5	3.64264e-07	1.42445
PPHLN1	3.61167e-07	0.547231
UTP4	3.65488e-07	1.08938
FN3KRP	3.70006e-07	1.08928
FAM204A	3.66678e-07	0.633263
TBKBP1	3.75264e-07	1.44889
ADAM8	3.75264e-07	0.62241
MIEF1	3.91008e-07	1.43485
PIK3CA	3.94576e-07	0.928218
GTF3A	3.95677e-07	0.436445
CDK5RAP1	3.99271e-07	0.831677
CHPF2	4.14503e-07	1.17569
MRPL58	4.13485e-07	0.917588
RNPC3	4.26466e-07	0.726091
PPP1CC	4.27903e-07	0.491963
MAPRE1	4.64694e-07	0.529469
PPM1A	4.70253e-07	0.740452
ANKRD54	4.73748e-07	1.11606
ARMC8	4.78333e-07	0.710087
PLEKHA1	4.81735e-07	0.934437
KXD1	4.79194e-07	0.622446
LRPAP1	4.84977e-07	0.514437
MTMR9	5.008e-07	1.39653
UBE2V2	5.01888e-07	0.74837
LYAR	5.0648e-07	0.421594
CLUH	5.20395e-07	1.53752
ESCO1	5.33285e-07	0.758631
DIABLO	5.40444e-07	0.975154
SERINC1	5.51895e-07	0.429775
CEP95	5.70381e-07	0.758947
DCAF4	5.9476e-07	1.71827
GOLGA4	5.90878e-07	0.527264
ABCA1	6.27914e-07	2.62003
RAB11FIP2	6.05206e-07	0.985056
RPL41	6.23376e-07	0.100953
AC139530.1	6.32502e-07	1.16946
NDUFC1	6.40043e-07	0.550394
UBL3	6.55299e-07	0.651276
ELL	6.74776e-07	0.696769
RPS20	6.92649e-07	0.247025
ATP1A3	7.16277e-07	1.34071
SNX2	7.17344e-07	0.632246
ZNF746	7.19716e-07	0.84993
EIF6	7.19716e-07	0.577814
GMEB1	7.27989e-07	0.963665
SNU13	7.55411e-07	0.377599
ABCD3	7.79552e-07	1.00151
MFSD10	7.94628e-07	0.487834
TMEM41B	8.18936e-07	0.91069
PCBP4	8.58782e-07	1.04323
SLC17A5	8.66946e-07	1.08303
SMAD5	8.83114e-07	1.2934
WWOX	8.83001e-07	1.24015
SYNCRIP	9.38358e-07	0.584552
OS9	9.56372e-07	0.533241
VTI1B	9.60995e-07	0.639278
MRM2	1.01657e-06	1.27674
WDR75	1.02331e-06	0.842931
EIF2B1	1.02526e-06	0.788981
NSA2	1.02526e-06	0.475834
AL392172.1	1.04078e-06	1.35724
TSTD2	1.06372e-06	1.21581
UCHL3	1.06452e-06	0.945676
MRPL2	1.0689e-06	0.804217
PSMA2	1.08048e-06	0.473023
RELL1	1.08913e-06	0.737867
TSHZ1	1.09438e-06	0.848786
SLC2A1	1.11341e-06	0.805543
PKN1	1.11341e-06	0.44629
ZNF317	1.12809e-06	1.02894
EXOSC10	1.13354e-06	0.714826
NDRG1	1.13654e-06	0.707338
TWF1	1.13937e-06	0.624888
SPTLC1	1.14816e-06	0.789923
RHBDF2	1.14937e-06	0.808667
SOX13	1.20878e-06	2.52746
BUD23	1.1581e-06	0.512962
AGO4	1.17118e-06	1.04086
PIN1	1.18955e-06	0.508609
PIGT	1.19014e-06	0.567488
NOL11	1.19406e-06	0.818226
NUP155	1.20878e-06	0.96784
CBX6	1.22664e-06	1.01177
SF3A3	1.24386e-06	0.66859
LMBR1	1.30117e-06	0.635695
MRPS2	1.35399e-06	0.877473
CHD1	1.35874e-06	0.444903
NUDT21	1.3644e-06	0.558133
BFAR	1.3889e-06	0.613461
CCDC137	1.39879e-06	0.887847
WAPL	1.41257e-06	0.555252
YWHAQ	1.4365e-06	0.410635
RCE1	1.44735e-06	0.691717
GPS2	1.44829e-06	0.430396
SASH3	1.45558e-06	0.480529
POLR3A	1.47387e-06	1.16591
MRPS15	1.4871e-06	0.603367
TAB3	1.50267e-06	1.13582
CLPTM1	1.49408e-06	0.685957
UBE2J1	1.50554e-06	0.569265
MAPKAPK5	1.51599e-06	0.792172
PPARA	1.56227e-06	1.19892
MFF	1.55981e-06	0.563749
UBLCP1	1.5661e-06	0.711719
SNW1	1.62396e-06	0.572849
NR2C1	1.656e-06	0.868417
FECH	1.68733e-06	1.45433
SLC66A2	1.68904e-06	0.81941
CUL3	1.73171e-06	0.512375
WRN	1.76933e-06	1.33858
UBTF	1.79055e-06	0.584462
DSTYK	1.80093e-06	1.03961
ZBTB24	1.8582e-06	0.821314
MMP23B	1.87652e-06	1.18299
AHDC1	1.89795e-06	1.50675
ZNF805	1.91929e-06	1.43214
CACNA2D2	1.95064e-06	1.76171
CPEB2	1.95064e-06	0.874703
MAP3K3	1.96928e-06	0.68136
FBXO38	1.99193e-06	1.05124
DPM1	2.02796e-06	0.851709
DMAC2L	2.05495e-06	0.861428
RAB18	2.06367e-06	0.554851
NSUN3	2.10953e-06	1.2019
MTERF1	2.17012e-06	1.29706
NR2C2	2.20099e-06	0.839943
GRK5	2.21476e-06	0.985199
NIPA2	2.29432e-06	0.705181
LDHB	2.33364e-06	0.322208
PNPLA2	2.34017e-06	0.429077
TAF11	2.35097e-06	0.698985
SUB1	2.35367e-06	0.287861
PCNT	2.44567e-06	0.900539
EXOSC6	2.45126e-06	0.520427
USP3	2.4765e-06	0.511299
CINP	2.49058e-06	1.02108
SNF8	2.48634e-06	0.605062
ADAMTS10	2.57506e-06	2.22172
HSPA14-1	2.51752e-06	1.05656
AC025159.1	2.56046e-06	0.960229
ZNF644	2.58001e-06	0.540165
TMEM184B	2.65539e-06	1.1207
TMBIM1	2.71713e-06	0.607816
SAP30L	2.72627e-06	0.833717
ZNF749	2.77565e-06	1.13028
TNFRSF1A	2.76726e-06	0.912287
PTPN18	2.77675e-06	0.699423
UQCRH	2.7883e-06	0.346878
VDAC2	2.80284e-06	0.422762
MRPL38	2.85542e-06	0.589373
TAOK3	2.87313e-06	0.539
TMEM242	2.90093e-06	0.911049
TCFL5	2.99744e-06	1.41051
NDUFB4	3.01566e-06	0.416354
PHC2	3.03015e-06	0.699735
SLC25A16	3.07943e-06	1.05111
RANBP6	3.11562e-06	0.792697
METAP2	3.17252e-06	0.566083
CDS2	3.17405e-06	0.583545
ELF4	3.24179e-06	1.08432
DNAJC11	3.2589e-06	1.08729
NCBP1	3.26734e-06	0.859506
COIL	3.35889e-06	0.772909
CHAMP1	3.42006e-06	1.16649
CCZ1	3.44649e-06	1.22062
CDK13	3.43209e-06	0.475678
SIVA1	3.47451e-06	0.449403
BRI3	3.5674e-06	0.552331
HECTD1	3.64033e-06	0.556566
AC093323.1	3.66076e-06	0.847551
KLHDC4	3.73968e-06	0.682913
UTP15	3.77128e-06	1.1741
MSC	3.79346e-06	1.01086
TUBGCP5	3.85743e-06	1.22587
TPBGL	4.07681e-06	4.18639
PIP4P1	3.87624e-06	0.676357
HAUS3	3.87624e-06	0.491809
CUL5	3.89218e-06	0.641964
RNF26	3.94768e-06	1.39275
ZNF468	3.95092e-06	1.244
LTBP4	3.92672e-06	0.726876
PMPCA	3.95039e-06	0.79427
MAPK7	4.02353e-06	1.31955
CTBP1	4.02353e-06	0.493528
FAM76B	4.0625e-06	0.650822
SLC35B1	4.11092e-06	0.737965
SS18	4.23151e-06	0.658436
ZNF687	4.33393e-06	1.31067
AHNAK	4.35862e-06	0.362929
TXNDC5	4.44562e-06	1.33385
TCF25	4.4435e-06	0.3614
PTAR1	4.90016e-06	0.751875
CHIC2	4.90606e-06	0.468041
EEF1AKMT2	5.06254e-06	0.827352
C19orf48	5.06861e-06	0.88371
USP1	5.1165e-06	0.667827
NUP133	5.2342e-06	0.765953
IPO5	5.25018e-06	0.791092
MSANTD3	5.33793e-06	1.07866
SMURF1	5.36196e-06	0.89711
LAP3	5.4127e-06	0.577023
RAD23B	5.55392e-06	0.495116
PPIA	5.5568e-06	0.191945
TEN1	5.61021e-06	0.87056
BID	5.62702e-06	0.713977
TACO1	5.67699e-06	1.15157
MT1E	5.74911e-06	0.857655
GORASP2	5.83164e-06	0.535912
PGGT1B	5.9568e-06	0.916026
PARP6	5.96408e-06	0.758279
GNPDA2	6.07871e-06	1.15329
NDUFB2	6.06779e-06	0.378476
MT-ND3	6.10342e-06	0.226557
CALCOCO1	6.14673e-06	0.699119
POLR2J	6.14923e-06	0.597837
SIRT7	6.14923e-06	0.567126
EIF4E3	6.15959e-06	0.67709
TAF8	6.41027e-06	0.876122
RIPK1	6.51683e-06	0.741708
MED9	6.61868e-06	1.08227
GMFB	6.62465e-06	0.810471
SYVN1	6.65895e-06	0.826
RIOK1	6.67314e-06	0.761379
SLC25A26	6.724e-06	0.727064
TMEM62	6.74951e-06	0.875999
MRPL4	6.78592e-06	0.58848
PDXP	6.92914e-06	1.11954
CNOT2	6.91758e-06	0.444005
CYB561D2	6.94966e-06	0.585767
LINC00653	7.3129e-06	3.11276
ROR2	7.49035e-06	24.4776
DDX52	7.10181e-06	0.839992
TRMU	7.28824e-06	1.00368
TBPL1	7.28824e-06	0.609338
DYRK2	7.28824e-06	0.636333
RIC8A	7.36805e-06	0.556215
ITFG2	7.41688e-06	0.647248
XRCC6	7.42612e-06	0.347342
RBAK	7.54159e-06	1.16767
PPP1CA	7.66928e-06	0.384761
ZNF75A	7.76299e-06	0.86919
CDC73	7.78284e-06	0.52447
WBP11	7.829e-06	0.495662
ULK4	8.08061e-06	1.14159
VAMP3	8.07932e-06	0.882315
UBE2L3	8.06986e-06	0.417342
BAZ2A	8.07932e-06	0.490811
PRPF31	8.11765e-06	0.570398
DOCK5	8.64046e-06	3.31972
HARS2	8.27296e-06	0.891236
PDHB	8.46057e-06	0.724039
EVA1C	8.65709e-06	1.25322
AC118549.1	8.65709e-06	0.771812
MRPL21	8.76089e-06	0.674364
MED14	8.87483e-06	0.720205
EMC4	8.93091e-06	0.444177
CHCHD2	9.08083e-06	0.216174
RUNX2	9.27089e-06	0.933678
SNRNP27	9.34949e-06	0.645968
OTUD5	9.39106e-06	0.57442
LATS2	9.61833e-06	2.00658
AP2S1	9.5177e-06	0.53558
GIT1	9.5601e-06	0.785084
CENPU	9.78214e-06	1.696
ZNF169	9.96957e-06	2.03444
TSSC4	9.81353e-06	0.649172
LSG1	1.02097e-05	0.74826
MYBBP1A	1.06415e-05	0.926524
FAM214A	1.07304e-05	0.58974
SF3A2	1.08017e-05	0.389794
DDX1	1.10099e-05	0.925913
RUNX3	1.09838e-05	0.353553
LAMTOR3	1.10099e-05	0.680745
KAT5	1.11189e-05	0.663375
PWWP2B	1.12028e-05	1.08396
PPP6R2	1.11668e-05	0.635793
RFLNB	1.14241e-05	1.29127
UBN1	1.15908e-05	0.563996
MEX3C	1.17964e-05	0.626428
FBXL3	1.19543e-05	0.728551
GGA2	1.21397e-05	0.504565
GYPC	1.22491e-05	0.321457
VPS18	1.25763e-05	1.05467
IKZF1	1.33077e-05	0.345051
CMPK1	1.33686e-05	0.446839
MED13L	1.39304e-05	0.626084
SBF1	1.4053e-05	0.620939
ING3	1.40735e-05	0.732995
MMADHC	1.44494e-05	0.482301
MAF	1.49068e-05	0.617629
RRP36	1.5091e-05	0.620736
RNF181	1.52297e-05	0.468542
PSMD3	1.54004e-05	0.571164
2026-03-02	1.54815e-05	0.703263
CSNK1G2	1.61153e-05	0.419454
EBNA1BP2	1.65912e-05	0.876311
EPHX4	1.75687e-05	5.8918
AC004847.1	1.75687e-05	2.34436
UBE2D4	1.72802e-05	1.14785
NUDT3	1.72717e-05	0.647237
CHAF1B	1.79308e-05	2.49209
GNAS	1.75548e-05	0.208244
NHP2	1.76523e-05	0.482116
AQR	1.77683e-05	0.768442
LILRB1	1.83348e-05	2.37845
ISCA2	1.84211e-05	0.762041
CBX4	1.83921e-05	0.411278
DHX37	1.85909e-05	1.10406
PFDN4	1.8607e-05	0.611591
TATDN3	1.92696e-05	1.02413
IL21R	1.93812e-05	0.487269
ACBD5	1.94398e-05	0.797575
TPRKB	1.98621e-05	0.716723
ATG13	2.00881e-05	0.689174
SFXN1	2.02119e-05	0.528444
LBR	2.03479e-05	0.468225
SLC25A36	2.05846e-05	0.549652
PPP3R1	2.08074e-05	0.543393
ARPC1A	2.0886e-05	0.726253
USP7	2.14739e-05	0.58725
RAD1	2.23877e-05	0.887443
FBXO25	2.26704e-05	0.987504
PCBP2	2.28246e-05	0.334652
FAM177A1	2.34816e-05	0.351158
TUBGCP3	2.3619e-05	0.994348
PDE3B	2.36118e-05	0.464904
TEPSIN	2.41435e-05	0.94706
PLSCR3	2.43733e-05	0.622835
AC095055.1	2.50092e-05	2.59126
DHX9	2.45015e-05	0.546056
TFAM	2.46797e-05	0.585639
DPP9	2.4842e-05	0.614702
KAT6A	2.62814e-05	0.469226
TMEM123	2.63236e-05	0.450906
PSMA1	2.65098e-05	0.38008
SIRT2	2.68061e-05	0.562507
POLR3F	2.76612e-05	1.07614
SPEN	2.80913e-05	0.505086
GATAD2A	2.81623e-05	0.55648
SURF6	2.82969e-05	0.909758
MRPL45	2.84289e-05	0.9772
CPSF7	2.84624e-05	0.614797
CMC2	2.85394e-05	0.38434
DDX49	2.86507e-05	0.842027
RNF115	2.87582e-05	0.534065
PKN2	2.93716e-05	0.65151
INTS14	2.94297e-05	0.926446
TMEM273	2.98417e-05	1.50737
NCL	2.97891e-05	0.269107
LRRFIP2	3.01971e-05	0.615129
ZNF212	3.04737e-05	1.40404
RPL28	3.04122e-05	0.0892722
AFDN	3.07359e-05	1.40551
TCERG1	3.07344e-05	0.520001
STRADA	3.22384e-05	0.781266
ARL5A	3.255e-05	0.528912
ACBD3	3.29373e-05	0.590205
RRAGC	3.39409e-05	0.733578
CCDC50	3.46733e-05	1.22785
WARS	3.52264e-05	0.775956
HAUS6	3.52947e-05	0.959557
C1orf43	3.55561e-05	0.437677
CKAP2	3.6218e-05	0.567089
ARFGAP2	3.70193e-05	0.54536
AC092821.3	3.75105e-05	0.843299
CDCA4	3.80098e-05	0.859576
EP300	3.80469e-05	0.535518
PNISR	3.85716e-05	0.344308
THUMPD3	3.93236e-05	0.809177
GMEB2	4.06894e-05	0.909521
PSMD2	4.11617e-05	0.476697
TLNRD1	4.14094e-05	0.83608
THUMPD3-AS1	4.13965e-05	0.699744
COX5A	4.14094e-05	0.382472
POLH	4.18784e-05	0.877469
SUPT5H	4.23585e-05	0.448253
PPP1R3D	4.32655e-05	1.66481
ADAR	4.27804e-05	0.338272
ACAP3	4.40734e-05	1.11296
TXNDC9	4.41175e-05	0.736458
GHITM	4.57176e-05	0.369058
USP30	4.74719e-05	1.64303
NGDN	4.70903e-05	0.477432
CCDC124	4.75447e-05	0.497953
CHRAC1	4.76648e-05	0.523144
CACUL1	4.87035e-05	0.624885
SETD1A	4.8897e-05	0.991176
TRAM1	4.89776e-05	0.378864
SMIM7	5.03183e-05	0.563547
C17orf49	5.06633e-05	0.448978
C15orf61	5.2123e-05	0.591213
DHX40	5.2256e-05	0.738439
ATG5	5.29966e-05	0.503394
MTRES1	5.35126e-05	1.17811
TMEM209	5.34893e-05	0.855661
CRTC2	5.38072e-05	0.511039
NUTM2B-AS1	5.39426e-05	0.462051
GMCL1	5.49566e-05	0.632026
KLHL20	5.54936e-05	0.735164
CCNDBP1	5.54387e-05	0.457494
CASC3	5.54936e-05	0.600909
RFC1	5.75691e-05	0.50286
GALNT10	5.832e-05	0.696279
ZMPSTE24	5.91037e-05	0.824635
CYB5R3	5.93957e-05	0.503889
LRP12	6.23817e-05	24.3109
PTPN11	6.04833e-05	0.618148
XRN2	6.06506e-05	0.464681
FAM169A	6.10271e-05	1.01397
BTBD9	6.10364e-05	0.696452
ZNF268	6.16042e-05	1.40994
SNRNP35	6.13486e-05	0.777052
GABARAPL1	6.16042e-05	0.383069
MTHFD1L	6.28912e-05	1.15913
NOL9	6.28912e-05	0.812991
GRAMD1B	6.35492e-05	0.82687
NRDE2	6.40473e-05	0.868427
RPP14	6.52192e-05	1.22061
NOL12	6.50793e-05	0.810753
SLC12A7	6.51444e-05	1.01498
SVBP	6.51444e-05	0.709406
DUSP11	6.51444e-05	0.571688
PDZD4	6.68821e-05	2.73177
S100A11	6.53352e-05	0.45961
FEM1B	6.55957e-05	0.744851
EIF4EBP2	6.57864e-05	0.51321
RHEB	6.62766e-05	0.478506
CHMP1A	6.66854e-05	0.602733
ZXDC	6.75873e-05	0.645653
ZNF394	6.75993e-05	0.431332
TMEM30A	6.78114e-05	0.601262
C11orf58	6.87873e-05	0.324548
SEC11A	6.90463e-05	0.435317
MED1	6.95948e-05	0.666453
CCDC186	7.06833e-05	0.548979
WAC	7.07479e-05	0.406709
ZNF408	7.12004e-05	1.09475
ARHGAP8	7.42085e-05	4.047
ADAM15	7.21458e-05	1.16566
RPP38	7.21059e-05	0.956217
MFSD5	7.24512e-05	0.753654
KRT10	7.29224e-05	0.318624
CTDSPL2	7.42082e-05	0.69261
NRAS	7.49801e-05	0.741952
USP19	7.66605e-05	0.954673
INO80	7.79775e-05	0.684645
MAP4K5	7.81089e-05	0.605704
ARL14EP	7.83225e-05	0.681944
BRIX1	7.83225e-05	0.659015
FBXO31	7.88351e-05	0.758857
KIR3DL2	7.96966e-05	0.987853
DYRK1B	8.0162e-05	0.844246
CDC37L1	8.02041e-05	0.63806
MYO9B	8.02041e-05	0.43733
ZBTB2	8.31367e-05	0.764508
PSPC1	8.3927e-05	0.55284
HIGD2A	8.40166e-05	0.292806
TSHZ3	8.8667e-05	3.9711
ZNF335	8.80554e-05	0.552895
ZNF319	8.9243e-05	1.84002
RANBP9	8.88085e-05	0.479785
NDUFAF8	8.933e-05	0.486692
FOXN3	8.93951e-05	0.421701
SLBP	9.09939e-05	0.399921
FBXO21	9.14063e-05	0.617003
DPH7	9.19904e-05	0.662347
CIZ1	9.20984e-05	0.577558
FGFBP3	9.28651e-05	1.46646
FAR1	9.29848e-05	0.705882
TMEM39A	9.37091e-05	0.704364
KLRF1	9.38939e-05	1.11504
CHD8	9.38597e-05	0.547681
GOLGA8A	9.66738e-05	0.882505
PTPMT1	9.76408e-05	0.589355
KLHL11	9.87907e-05	0.705443
LATS1	9.89957e-05	0.546582
FAM210A	9.99344e-05	0.991419
NBN	0.000101322	0.675661
G2E3	0.000103053	0.74239
RREB1	0.000104268	0.879548
DDOST	0.000104931	0.358028
RABGGTB	0.000105533	0.452918
ZNF707	0.000106119	1.16646
TRUB1	0.000107042	1.33438
GLRX3	0.000106772	0.68922
TRMT44	0.000108082	1.22988
GUF1	0.000109438	0.986684
PREP	0.000109651	0.683859
SLC25A29	0.000110138	0.781575
AC138150.1	0.000114063	2.02268
ITPK1	0.000113213	0.783532
RPL26L1	0.000115477	0.888565
ACOT7	0.000116868	0.907879
CCDC82	0.000116668	0.657172
URB2	0.000118677	1.59111
FAM126B	0.000119795	0.754412
ZSCAN2	0.000122588	1.59098
GOLM1	0.000124892	2.0757
TMED3	0.000123578	0.618795
ADPRHL2	0.000123785	0.751269
TRBV5-1	0.000124668	1.19765
UBE2G2	0.00012436	0.537738
SNAPC2	0.000125858	0.735695
RNF38	0.000125863	0.518115
USP8	0.000127093	0.548812
ELOC	0.000127577	0.374308
TMEM173	0.00012791	0.634351
DRG2	0.000132622	0.614576
CD300A	0.000132981	0.754469
EIF2AK1	0.000134112	0.528178
MICOS13	0.000138152	0.456397
KIF20B	0.000138891	0.725898
UTP3	0.000140284	0.745364
EIF3E	0.000141039	0.293103
LPGAT1	0.000141515	0.575353
ZNF845	0.000144153	1.66275
AL731577.2	0.000146283	2.32348
LZTS3	0.000147548	2.42017
AC009133.1	0.000147301	1.13117
ALG11	0.000148563	1.05769
TRIM61	0.00015144	1.17908
NRBP1	0.000151056	0.39248
PRKAA1	0.000153929	0.529773
PLEKHM2	0.000155279	0.549556
ZBTB14	0.00015646	1.17587
AATF	0.000156511	0.471224
DPP7	0.000160972	0.31137
PSMD5	0.00016255	0.738302
CTRL	0.000166886	2.23725
STK38L	0.000164833	0.863613
INTS12	0.000165063	0.773581
PPP4R1	0.000165829	0.894206
VCPIP1	0.000166986	0.624079
FOXK1	0.000169956	0.64625
ZBTB39	0.000171672	1.34506
SNX8	0.000175894	1.31998
ZNF18	0.000176484	1.01597
DIDO1	0.000176484	0.603847
ELP6	0.000185543	0.809626
PSMA4	0.000190993	0.481502
AC104794.3	0.000195609	3.09319
RAD51-AS1	0.000193086	1.0105
KCNK12	0.000196952	1.32407
SPAG7	0.000196213	0.509105
HEATR1	0.00019949	0.687289
ARHGAP11A	0.000204942	1.3328
SNX18	0.00020431	0.826086
ADSS	0.000206874	0.431844
PEX2	0.000208945	0.642485
DPH1	0.000212001	0.618156
ADCY9	0.000219779	1.9146
MFSD8	0.000220862	0.759644
RANBP1	0.000222615	0.431695
MAP2K3	0.00022371	0.4569
TNIK	0.000224028	0.469547
WWP2	0.00022721	0.63638
SPOPL	0.00022822	0.85207
RBM48	0.000231391	0.591028
ARL8A	0.000232039	0.498241
CREBRF	0.000232896	0.461888
SYNGR1	0.000236096	0.930043
BAK1	0.000235892	0.573539
TGOLN2	0.000237595	0.374987
BRF2	0.00024007	0.904521
RPS26	0.000240049	0.229877
DSN1	0.000241559	1.41428
NELFA	0.000240469	0.646849
ZNF7	0.00024134	1.16237
TSR3	0.000240882	0.493623
CYB5R4	0.000242265	0.665872
ZNF430	0.000242574	0.543198
PRKD3	0.000245992	0.894633
SNHG6	0.000247185	0.231725
FNIP2	0.000252498	1.61012
CLCF1	0.00025255	1.31287
ACOT4	0.000254309	1.13928
C1orf35	0.000253736	0.634005
PUS1	0.00025614	0.978251
KIAA1958	0.000261391	1.931
TMEM219	0.00026549	0.41268
ASMTL	0.000265867	0.606463
NUP214	0.000269552	0.553953
UQCR11	0.000270643	0.233904
AC083799.1	0.0002755	1.95881
CHST10	0.000279949	1.15116
DMAP1	0.000279697	0.666482
RWDD4	0.000279949	0.670741
YJU2	0.000280128	0.665156
FBXW4	0.000281274	0.637939
SVIL	0.000284548	1.79856
SYTL1	0.000283879	0.403465
XPNPEP2	0.00029088	2.9324
SYNJ1	0.000287864	0.879074
ATL1	0.000291758	1.96279
ZSCAN12	0.000299382	1.37
VHL	0.000299382	0.585623
ZNF853	0.000302287	1.32802
CHPF	0.000301924	0.869259
NCBP3	0.000302329	0.537253
NINJ1	0.000302328	0.457401
HS1BP3	0.000311971	1.1449
ZFAND3	0.000311971	0.566575
FNDC10	0.000316857	2.32799
PHF5A	0.000313085	0.459857
CTBP2	0.000322691	2.45284
PELO	0.000318447	0.675846
TMEM18	0.000319258	0.617523
MYH9	0.000322004	0.263581
NDUFB8	0.000322251	0.28335
BRD4	0.000327024	0.315584
DNAJC14	0.000336525	1.137
AGPS	0.000341459	0.69931
YME1L1	0.000344678	0.340334
WASL	0.000346197	0.789323
SECISBP2	0.000346905	0.458181
SNRNP40	0.000348045	0.513458
DHX57	0.000349255	0.965238
HNRNPR	0.000353431	0.353465
PHF3	0.000353863	0.359998
COPS4	0.000356548	0.623221
RTRAF	0.000357319	0.33712
SMAD2	0.000360991	0.529194
GUSB	0.000361936	0.567835
ATE1	0.000363437	0.757329
CAMK2N1	0.000376743	0.791273
TNKS2	0.000376736	0.36717
ZNF791	0.000383692	0.507949
MAP3K1	0.000386409	0.709953
IFNAR1	0.000388583	0.656955
DHX29	0.000389946	0.570481
THOC7	0.000389988	0.504228
FEN1	0.000391833	1.00467
NNT	0.000394582	0.677547
ATP2B1	0.000394582	0.492322
CSNK1E	0.000399413	0.554874
ACHE	0.000405393	2.29796
HIVEP1	0.000404991	0.729074
RAB11FIP4	0.00040591	0.573026
TBK1	0.000406667	0.613512
CORO1C	0.00040816	1.28232
PEX10	0.000412944	1.60508
SLCO4A1	0.000420566	1.93786
AUP1	0.000418542	0.345749
AJM1	0.00042053	1.21824
TRIM11	0.000420566	0.617423
CDK17	0.000422066	0.305954
NEDD4L	0.000431565	3.00175
INTS10	0.000424682	0.549129
SF3B4	0.000429887	0.387911
RCOR3	0.000431582	0.582769
PCYT1A	0.000444028	0.726257
CHCHD5	0.000444387	0.523683
ANAPC13	0.000446682	0.646194
MYL12B	0.00045405	0.191414
NDST2	0.000461707	0.68885
TCIRG1	0.000469968	0.373162
PCED1B-AS1	0.00047127	0.249482
LNPK	0.000472485	0.750828
TRBV6-4	0.000479061	1.23341
DLG5	0.000485904	1.93131
KDM7A-DT	0.000490955	1.38072
THOC1	0.00049273	0.745221
SF3A1	0.000494021	0.318522
POC5	0.000502201	0.933829
SLC10A3	0.000505281	0.474121
SDF2L1	0.000524486	0.457147
MTMR3	0.000525828	0.691334
NOL6	0.000528031	1.22483
TRAV40	0.000543174	4.20767
MRGBP	0.000531099	0.662518
DERL1	0.000532695	0.39486
LLPH	0.000534469	0.494206
XPA	0.000535499	0.579123
MAU2	0.000543481	0.627384
UPF3A	0.000551505	0.468708
ZNF384	0.000551703	0.577036
TMCC1	0.000556616	0.687885
YIPF2	0.000559027	0.7743
IGF2R	0.000560847	0.457223
CCDC28A	0.000567093	0.603104
ABCA2	0.000567663	0.702425
HMGXB3	0.000571666	0.582581
PRDX5	0.000572079	0.343768
TMTC4	0.00057779	1.51968
UFL1	0.000576714	0.58716
SLC16A6	0.000592328	1.27498
ZNF579	0.000598911	1.47111
DMXL1	0.000611728	0.582301
FAM199X	0.0006149	0.663943
GPR27	0.000641588	23.7702
TRIM21	0.000632204	0.724532
LENG1	0.000635651	0.526593
TMEM127	0.000636293	0.683134
RDH14	0.000638635	0.746832
IGBP1	0.000638218	0.377159
TRIM23	0.000642488	0.891983
C1orf131	0.000654784	0.708559
GCHFR	0.000657926	0.5055
TRBV11-2	0.000666556	1.36351
MAGED1	0.000665776	0.808344
MED13	0.000667387	0.620681
N4BP1	0.000667387	0.360217
ZNF365	0.000679116	2.28097
RBM34	0.00069097	0.573974
COPS2	0.000691541	0.419268
SET	0.000703683	0.257849
CGRRF1	0.000717389	0.568907
ILRUN	0.000721371	0.617129
MINCR	0.000724918	1.23695
SLC30A9	0.000725782	0.579023
ZFAND2B	0.000725782	0.454919
BLOC1S1	0.000725782	0.353874
CTDNEP1	0.000726437	0.367324
CLCN6	0.00073279	1.1449
SYNC	0.000735831	0.586138
ADI1	0.00073661	0.776275
SAMM50	0.000737432	0.607147
VPS26B	0.000741053	0.477336
BUD31	0.00074306	0.331497
BLMH	0.000763597	0.70706
PPP3CA	0.000773564	0.565504
ARHGEF7	0.000773597	0.503377
DDX28	0.000776443	1.05541
ATP6V1H	0.000777189	0.514219
FAM98B	0.000793796	0.912759
MRPS10	0.000797192	0.562249
ANKRD13A	0.000800532	0.588515
WDR81	0.00080471	1.19965
DDN-AS1	0.000815639	1.04452
TMEM97	0.000853385	1.24511
RBBP4	0.000853312	0.377029
GRB2	0.000853385	0.32392
ZNF227	0.000860618	0.96973
HSPBP1	0.0008663	0.74074
PES1	0.000867053	0.771957
LSM6	0.000866623	0.450896
SPTBN5	0.000892529	3.6833
MSMO1	0.000886871	0.711221
ATP9B	0.000887444	0.579553
MBTPS1	0.00089274	0.498019
ZC3H14	0.000903064	0.642115
FAM76A	0.000905682	0.816126
HIVEP3	0.000910591	0.832163
ENPP4	0.000916258	0.920822
ZBTB38	0.000918867	0.363765
BAG5	0.000920538	0.572366
MAPK1IP1L	0.000921354	0.277938
CD2BP2	0.000932103	0.549221
SNIP1	0.000933329	0.531284
TAF1B	0.000937064	0.777022
ANXA5	0.000941068	0.370923
ZNF567	0.000945486	0.881229
BOD1L1	0.000948933	0.358922
SCP2	0.000949621	0.381895
MRPL33	0.000955445	0.328682
CUX1	0.000956007	0.672791
OSBPL2	0.000964269	0.720115
AL391988.1	0.00100046	6.01163
NT5C3A	0.000980128	0.419373
XPO5	0.00098493	0.86182
PATL1	0.000985824	0.54713
SEC16A	0.00099249	0.592668
PRKAB1	0.000997633	0.827344
FAM91A1	0.000999254	0.700967
ADAM17	0.00100823	0.637455
PDCD4	0.0010089	0.277437
BIN3	0.00101477	0.771436
ETNK2	0.00102948	2.52631
ZMAT5	0.00101945	0.801067
CARMIL3	0.00102999	2.36631
ADAM9	0.00102838	1.29492
ELOVL1	0.0010368	0.451039
LINC02384	0.00105371	1.47144
ERCC4	0.00105794	1.09713
GPR150	0.00108776	23.4704
KCTD5	0.00108129	0.787884
CANT1	0.00109338	0.74787
LDB1	0.0010949	0.491316
MTA2	0.00109873	0.506045
METTL22	0.00110824	1.01322
POM121C	0.00110979	0.50172
VDAC3	0.00111277	0.400877
ANKRD44-IT1	0.00113338	2.67697
NAXE	0.00113764	0.468683
RHEBL1	0.00116444	0.972924
KIR2DL3	0.0011859	1.95718
FIP1L1	0.00119249	0.413485
ZCCHC4	0.00119857	1.33577
MDH2	0.00119619	0.297066
ANXA11	0.00125453	0.287091
MZT1	0.00126159	0.517
CDADC1	0.00126442	0.574072
OXA1L	0.00126442	0.340629
DPP8	0.00126981	0.517658
NDUFA1	0.00127389	0.249559
THAP7	0.00128815	0.498021
TNPO1	0.00130756	0.490904
VTI1A	0.0013127	0.495393
SART1	0.00133265	0.500736
SCAF8	0.00136494	0.483771
CHFR	0.00136847	0.550961
SLC2A8	0.0013801	1.09161
MCFD2	0.00138242	0.718782
NDUFV1	0.00138435	0.329039
TMEM160	0.00139034	0.375819
PPIH	0.00139768	0.445093
PPP2R2D	0.00141941	0.467946
SMAD7	0.0014229	0.319333
ZFX	0.00144785	0.599708
FAM217B	0.00144925	0.723887
RXRA	0.00146772	1.06791
AAK1	0.0014677	0.315066
HELZ	0.00147105	0.417085
CCSER2	0.00148174	0.316139
NOL10	0.00151087	0.776146
ANAPC2	0.00152094	0.755196
LSM3	0.00152175	0.411251
EIF3B	0.00153761	0.38578
UHMK1	0.00154798	0.388061
LARS2	0.00155143	0.98187
IP6K1	0.00155512	0.580597
SERPINB6	0.00157581	0.578287
NSG1	0.00158009	0.712905
NECTIN3	0.00158435	0.895099
MIB2	0.00159506	0.484521
BTBD10	0.00161376	0.659988
NAA25	0.00161688	0.672629
MRTO4	0.00168561	0.860367
ORC6	0.00169967	1.83641
WSB2	0.00168822	0.570282
MTCH1	0.0016971	0.321619
RECK	0.00172262	0.975693
CSRP1	0.00173431	0.522353
TMEM268	0.00175871	1.02282
ZDHHC20	0.00176778	0.532555
SEC61A1	0.00180723	0.448529
RAPGEF2	0.00181473	0.579037
AC010442.1	0.00184496	2.67591
FBXL6	0.00183823	0.633054
CXorf40B	0.00183823	0.556318
DCAF15	0.00184144	0.456006
TAF1C	0.00184496	0.78067
REXO1	0.00185254	0.530775
ILF2	0.00185802	0.325866
TOE1	0.00190133	0.664964
CDC42SE2	0.00196687	0.266554
ZNF598	0.00196896	0.612807
ATAD5	0.00198616	0.968158
IFIT5	0.00198637	0.795452
SOS2	0.00199171	0.523343
SMG8	0.00200778	1.141
SMCR8	0.00201695	0.990385
GYG1	0.00201826	0.402311
ZNF487	0.00202598	0.861176
YIPF3	0.00202953	0.502577
TRIM62	0.0020301	0.776442
[truncated: 34,602 more rows]

## Sheet: Sup Fig.6a
gene	LN_pvals_adj	LN_logfoldchanges	TIL_pvals_adj	TIL_logfoldchanges	C09_mean
TCF7	2.88e-33	0.761049	0	7.0683	1.95345
CXCR5	2.36e-91	2.5938	6.4e-162	6.19372	0.866304
CH25H	1.21e-59	4.31251	4.04e-63	4.95425	0.628499
BCL6	2.5e-48	1.78444	2.35e-118	4.55479	0.593711
QPRT	2.73e-68	6.49627	6.33e-63	4.5433	0.328187
DRAIC	2.04e-165	7.79268	1.01e-145	4.2391	0.73161
CCR7	1.68e-61	-1.80553	2.88e-60	3.85493	0.425354
CD79A	3.86e-47	4.70465	5.88e-43	3.82302	0.356486
CRYBG1	9.38e-25	1.0438	4.31e-131	3.81136	0.788699
LY96	1.65e-28	1.67205	9e-67	3.6986	0.319198
IGFBP4	4.17e-124	4.56772	4.58e-110	3.64032	0.738865
IL7R	4.05e-26	-0.886477	3.11e-159	3.46333	1.34704
IL6R	2.16e-60	1.84859	5.48e-98	2.74854	0.621588
SELL	1.53e-52	-1.42609	1.19e-69	2.60227	0.709417
CXCR4	7.66e-11	0.510648	6.94e-153	2.52195	2.24658
GPR183	9.04e-89	-1.92554	1.79e-59	2.44388	0.679241
CHI3L2	2.41e-73	3.01128	1.75e-103	6.11015	0.645828
AL109914.1	7.76e-76	5.28713	2.78e-78	5.98087	0.315532
FZD3	1.89e-82	4.40456	1.37e-89	5.62825	0.412655
ZBTB10	9.89e-23	1.01384	2.43e-146	5.51405	0.641821
SLC7A10	2.16e-15	26.394	5.83e-13	4.06648	0.0845104
ANKRD34B	2.09e-18	26.3068	2.39e-18	26.3068	0.0797451
LINC01503	1.18e-21	26.2452	2.15e-19	4.63913	0.0765358
SERPINA1	5.5e-14	26.0121	4.72e-12	4.17296	0.0654838
SLCO5A1	2.59e-13	25.7427	3.01e-13	25.7427	0.0546281
ECEL1	2.21e-08	25.4834	0.000160078	2.11247	0.0458424
[truncated: 36,575 more rows]

[truncated: 6 more sheets: Sup Fig.9, Sup Fig.11, Sup Fig.12, Sup Fig.16b, Sup Fig.18a, Sup Fig.21b]
